# Supplementary material for: Sulfide stress tolerance as a controller of methane production in temperate wetlands
Source: ISME J. 2025 Aug 28;19(1):wraf196. doi: 10.1093/ismejo/wraf196 (PMC12448728; doi:10.1093/ismejo/wraf196)
Supplement: Supplemental_Data_1_wraf196 [file supplemental_data_1_wraf196.xlsx]

## Sheet: Acetate
feature	coef	stderr	N	N.not.0	pval	qval	log10	Site	ko_id	gene_description	module	header	subheader	label
PPR_1022_P7D_M_E_concat_coassembly_mesocosms_megahit_bin.96_PPR_1022_P7D_M_E_concat_coassembly_mesocosms_megahit_bin.96_k121_2489196_6	-0.329037	0.0141036	6	3	2e-05	0.00694285	2.15846	P7	K00133	aspartate-semialdehyde dehydrogenase [EC:1.2.1.11] [RN:R02291]	Lysine biosynthesis, acetyl-DAP pathway, aspartate => lysine	Amino Acid	NA	Amino Acid Metabolism
PPR_1022_P7D_M_E_concat_coassembly_mesocosms_megahit_bin.96_PPR_1022_P7D_M_E_concat_coassembly_mesocosms_megahit_bin.96_k121_2489196_6	-0.329037	0.0141036	6	3	2e-05	0.00694285	2.15846	P7	K00133	aspartate-semialdehyde dehydrogenase [EC:1.2.1.11] [RN:R02291]	Lysine biosynthesis, DAP aminotransferase pathway, aspartate => lysine	Amino Acid	NA	Amino Acid Metabolism
PPR_1022_P7D_M_E_concat_coassembly_mesocosms_megahit_bin.96_PPR_1022_P7D_M_E_concat_coassembly_mesocosms_megahit_bin.96_k121_2489196_6	-0.329037	0.0141036	6	3	2e-05	0.00694285	2.15846	P7	K00133	aspartate-semialdehyde dehydrogenase [EC:1.2.1.11] [RN:R02291]	Lysine biosynthesis, DAP dehydrogenase pathway, aspartate => lysine	Amino Acid	NA	Amino Acid Metabolism
PPR_1022_P7D_M_E_concat_coassembly_mesocosms_megahit_bin.96_PPR_1022_P7D_M_E_concat_coassembly_mesocosms_megahit_bin.96_k121_2489196_6	-0.329037	0.0141036	6	3	2e-05	0.00694285	2.15846	P7	K00133	aspartate-semialdehyde dehydrogenase [EC:1.2.1.11] [RN:R02291]	Lysine biosynthesis, succinyl-DAP pathway, aspartate => lysine	Amino Acid	NA	Amino Acid Metabolism
PPR_1022_P7D_M_E_concat_coassembly_mesocosms_megahit_bin.96_PPR_1022_P7D_M_E_concat_coassembly_mesocosms_megahit_bin.96_k121_2489196_6	-0.329037	0.0141036	6	3	2e-05	0.00694285	2.15846	P7	K00133	aspartate-semialdehyde dehydrogenase [EC:1.2.1.11] [RN:R02291]	Methionine biosynthesis, apartate => homoserine => methionine	Amino Acid	NA	Amino Acid Metabolism
PPR_1022_P7D_M_E_concat_coassembly_mesocosms_megahit_bin.96_PPR_1022_P7D_M_E_concat_coassembly_mesocosms_megahit_bin.96_k121_2489196_6	-0.329037	0.0141036	6	3	2e-05	0.00694285	2.15846	P7	K00133	aspartate-semialdehyde dehydrogenase [EC:1.2.1.11] [RN:R02291]	Threonine biosynthesis, aspartate => homoserine => threonine	Amino Acid	NA	Amino Acid Metabolism
PPR_0822_P7D_M_D_IS2_megahit_bin.19_PPR_0822_P7D_M_D_IS2_megahit_bin.19_k121_2440942_2	-0.32848	0.0157839	6	3	3.15e-05	0.00738223	2.13181	P7	K09011	cimA; D-citramalate synthase [EC:2.3.1.182] [RN:R07399]	Isoleucine biosynthesis, pyruvate => 2-oxobutanoate	Amino Acid	NA	Amino Acid Metabolism
PPR_1022_P7D_M_E_concat_coassembly_mesocosms_megahit_bin.96_PPR_1022_P7D_M_E_concat_coassembly_mesocosms_megahit_bin.96_k121_788716_31	-0.351753	0.0255435	6	3	0.000161	0.0152855	1.81572	P7	K00053	ketol-acid reductoisomerase [EC:1.1.1.86] [RN:R05069 R05068]	Isoleucine biosynthesis, threonine => 2-oxobutanoate => isoleucine	Amino Acid	NA	Amino Acid Metabolism
PPR_1022_P7D_M_E_concat_coassembly_mesocosms_megahit_bin.96_PPR_1022_P7D_M_E_concat_coassembly_mesocosms_megahit_bin.96_k121_788716_31	-0.351753	0.0255435	6	3	0.000161	0.0152855	1.81572	P7	K00053	ketol-acid reductoisomerase [EC:1.1.1.86] [RN:R05071 R04440 R04439 R05069 R05068]	Valine/isoleucine biosynthesis, pyruvate => valine / 2-oxobutanoate => isoleucine	Amino Acid	NA	Amino Acid Metabolism
PPR_0822_P7D_M_D_IS2_megahit_bin.19_PPR_0822_P7D_M_D_IS2_megahit_bin.19_k121_982893_2	-0.388379	0.0564529	6	3	0.00233911	0.0478066	1.32051	P7	K01687	dihydroxy-acid dehydratase [EC:4.2.1.9] [RN:R05070]	Isoleucine biosynthesis, threonine => 2-oxobutanoate => isoleucine	Amino Acid	NA	Amino Acid Metabolism
PPR_0822_P7D_M_D_IS2_megahit_bin.19_PPR_0822_P7D_M_D_IS2_megahit_bin.19_k121_982893_2	-0.388379	0.0564529	6	3	0.00233911	0.0478066	1.32051	P7	K01687	dihydroxy-acid dehydratase [EC:4.2.1.9] [RN:R04441 R05070]	Valine/isoleucine biosynthesis, pyruvate => valine / 2-oxobutanoate => isoleucine	Amino Acid	NA	Amino Acid Metabolism
PPR_1022_P7D_M_E_concat_coassembly_mesocosms_megahit_bin.96_PPR_1022_P7D_M_E_concat_coassembly_mesocosms_megahit_bin.96_k121_3453495_5	-0.410311	0.0637553	6	3	0.0029985	0.0525247	1.27964	P7	K01687	dihydroxy-acid dehydratase [EC:4.2.1.9] [RN:R05070]	Isoleucine biosynthesis, threonine => 2-oxobutanoate => isoleucine	Amino Acid	NA	Amino Acid Metabolism
PPR_1022_P7D_M_E_concat_coassembly_mesocosms_megahit_bin.96_PPR_1022_P7D_M_E_concat_coassembly_mesocosms_megahit_bin.96_k121_3453495_5	-0.410311	0.0637553	6	3	0.0029985	0.0525247	1.27964	P7	K01687	dihydroxy-acid dehydratase [EC:4.2.1.9] [RN:R04441 R05070]	Valine/isoleucine biosynthesis, pyruvate => valine / 2-oxobutanoate => isoleucine	Amino Acid	NA	Amino Acid Metabolism
PPR_0522_P7D_M_D_idba_bin.12_PPR_0522_P7D_M_D_idba_bin.12_scaffold_351_6	-0.383596	0.0602333	6	3	0.00311737	0.0528493	1.27696	P7	K01687	dihydroxy-acid dehydratase [EC:4.2.1.9] [RN:R05070]	Isoleucine biosynthesis, threonine => 2-oxobutanoate => isoleucine	Amino Acid	NA	Amino Acid Metabolism
PPR_0522_P7D_M_D_idba_bin.12_PPR_0522_P7D_M_D_idba_bin.12_scaffold_351_6	-0.383596	0.0602333	6	3	0.00311737	0.0528493	1.27696	P7	K01687	dihydroxy-acid dehydratase [EC:4.2.1.9] [RN:R04441 R05070]	Valine/isoleucine biosynthesis, pyruvate => valine / 2-oxobutanoate => isoleucine	Amino Acid	NA	Amino Acid Metabolism
PPR_0522_P7D_M_D_idba_bin.12_PPR_0522_P7D_M_D_idba_bin.12_scaffold_237_4	-0.374416	0.0669548	6	3	0.00501781	0.0633169	1.19848	P7	K00928	aspartate kinase [EC:2.7.2.4] [RN:R00480]	Lysine biosynthesis, acetyl-DAP pathway, aspartate => lysine	Amino Acid	NA	Amino Acid Metabolism
PPR_0522_P7D_M_D_idba_bin.12_PPR_0522_P7D_M_D_idba_bin.12_scaffold_237_4	-0.374416	0.0669548	6	3	0.00501781	0.0633169	1.19848	P7	K00928	aspartate kinase [EC:2.7.2.4] [RN:R00480]	Lysine biosynthesis, DAP aminotransferase pathway, aspartate => lysine	Amino Acid	NA	Amino Acid Metabolism
PPR_0522_P7D_M_D_idba_bin.12_PPR_0522_P7D_M_D_idba_bin.12_scaffold_237_4	-0.374416	0.0669548	6	3	0.00501781	0.0633169	1.19848	P7	K00928	aspartate kinase [EC:2.7.2.4] [RN:R00480]	Lysine biosynthesis, DAP dehydrogenase pathway, aspartate => lysine	Amino Acid	NA	Amino Acid Metabolism
PPR_0522_P7D_M_D_idba_bin.12_PPR_0522_P7D_M_D_idba_bin.12_scaffold_237_4	-0.374416	0.0669548	6	3	0.00501781	0.0633169	1.19848	P7	K00928	aspartate kinase [EC:2.7.2.4] [RN:R00480]	Lysine biosynthesis, succinyl-DAP pathway, aspartate => lysine	Amino Acid	NA	Amino Acid Metabolism
PPR_0522_P7D_M_D_idba_bin.12_PPR_0522_P7D_M_D_idba_bin.12_scaffold_237_4	-0.374416	0.0669548	6	3	0.00501781	0.0633169	1.19848	P7	K00928	aspartate kinase [EC:2.7.2.4] [RN:R00480]	Methionine biosynthesis, apartate => homoserine => methionine	Amino Acid	NA	Amino Acid Metabolism
PPR_0522_P7D_M_D_idba_bin.12_PPR_0522_P7D_M_D_idba_bin.12_scaffold_237_4	-0.374416	0.0669548	6	3	0.00501781	0.0633169	1.19848	P7	K00928	aspartate kinase [EC:2.7.2.4] [RN:R00480]	Threonine biosynthesis, aspartate => homoserine => threonine	Amino Acid	NA	Amino Acid Metabolism
PPR_0522_P7D_M_D_idba_bin.12_PPR_0522_P7D_M_D_idba_bin.12_scaffold_5055_5	-0.399599	0.0740269	6	3	0.00569973	0.0671826	1.17274	P7	K16793	homoaconitase [EC:4.2.1.- 4.2.1.36 4.2.1.114] [RN:R03444 R04371 R09720]	Lysine biosynthesis, 2-oxoglutarate => 2-oxoadipate	Amino Acid	NA	Amino Acid Metabolism
PPR_0822_P7D_M_D_IS1_megahit_bin.24_PPR_0822_P7D_M_D_IS1_megahit_bin.24_k121_2505254_3	-0.472888	0.108946	6	3	0.0122474	0.0960504	1.0175	P7	K01647	citrate synthase [EC:2.3.3.1] [RN:R00351]	Methylaspartate cycle	Amino Acid	NA	Amino Acid Metabolism
PPR_1022_P7D_M_E_concat_coassembly_mesocosms_megahit_bin.96_PPR_1022_P7D_M_E_concat_coassembly_mesocosms_megahit_bin.96_k121_1527571_17	-0.568195	0.139304	6	3	0.015113	0.106324	0.97337	P7	K01649	2-isopropylmalate synthase [EC:2.3.3.13] [RN:R01213]	Leucine biosynthesis, 2-oxoisovalerate => 2-oxoisocaproate	Amino Acid	NA	Amino Acid Metabolism
PPR_1022_P7D_M_E_concat_coassembly_mesocosms_megahit_bin.96_PPR_1022_P7D_M_E_concat_coassembly_mesocosms_megahit_bin.96_k121_788716_29	-0.452341	0.118466	6	3	0.0188057	0.119683	0.921966	P7	K01652	acetolactate synthase [EC:2.2.1.6] [RN:R08648]	Isoleucine biosynthesis, threonine => 2-oxobutanoate => isoleucine	Amino Acid	NA	Amino Acid Metabolism
PPR_1022_P7D_M_E_concat_coassembly_mesocosms_megahit_bin.96_PPR_1022_P7D_M_E_concat_coassembly_mesocosms_megahit_bin.96_k121_788716_29	-0.452341	0.118466	6	3	0.0188057	0.119683	0.921966	P7	K01652	acetolactate synthase [EC:2.2.1.6] [RN:R00226 R08648]	Valine/isoleucine biosynthesis, pyruvate => valine / 2-oxobutanoate => isoleucine	Amino Acid	NA	Amino Acid Metabolism
PPR_1022_P7D_M_E_concat_coassembly_mesocosms_megahit_bin.96_PPR_1022_P7D_M_E_concat_coassembly_mesocosms_megahit_bin.96_k121_788716_28	-0.439572	0.12078	6	3	0.0219753	0.130089	0.885761	P7	K09011	cimA; D-citramalate synthase [EC:2.3.1.182] [RN:R07399]	Isoleucine biosynthesis, pyruvate => 2-oxobutanoate	Amino Acid	NA	Amino Acid Metabolism
PPR_0822_P7D_M_D_IS2_megahit_bin.19_PPR_0822_P7D_M_D_IS2_megahit_bin.19_k121_2095661_1	-0.459239	0.132974	6	3	0.0259691	0.144297	0.840742	P7	K00053	ketol-acid reductoisomerase [EC:1.1.1.86] [RN:R05069 R05068]	Isoleucine biosynthesis, threonine => 2-oxobutanoate => isoleucine	Amino Acid	NA	Amino Acid Metabolism
PPR_0822_P7D_M_D_IS2_megahit_bin.19_PPR_0822_P7D_M_D_IS2_megahit_bin.19_k121_2095661_1	-0.459239	0.132974	6	3	0.0259691	0.144297	0.840742	P7	K00053	ketol-acid reductoisomerase [EC:1.1.1.86] [RN:R05071 R04440 R04439 R05069 R05068]	Valine/isoleucine biosynthesis, pyruvate => valine / 2-oxobutanoate => isoleucine	Amino Acid	NA	Amino Acid Metabolism
PPR_1022_P7D_M_E_concat_coassembly_mesocosms_megahit_bin.96_PPR_1022_P7D_M_E_concat_coassembly_mesocosms_megahit_bin.96_k121_3484724_2	-0.462448	0.152547	6	3	0.0387235	0.192275	0.716077	P7	K00930	acetylglutamate kinase [EC:2.7.2.8] [RN:R02649]	Ornithine biosynthesis, glutamate => ornithine	Amino Acid	NA	Amino Acid Metabolism
PPR_1022_P7S_M_E_Acetate3_Day30_megahit_bin.44_PPR_1022_P7S_M_E_Acetate3_Day30_megahit_bin.44_k121_1361735_2	-0.329037	0.0141036	6	3	2e-05	0.00694285	2.15846	P7	K00198	carbon-monoxide dehydrogenase [EC:1.2.7.4] [RN:R07157]	Reductive acetyl-CoA pathway (Wood-Ljungdahl pathway)	C1	NA	C1
PPR_0822_P7D_M_D_IS2_megahit_bin.19_PPR_0822_P7D_M_D_IS2_megahit_bin.19_k121_2600853_3	-0.338165	0.0185933	6	3	5.37e-05	0.008467	2.07227	P7	K00192	cdhA; anaerobic carbon-monoxide dehydrogenase, CODH/ACS complex subunit alpha [EC:1.2.7.4] [RN:R07157]	Acetyl-CoA pathway, CO2 => acetyl-CoA	C1	NA	C1
PPR_0822_P7D_M_D_IS1_megahit_bin.24_PPR_0822_P7D_M_D_IS1_megahit_bin.24_k121_2378431_1	-0.345098	0.0234541	6	3	0.000124	0.0132791	1.87683	P7	K01679	fumarate hydratase [EC:4.2.1.2] [RN:R01082]	Reductive citrate cycle (Arnon-Buchanan cycle)	C1	NA	C1
PPR_0522_P7D_M_D_idba_bin.12_PPR_0522_P7D_M_D_idba_bin.12_scaffold_686_1	-1.57107	0.117889	6	4	0.000183	0.0158746	1.7993	P7	K00192	cdhA; anaerobic carbon-monoxide dehydrogenase, CODH/ACS complex subunit alpha [EC:1.2.7.4] [RN:R07157]	Acetyl-CoA pathway, CO2 => acetyl-CoA	C1	NA	C1
PPR_1022_P7D_M_E_concat_coassembly_mesocosms_megahit_bin.96_PPR_1022_P7D_M_E_concat_coassembly_mesocosms_megahit_bin.96_k121_545199_31	-0.35712	0.0283903	6	3	0.00023	0.0159713	1.79666	P7	K00198	carbon-monoxide dehydrogenase [EC:1.2.7.4] [RN:R07157]	Reductive acetyl-CoA pathway (Wood-Ljungdahl pathway)	C1	NA	C1
OWC_0034_OWC_0034_scaffold_3566_5	-1.10819	0.109941	6	4	0.000545	0.0246721	1.60779	P7	K00193	cdhC; acetyl-CoA decarbonylase/synthase, CODH/ACS complex subunit beta [EC:2.3.1.169] [RN:R09096 R10219]	Acetyl-CoA pathway, CO2 => acetyl-CoA	C1	NA	C1
PPR_0822_P7D_M_D_IS2_megahit_bin.19_PPR_0822_P7D_M_D_IS2_megahit_bin.19_k121_2600853_1	-0.394963	0.0497221	6	3	0.00136011	0.0405822	1.39166	P7	K00193	cdhC; acetyl-CoA decarbonylase/synthase, CODH/ACS complex subunit beta [EC:2.3.1.169] [RN:R09096 R10219]	Acetyl-CoA pathway, CO2 => acetyl-CoA	C1	NA	C1
PPR_1022_P7D_M_E_concat_coassembly_mesocosms_megahit_bin.96_PPR_1022_P7D_M_E_concat_coassembly_mesocosms_megahit_bin.96_k121_1759233_1	-0.38686	0.0500744	6	3	0.00151141	0.0421081	1.37563	P7	K00194	cdhD; acetyl-CoA decarbonylase/synthase, CODH/ACS complex subunit delta [EC:2.1.1.245] [RN:R09096 R10219]	Acetyl-CoA pathway, CO2 => acetyl-CoA	C1	NA	C1
PPR_1022_P7D_M_E_concat_coassembly_mesocosms_megahit_bin.96_PPR_1022_P7D_M_E_concat_coassembly_mesocosms_megahit_bin.96_k121_1759233_1	-0.38686	0.0500744	6	3	0.00151141	0.0421081	1.37563	P7	K00194	acetyl-CoA decarbonylase/synthase complex [EC:2.3.1.-] [RN:R10243]	Reductive acetyl-CoA pathway (Wood-Ljungdahl pathway)	C1	NA	C1
PPR_0522_P7D_M_D_idba_bin.12_PPR_0522_P7D_M_D_idba_bin.12_scaffold_686_3	-0.418916	0.0650676	6	3	0.00299427	0.0525247	1.27964	P7	K00193	cdhC; acetyl-CoA decarbonylase/synthase, CODH/ACS complex subunit beta [EC:2.3.1.169] [RN:R09096 R10219]	Acetyl-CoA pathway, CO2 => acetyl-CoA	C1	NA	C1
PPR_1022_P7S_M_E_Acetate3_Day30_megahit_bin.44_PPR_1022_P7S_M_E_Acetate3_Day30_megahit_bin.44_k121_1884538_5	-0.760673	0.120372	6	4	0.00320794	0.052925	1.27634	P7	K01679	fumarate hydratase [EC:4.2.1.2] [RN:R01082]	Reductive citrate cycle (Arnon-Buchanan cycle)	C1	NA	C1
PPR_0822_P7D_M_D_IS1_megahit_bin.24_PPR_0822_P7D_M_D_IS1_megahit_bin.24_k121_2178446_3	-0.367403	0.0606947	6	3	0.00375862	0.0569367	1.24461	P7	K14138	acetyl-CoA synthase [EC:2.3.1.169] [RN:R08433]	Reductive acetyl-CoA pathway (Wood-Ljungdahl pathway)	C1	NA	C1
PPR_1022_P7D_M_E_concat_coassembly_mesocosms_megahit_bin.96_PPR_1022_P7D_M_E_concat_coassembly_mesocosms_megahit_bin.96_k121_6584968_20	-0.446048	0.0747299	6	3	0.00395742	0.0581784	1.23524	P7	K00172	pyruvate ferredoxin oxidoreductase [EC:1.2.7.1] [RN:R01196]	Dicarboxylate-hydroxybutyrate cycle	C1	NA	C1
PPR_1022_P7D_M_E_concat_coassembly_mesocosms_megahit_bin.96_PPR_1022_P7D_M_E_concat_coassembly_mesocosms_megahit_bin.96_k121_6584968_20	-0.446048	0.0747299	6	3	0.00395742	0.0581784	1.23524	P7	K00172	pyruvate:ferredoxin oxidoreductase [EC:1.2.7.1] [RN:R01196]	Reductive citrate cycle (Arnon-Buchanan cycle)	C1	NA	C1
PPR_1022_P7D_M_E_concat_coassembly_mesocosms_megahit_bin.96_PPR_1022_P7D_M_E_concat_coassembly_mesocosms_megahit_bin.96_k121_1759233_2	-0.444715	0.0746228	6	3	0.00398007	0.0582963	1.23436	P7	K00197	cdhE; acetyl-CoA decarbonylase/synthase, CODH/ACS complex subunit gamma [EC:2.1.1.245] [RN:R09096 R10219]	Acetyl-CoA pathway, CO2 => acetyl-CoA	C1	NA	C1
PPR_1022_P7D_M_E_concat_coassembly_mesocosms_megahit_bin.96_PPR_1022_P7D_M_E_concat_coassembly_mesocosms_megahit_bin.96_k121_1759233_2	-0.444715	0.0746228	6	3	0.00398007	0.0582963	1.23436	P7	K00197	acetyl-CoA decarbonylase/synthase complex [EC:2.3.1.-] [RN:R10243]	Reductive acetyl-CoA pathway (Wood-Ljungdahl pathway)	C1	NA	C1
PPR_0522_P7D_M_D_idba_bin.12_PPR_0522_P7D_M_D_idba_bin.12_scaffold_686_7	-0.450553	0.0780371	6	3	0.00446839	0.0607578	1.2164	P7	K00197	cdhE; acetyl-CoA decarbonylase/synthase, CODH/ACS complex subunit gamma [EC:2.1.1.245] [RN:R09096 R10219]	Acetyl-CoA pathway, CO2 => acetyl-CoA	C1	NA	C1
PPR_0522_P7D_M_D_idba_bin.12_PPR_0522_P7D_M_D_idba_bin.12_scaffold_686_7	-0.450553	0.0780371	6	3	0.00446839	0.0607578	1.2164	P7	K00197	acetyl-CoA decarbonylase/synthase complex [EC:2.3.1.-] [RN:R10243]	Reductive acetyl-CoA pathway (Wood-Ljungdahl pathway)	C1	NA	C1
PPR_0822_P7S_M_D_idba_bin.53_PPR_0822_P7S_M_D_idba_bin.53_scaffold_21715_6	-0.445145	0.0803003	6	3	0.00517868	0.0642737	1.19197	P7	K10946	methane/ammonia monooxygenase [EC:1.14.18.3] [RN:R09518]	Methane oxidation, methanotroph, methane => formaldehyde	C1	NA	C1
PPR_0822_P7D_M_D_IS2_megahit_bin.19_PPR_0822_P7D_M_D_IS2_megahit_bin.19_k121_2003866_1	-0.474364	0.0873584	6	3	0.00557953	0.0663548	1.17813	P7	K00197	cdhE; acetyl-CoA decarbonylase/synthase, CODH/ACS complex subunit gamma [EC:2.1.1.245] [RN:R09096 R10219]	Acetyl-CoA pathway, CO2 => acetyl-CoA	C1	NA	C1
PPR_0822_P7D_M_D_IS2_megahit_bin.19_PPR_0822_P7D_M_D_IS2_megahit_bin.19_k121_2003866_1	-0.474364	0.0873584	6	3	0.00557953	0.0663548	1.17813	P7	K00197	acetyl-CoA decarbonylase/synthase complex [EC:2.3.1.-] [RN:R10243]	Reductive acetyl-CoA pathway (Wood-Ljungdahl pathway)	C1	NA	C1
PPR_0822_P7D_M_D_IS1_megahit_bin.1_PPR_0822_P7D_M_D_IS1_megahit_bin.1_k121_1021010_3	-0.462328	0.0854613	6	3	0.00565521	0.0670546	1.17357	P7	K00194	cdhD; acetyl-CoA decarbonylase/synthase, CODH/ACS complex subunit delta [EC:2.1.1.245] [RN:R09096 R10219]	Acetyl-CoA pathway, CO2 => acetyl-CoA	C1	NA	C1
PPR_0822_P7D_M_D_IS1_megahit_bin.1_PPR_0822_P7D_M_D_IS1_megahit_bin.1_k121_1021010_3	-0.462328	0.0854613	6	3	0.00565521	0.0670546	1.17357	P7	K00194	acetyl-CoA decarbonylase/synthase complex [EC:2.3.1.-] [RN:R10243]	Reductive acetyl-CoA pathway (Wood-Ljungdahl pathway)	C1	NA	C1
PPR_1022_P7D_M_E_concat_coassembly_mesocosms_megahit_bin.96_PPR_1022_P7D_M_E_concat_coassembly_mesocosms_megahit_bin.96_k121_6584968_18	-0.477342	0.0888462	6	3	0.00579692	0.0677271	1.16924	P7	K00169	pyruvate ferredoxin oxidoreductase [EC:1.2.7.1] [RN:R01196]	Dicarboxylate-hydroxybutyrate cycle	C1	NA	C1
PPR_1022_P7D_M_E_concat_coassembly_mesocosms_megahit_bin.96_PPR_1022_P7D_M_E_concat_coassembly_mesocosms_megahit_bin.96_k121_6584968_18	-0.477342	0.0888462	6	3	0.00579692	0.0677271	1.16924	P7	K00169	pyruvate:ferredoxin oxidoreductase [EC:1.2.7.1] [RN:R01196]	Reductive citrate cycle (Arnon-Buchanan cycle)	C1	NA	C1
PPR_0822_P7D_M_D_IS2_megahit_bin.19_PPR_0822_P7D_M_D_IS2_megahit_bin.19_k121_2600853_2	-0.431395	0.0852331	6	3	0.00717368	0.0752691	1.12338	P7	K00195	cdhB; anaerobic carbon-monoxide dehydrogenase, CODH/ACS complex subunit epsilon [RN:R07157]	Acetyl-CoA pathway, CO2 => acetyl-CoA	C1	NA	C1
PPR_1022_P7S_M_E_Acetate3_Day30_megahit_bin.44_PPR_1022_P7S_M_E_Acetate3_Day30_megahit_bin.44_k121_1053503_3	-0.450955	0.0889898	6	3	0.00714293	0.0752691	1.12338	P7	K15022	formate dehydrogenase [EC:1.17.1.10] [RN:R00134]	Reductive acetyl-CoA pathway (Wood-Ljungdahl pathway)	C1	NA	C1
PPR_0822_P7D_M_D_IS2_megahit_bin.19_PPR_0822_P7D_M_D_IS2_megahit_bin.19_k121_1968974_2	-0.44197	0.0927263	6	3	0.00886351	0.0830876	1.08046	P7	K00169	pyruvate ferredoxin oxidoreductase [EC:1.2.7.1] [RN:R01196]	Dicarboxylate-hydroxybutyrate cycle	C1	NA	C1
PPR_0822_P7D_M_D_IS2_megahit_bin.19_PPR_0822_P7D_M_D_IS2_megahit_bin.19_k121_1968974_2	-0.44197	0.0927263	6	3	0.00886351	0.0830876	1.08046	P7	K00169	pyruvate:ferredoxin oxidoreductase [EC:1.2.7.1] [RN:R01196]	Reductive citrate cycle (Arnon-Buchanan cycle)	C1	NA	C1
PPR_0822_P7D_M_D_IS2_megahit_bin.19_PPR_0822_P7D_M_D_IS2_megahit_bin.19_k121_2934852_5	-0.52193	0.110684	6	3	0.00920218	0.0849244	1.07097	P7	K00192	cdhA; anaerobic carbon-monoxide dehydrogenase, CODH/ACS complex subunit alpha [EC:1.2.7.4] [RN:R07157]	Acetyl-CoA pathway, CO2 => acetyl-CoA	C1	NA	C1
PPR_0822_P7D_M_D_IS1_megahit_bin.1_PPR_0822_P7D_M_D_IS1_megahit_bin.1_k121_522244_5	-0.406169	0.0872536	6	3	0.00962512	0.0869535	1.06071	P7	K00198	carbon-monoxide dehydrogenase [EC:1.2.7.4] [RN:R07157]	Reductive acetyl-CoA pathway (Wood-Ljungdahl pathway)	C1	NA	C1
OWC_0088_OWC_0088_scaffold_4756_4	-0.848805	0.187049	6	4	0.0105141	0.09084	1.04172	P7	K10945	methane/ammonia monooxygenase [EC:1.14.18.3] [RN:R09518]	Methane oxidation, methanotroph, methane => formaldehyde	C1	NA	C1
PPR_1022_P7D_M_E_concat_coassembly_mesocosms_megahit_bin.96_PPR_1022_P7D_M_E_concat_coassembly_mesocosms_megahit_bin.96_k121_3484724_1	-0.52706	0.123417	6	3	0.0129443	0.0989827	1.00444	P7	K01960	pyruvate carboxylase subunit A [EC:6.4.1.1] [RN:R00344]	Reductive citrate cycle (Arnon-Buchanan cycle)	C1	NA	C1
PPR_0822_P7D_M_D_IS2_megahit_bin.19_PPR_0822_P7D_M_D_IS2_megahit_bin.19_k121_684535_2	-0.556096	0.136157	6	3	0.0150462	0.106324	0.97337	P7	K00197	cdhE; acetyl-CoA decarbonylase/synthase, CODH/ACS complex subunit gamma [EC:2.1.1.245] [RN:R09096 R10219]	Acetyl-CoA pathway, CO2 => acetyl-CoA	C1	NA	C1
PPR_0822_P7D_M_D_IS2_megahit_bin.19_PPR_0822_P7D_M_D_IS2_megahit_bin.19_k121_684535_2	-0.556096	0.136157	6	3	0.0150462	0.106324	0.97337	P7	K00197	acetyl-CoA decarbonylase/synthase complex [EC:2.3.1.-] [RN:R10243]	Reductive acetyl-CoA pathway (Wood-Ljungdahl pathway)	C1	NA	C1
PPR_0822_P7D_M_D_IS1_megahit_bin.1_PPR_0822_P7D_M_D_IS1_megahit_bin.1_k121_1021010_1	-0.429696	0.105635	6	3	0.0152512	0.106667	0.971969	P7	K14138	acetyl-CoA synthase [EC:2.3.1.169] [RN:R08433]	Reductive acetyl-CoA pathway (Wood-Ljungdahl pathway)	C1	NA	C1
PPR_0822_P7D_M_D_IS1_megahit_bin.24_PPR_0822_P7D_M_D_IS1_megahit_bin.24_k121_773859_3	-0.562027	0.143539	6	3	0.0173133	0.114199	0.942338	P7	K00194	cdhD; acetyl-CoA decarbonylase/synthase, CODH/ACS complex subunit delta [EC:2.1.1.245] [RN:R09096 R10219]	Acetyl-CoA pathway, CO2 => acetyl-CoA	C1	NA	C1
PPR_0822_P7D_M_D_IS1_megahit_bin.24_PPR_0822_P7D_M_D_IS1_megahit_bin.24_k121_773859_3	-0.562027	0.143539	6	3	0.0173133	0.114199	0.942338	P7	K00194	acetyl-CoA decarbonylase/synthase complex [EC:2.3.1.-] [RN:R10243]	Reductive acetyl-CoA pathway (Wood-Ljungdahl pathway)	C1	NA	C1
PPR_0522_P7D_M_D_idba_bin.12_PPR_0522_P7D_M_D_idba_bin.12_scaffold_686_6	-0.430189	0.112462	6	3	0.0186949	0.119169	0.923838	P7	K00194	cdhD; acetyl-CoA decarbonylase/synthase, CODH/ACS complex subunit delta [EC:2.1.1.245] [RN:R09096 R10219]	Acetyl-CoA pathway, CO2 => acetyl-CoA	C1	NA	C1
PPR_0522_P7D_M_D_idba_bin.12_PPR_0522_P7D_M_D_idba_bin.12_scaffold_686_6	-0.430189	0.112462	6	3	0.0186949	0.119169	0.923838	P7	K00194	acetyl-CoA decarbonylase/synthase complex [EC:2.3.1.-] [RN:R10243]	Reductive acetyl-CoA pathway (Wood-Ljungdahl pathway)	C1	NA	C1
PPR_0522_P7D_M_D_idba_bin.12_PPR_0522_P7D_M_D_idba_bin.12_scaffold_686_2	-0.593947	0.156113	6	3	0.0190285	0.120018	0.920752	P7	K00195	cdhB; anaerobic carbon-monoxide dehydrogenase, CODH/ACS complex subunit epsilon [RN:R07157]	Acetyl-CoA pathway, CO2 => acetyl-CoA	C1	NA	C1
PPR_0522_P7D_M_D_idba_bin.12_PPR_0522_P7D_M_D_idba_bin.12_scaffold_644_1	-0.646976	0.176233	6	3	0.0213697	0.128411	0.891396	P7	K00192	cdhA; anaerobic carbon-monoxide dehydrogenase, CODH/ACS complex subunit alpha [EC:1.2.7.4] [RN:R07157]	Acetyl-CoA pathway, CO2 => acetyl-CoA	C1	NA	C1
PPR_0822_P7D_M_D_IS2_megahit_bin.19_PPR_0822_P7D_M_D_IS2_megahit_bin.19_k121_684535_3	-0.421116	0.118329	6	3	0.02361	0.135947	0.86663	P7	K00194	cdhD; acetyl-CoA decarbonylase/synthase, CODH/ACS complex subunit delta [EC:2.1.1.245] [RN:R09096 R10219]	Acetyl-CoA pathway, CO2 => acetyl-CoA	C1	NA	C1
PPR_0822_P7D_M_D_IS2_megahit_bin.19_PPR_0822_P7D_M_D_IS2_megahit_bin.19_k121_684535_3	-0.421116	0.118329	6	3	0.02361	0.135947	0.86663	P7	K00194	acetyl-CoA decarbonylase/synthase complex [EC:2.3.1.-] [RN:R10243]	Reductive acetyl-CoA pathway (Wood-Ljungdahl pathway)	C1	NA	C1
PPR_1022_P7D_M_E_concat_coassembly_mesocosms_megahit_bin.96_PPR_1022_P7D_M_E_concat_coassembly_mesocosms_megahit_bin.96_k121_598882_2	-0.651189	0.184407	6	3	0.0242033	0.137751	0.860905	P7	K01007	pyruvate, water dikinase [EC:2.7.9.2] [RN:R00199]	Dicarboxylate-hydroxybutyrate cycle	C1	NA	C1
PPR_1022_P7D_M_E_concat_coassembly_mesocosms_megahit_bin.96_PPR_1022_P7D_M_E_concat_coassembly_mesocosms_megahit_bin.96_k121_598882_2	-0.651189	0.184407	6	3	0.0242033	0.137751	0.860905	P7	K01007	pyruvate,water dikinase [EC:2.7.9.2] [RN:R00199]	Reductive citrate cycle (Arnon-Buchanan cycle)	C1	NA	C1
PPR_0822_P7D_M_D_IS1_megahit_bin.24_PPR_0822_P7D_M_D_IS1_megahit_bin.24_k121_2378431_1	-0.345098	0.0234541	6	3	0.000124	0.0132791	1.87683	P7	K01679	fumarate hydratase [EC:4.2.1.2] [RN:R01082]	Citrate cycle (TCA cycle, Krebs cycle)	central carbon	TCA	Central Carbon
PPR_0822_P7D_M_D_IS1_megahit_bin.24_PPR_0822_P7D_M_D_IS1_megahit_bin.24_k121_2378431_1	-0.345098	0.0234541	6	3	0.000124	0.0132791	1.87683	P7	K01679	fumarate hydratase [EC:4.2.1.2] [RN:R01082]	Citrate cycle, second carbon oxidation, 2-oxoglutarate => oxaloacetate	central carbon	TCA	Central Carbon
PPR_1022_P7D_M_E_concat_coassembly_mesocosms_megahit_bin.96_PPR_1022_P7D_M_E_concat_coassembly_mesocosms_megahit_bin.96_k121_1716567_13	-0.40081	0.059898	6	3	0.00259418	0.0491163	1.30877	P7	K01689	enolase [EC:4.2.1.11] [RN:R00658]	Gluconeogenesis, oxaloacetate => fructose-6P	central carbon	glycolysis	Central Carbon
PPR_1022_P7D_M_E_concat_coassembly_mesocosms_megahit_bin.96_PPR_1022_P7D_M_E_concat_coassembly_mesocosms_megahit_bin.96_k121_1716567_13	-0.40081	0.059898	6	3	0.00259418	0.0491163	1.30877	P7	K01689	enolase [EC:4.2.1.11] [RN:R00658]	Glycolysis (Embden-Meyerhof pathway), glucose => pyruvate	central carbon	glycolysis	Central Carbon
PPR_1022_P7D_M_E_concat_coassembly_mesocosms_megahit_bin.96_PPR_1022_P7D_M_E_concat_coassembly_mesocosms_megahit_bin.96_k121_1716567_13	-0.40081	0.059898	6	3	0.00259418	0.0491163	1.30877	P7	K01689	enolase [EC:4.2.1.11] [RN:R00658]	Glycolysis, core module involving three-carbon compounds	central carbon	glycolysis	Central Carbon
PPR_1022_P7S_M_E_Acetate3_Day30_megahit_bin.44_PPR_1022_P7S_M_E_Acetate3_Day30_megahit_bin.44_k121_1884538_5	-0.760673	0.120372	6	4	0.00320794	0.052925	1.27634	P7	K01679	fumarate hydratase [EC:4.2.1.2] [RN:R01082]	Citrate cycle (TCA cycle, Krebs cycle)	central carbon	TCA	Central Carbon
PPR_1022_P7S_M_E_Acetate3_Day30_megahit_bin.44_PPR_1022_P7S_M_E_Acetate3_Day30_megahit_bin.44_k121_1884538_5	-0.760673	0.120372	6	4	0.00320794	0.052925	1.27634	P7	K01679	fumarate hydratase [EC:4.2.1.2] [RN:R01082]	Citrate cycle, second carbon oxidation, 2-oxoglutarate => oxaloacetate	central carbon	TCA	Central Carbon
PPR_1022_P7D_M_E_concat_coassembly_mesocosms_megahit_bin.96_PPR_1022_P7D_M_E_concat_coassembly_mesocosms_megahit_bin.96_k121_6584968_20	-0.446048	0.0747299	6	3	0.00395742	0.0581784	1.23524	P7	K00172	pyruvate ferredoxin oxidoreductase [EC:1.2.7.1] [RN:R01196]	Incomplete reductive citrate cycle, acetyl-CoA => oxoglutarate	central carbon	TCA	Central Carbon
PPR_1022_P7D_M_E_concat_coassembly_mesocosms_megahit_bin.96_PPR_1022_P7D_M_E_concat_coassembly_mesocosms_megahit_bin.96_k121_6584968_18	-0.477342	0.0888462	6	3	0.00579692	0.0677271	1.16924	P7	K00169	pyruvate ferredoxin oxidoreductase [EC:1.2.7.1] [RN:R01196]	Incomplete reductive citrate cycle, acetyl-CoA => oxoglutarate	central carbon	TCA	Central Carbon
PPR_0822_P7D_M_D_IS2_megahit_bin.19_PPR_0822_P7D_M_D_IS2_megahit_bin.19_k121_1968974_2	-0.44197	0.0927263	6	3	0.00886351	0.0830876	1.08046	P7	K00169	pyruvate ferredoxin oxidoreductase [EC:1.2.7.1] [RN:R01196]	Incomplete reductive citrate cycle, acetyl-CoA => oxoglutarate	central carbon	TCA	Central Carbon
PPR_0822_P7D_M_D_IS1_megahit_bin.24_PPR_0822_P7D_M_D_IS1_megahit_bin.24_k121_2505254_3	-0.472888	0.108946	6	3	0.0122474	0.0960504	1.0175	P7	K01647	citrate synthase [EC:2.3.3.1] [RN:R00351]	Citrate cycle (TCA cycle, Krebs cycle)	central carbon	TCA	Central Carbon
PPR_0822_P7D_M_D_IS1_megahit_bin.24_PPR_0822_P7D_M_D_IS1_megahit_bin.24_k121_2505254_3	-0.472888	0.108946	6	3	0.0122474	0.0960504	1.0175	P7	K01647	citrate synthase [EC:2.3.3.1] [RN:R00351]	Citrate cycle, first carbon oxidation, oxaloacetate => 2-oxoglutarate	central carbon	TCA	Central Carbon
PPR_0822_P7D_M_D_IS1_megahit_bin.24_PPR_0822_P7D_M_D_IS1_megahit_bin.24_k121_2505254_3	-0.472888	0.108946	6	3	0.0122474	0.0960504	1.0175	P7	K01647	citrate synthase [EC:2.3.3.1] [RN:R00351]	Glyoxylate cycle	central carbon	glycolysis	Central Carbon
PPR_1022_P7D_M_E_concat_coassembly_mesocosms_megahit_bin.96_PPR_1022_P7D_M_E_concat_coassembly_mesocosms_megahit_bin.96_k121_3484724_1	-0.52706	0.123417	6	3	0.0129443	0.0989827	1.00444	P7	K01960	pyruvate carboxylase [EC:6.4.1.1] [RN:R00344]	Incomplete reductive citrate cycle, acetyl-CoA => oxoglutarate	central carbon	TCA	Central Carbon
PPR_0822_P7S_M_D_megahit_bin.23_PPR_0822_P7S_M_D_megahit_bin.23_k121_87764_8	-0.723724	0.223187	6	3	0.0315938	0.165836	0.78032	P7	K00027	malate dehydrogenase (oxaloacetate-decarboxylating)	TCA /Reductive TCA	central carbon	TCA	Central Carbon
PPR_0522_P7D_M_D_idba_bin.12_PPR_0522_P7D_M_D_idba_bin.12_scaffold_150_16	-1.89065	0.129146	6	4	0.000127	0.0132791	1.87683	P7	K02123	ATPVI; V/A-type H+-transporting ATPase subunit I	V/A-type ATPase, prokaryotes	Electron transport Chain	NA	Electron transport Chain
PPR_0822_P7D_M_D_IS2_megahit_bin.19_PPR_0822_P7D_M_D_IS2_megahit_bin.19_k121_178330_5	-1.82676	0.134246	6	4	0.000169	0.0152907	1.81557	P7	K02123	ATPVI; V/A-type H+-transporting ATPase subunit I	V/A-type ATPase, prokaryotes	Electron transport Chain	NA	Electron transport Chain
PPR_0822_P7D_M_D_IS2_megahit_bin.19_PPR_0822_P7D_M_D_IS2_megahit_bin.19_k121_60659_2	-1.56652	0.125709	6	4	0.000238	0.0159713	1.79666	P7	K02123	ATPVI; V/A-type H+-transporting ATPase subunit I	V/A-type ATPase, prokaryotes	Electron transport Chain	NA	Electron transport Chain
PPR_1022_P7D_M_E_concat_coassembly_mesocosms_megahit_bin.96_PPR_1022_P7D_M_E_concat_coassembly_mesocosms_megahit_bin.96_k121_5409193_3	-0.370882	0.0351522	6	3	0.000457	0.0224534	1.64872	P7	K02120	ATPVD; V/A-type H+-transporting ATPase subunit D	V/A-type ATPase, prokaryotes	Electron transport Chain	NA	Electron transport Chain
PPR_1022_P7D_M_E_concat_coassembly_mesocosms_megahit_bin.96_PPR_1022_P7D_M_E_concat_coassembly_mesocosms_megahit_bin.96_k121_5409193_1	-0.379854	0.04079	6	3	0.00074	0.0280775	1.55164	P7	K02117	ATPVA; V/A-type H+-transporting ATPase subunit A [EC:3.6.3.14]	V/A-type ATPase, prokaryotes	Electron transport Chain	NA	Electron transport Chain
PPR_0822_P7D_M_D_IS2_megahit_bin.19_PPR_0822_P7D_M_D_IS2_megahit_bin.19_k121_178330_4	-0.356997	0.0380929	6	3	0.000722	0.0280775	1.55164	P7	K02124	ATPVK; V/A-type H+-transporting ATPase subunit K	V/A-type ATPase, prokaryotes	Electron transport Chain	NA	Electron transport Chain
PPR_0522_P7D_M_D_idba_bin.12_PPR_0522_P7D_M_D_idba_bin.12_scaffold_10135_2	-0.392728	0.045937	6	3	0.0010276	0.0350755	1.455	P7	K02118	ATPVB; V/A-type H+-transporting ATPase subunit B	V/A-type ATPase, prokaryotes	Electron transport Chain	NA	Electron transport Chain
PPR_1022_P7D_M_E_concat_coassembly_mesocosms_megahit_bin.96_PPR_1022_P7D_M_E_concat_coassembly_mesocosms_megahit_bin.96_k121_5409193_2	-0.350214	0.0428939	6	3	0.0012251	0.038808	1.41108	P7	K02118	ATPVB; V/A-type H+-transporting ATPase subunit B	V/A-type ATPase, prokaryotes	Electron transport Chain	NA	Electron transport Chain
PPR_0822_P7D_M_D_IS2_megahit_bin.19_PPR_0822_P7D_M_D_IS2_megahit_bin.19_k121_178330_3	-1.3722	0.176241	6	5	0.00146758	0.0417632	1.37921	P7	K02121	ATPVE; V/A-type H+-transporting ATPase subunit E	V/A-type ATPase, prokaryotes	Electron transport Chain	NA	Electron transport Chain
PPR_1022_P7S_M_E_Acetate3_Day30_megahit_bin.44_PPR_1022_P7S_M_E_Acetate3_Day30_megahit_bin.44_k121_99072_4	-0.404949	0.0574448	6	3	0.00213514	0.0469201	1.32864	P7	K03615	electron transport complex protein RnfC	RNF complex	Electron transport Chain	NA	Electron transport Chain
PPR_1022_P7D_M_E_concat_coassembly_mesocosms_megahit_bin.96_PPR_1022_P7D_M_E_concat_coassembly_mesocosms_megahit_bin.96_k121_3929042_13	-0.99856	0.141502	6	4	0.00212661	0.0469201	1.32864	P7	K02107	ATPVG; V/A-type H+-transporting ATPase subunit G/H	V/A-type ATPase, prokaryotes	Electron transport Chain	NA	Electron transport Chain
PPR_0522_P7D_M_D_idba_bin.12_PPR_0522_P7D_M_D_idba_bin.12_scaffold_10135_1	-0.368522	0.0549099	6	3	0.00256571	0.0491163	1.30877	P7	K02117	ATPVA; V/A-type H+-transporting ATPase subunit A [EC:3.6.3.14]	V/A-type ATPase, prokaryotes	Electron transport Chain	NA	Electron transport Chain
PPR_0822_P7D_M_D_IS2_megahit_bin.19_PPR_0822_P7D_M_D_IS2_megahit_bin.19_k121_178330_2	-0.447076	0.0745605	6	3	0.00389167	0.0576373	1.2393	P7	K02119	ATPVC; V/A-type H+-transporting ATPase subunit C	V/A-type ATPase, prokaryotes	Electron transport Chain	NA	Electron transport Chain
PPR_1022_P7D_M_E_concat_coassembly_mesocosms_megahit_bin.96_PPR_1022_P7D_M_E_concat_coassembly_mesocosms_megahit_bin.96_k121_1238761_13	-0.400897	0.0682418	6	3	0.00419433	0.0594669	1.22572	P7	K02120	ATPVD; V/A-type H+-transporting ATPase subunit D	V/A-type ATPase, prokaryotes	Electron transport Chain	NA	Electron transport Chain
PPR_0522_P7D_M_D_idba_bin.12_PPR_0522_P7D_M_D_idba_bin.12_scaffold_150_17	-0.49341	0.0979983	6	3	0.00730832	0.0758238	1.12019	P7	K02107	ATPVG; V/A-type H+-transporting ATPase subunit G/H	V/A-type ATPase, prokaryotes	Electron transport Chain	NA	Electron transport Chain
PPR_0522_P7D_M_D_idba_bin.12_PPR_0522_P7D_M_D_idba_bin.12_scaffold_150_11	-0.530812	0.121327	6	3	0.011921	0.094608	1.02407	P7	K02117	ATPVA; V/A-type H+-transporting ATPase subunit A [EC:3.6.3.14]	V/A-type ATPase, prokaryotes	Electron transport Chain	NA	Electron transport Chain
PPR_0522_P7D_M_D_idba_bin.12_PPR_0522_P7D_M_D_idba_bin.12_scaffold_10135_3	-0.458123	0.111404	6	3	0.0147051	0.105289	0.977618	P7	K02120	ATPVD; V/A-type H+-transporting ATPase subunit D	V/A-type ATPase, prokaryotes	Electron transport Chain	NA	Electron transport Chain
PPR_0522_P7D_M_D_idba_bin.12_PPR_0522_P7D_M_D_idba_bin.12_scaffold_150_13	-0.460298	0.114213	6	3	0.0157311	0.108455	0.964751	P7	K02119	ATPVC; V/A-type H+-transporting ATPase subunit C	V/A-type ATPase, prokaryotes	Electron transport Chain	NA	Electron transport Chain
PPR_0522_P7D_M_D_idba_bin.12_PPR_0522_P7D_M_D_idba_bin.12_scaffold_150_10	-0.658702	0.186788	6	3	0.0243078	0.138149	0.859652	P7	K02118	ATPVB; V/A-type H+-transporting ATPase subunit B	V/A-type ATPase, prokaryotes	Electron transport Chain	NA	Electron transport Chain
PPR_0522_P7D_M_D_idba_bin.12_PPR_0522_P7D_M_D_idba_bin.12_scaffold_150_14	-0.547741	0.165453	6	4	0.0296393	0.1585	0.799969	P7	K02121	ATPVE; V/A-type H+-transporting ATPase subunit E	V/A-type ATPase, prokaryotes	Electron transport Chain	NA	Electron transport Chain
PPR_0522_P7D_M_D_idba_bin.12_PPR_0522_P7D_M_D_idba_bin.12_scaffold_150_15	-0.789916	0.248671	6	3	0.0336461	0.17386	0.7598	P7	K02124	ATPVK; V/A-type H+-transporting ATPase subunit K	V/A-type ATPase, prokaryotes	Electron transport Chain	NA	Electron transport Chain
PPR_0522_P7D_M_D_idba_bin.12_PPR_0522_P7D_M_D_idba_bin.12_scaffold_150_9	-0.717065	0.231434	6	3	0.0362791	0.184122	0.734893	P7	K02120	ATPVD; V/A-type H+-transporting ATPase subunit D	V/A-type ATPase, prokaryotes	Electron transport Chain	NA	Electron transport Chain
PPR_1022_P7D_M_E_concat_coassembly_mesocosms_megahit_bin.96_PPR_1022_P7D_M_E_concat_coassembly_mesocosms_megahit_bin.96_k121_5107299_33	-0.313296	0.00802273	6	3	2.57e-06	0.0034113	2.46708	P7	K01939	adenylosuccinate synthase [EC:6.3.4.4] [RN:R01135]	Adenine ribonucleotide biosynthesis, IMP => ADP,ATP	Information systems	Nucleotide	Housekeeping
PPR_0822_P7D_M_D_IS2_megahit_bin.19_PPR_0822_P7D_M_D_IS2_megahit_bin.19_k121_83025_1	-0.334563	0.0211952	6	3	9.41e-05	0.0120953	1.91738	P7	K21636	ribonucleoside-triphosphate reductase [EC:1.17.4.2 1.1.98.6] [RN:R02022 R11636]	Pyrimidine deoxyribonuleotide biosynthesis, CDP/CTP => dCDP/dCTP,dTDP/dTTP	Information systems	Nucleotide	Housekeeping
PPR_1022_P7D_M_E_concat_coassembly_mesocosms_megahit_bin.81_PPR_1022_P7D_M_E_concat_coassembly_mesocosms_megahit_bin.81_k121_1004044_5	-0.337012	0.0234645	6	3	0.000137	0.0139496	1.85544	P7	K02926	large subunit ribosomal protein L4	Ribosome, bacteria	Information systems	NA	Housekeeping
PPR_1022_P7S_M_E_Acetate3_Day30_megahit_bin.44_PPR_1022_P7S_M_E_Acetate3_Day30_megahit_bin.44_k121_1760800_5	-0.350363	0.0282748	6	3	0.000244	0.0159713	1.79666	P7	K02895	large subunit ribosomal protein L24	Ribosome, archaea	Information systems	NA	Housekeeping
PPR_1022_P7S_M_E_Acetate3_Day30_megahit_bin.44_PPR_1022_P7S_M_E_Acetate3_Day30_megahit_bin.44_k121_1760800_5	-0.350363	0.0282748	6	3	0.000244	0.0159713	1.79666	P7	K02895	large subunit ribosomal protein L24	Ribosome, bacteria	Information systems	NA	Housekeeping
PPR_0522_P7D_M_D_idba_bin.12_PPR_0522_P7D_M_D_idba_bin.12_scaffold_2209_4	-0.381211	0.040096	6	3	0.000683	0.0272172	1.56516	P7	K01939	adenylosuccinate synthase [EC:6.3.4.4] [RN:R01135]	Adenine ribonucleotide biosynthesis, IMP => ADP,ATP	Information systems	Nucleotide	Housekeeping
PPR_0822_P7D_M_D_IS2_megahit_bin.19_PPR_0822_P7D_M_D_IS2_megahit_bin.19_k121_2126848_1	-0.372167	0.0493224	6	3	0.00165258	0.0430319	1.36621	P7	K02986	small subunit ribosomal protein S4	Ribosome, archaea	Information systems	NA	Housekeeping
PPR_0822_P7D_M_D_IS2_megahit_bin.19_PPR_0822_P7D_M_D_IS2_megahit_bin.19_k121_2126848_1	-0.372167	0.0493224	6	3	0.00165258	0.0430319	1.36621	P7	K02986	small subunit ribosomal protein S4	Ribosome, bacteria	Information systems	NA	Housekeeping
PPR_0822_P7D_M_D_IS2_megahit_bin.19_PPR_0822_P7D_M_D_IS2_megahit_bin.19_k121_38820_3	-0.402243	0.0548206	6	3	0.00183664	0.045676	1.34031	P7	K02871	large subunit ribosomal protein L13	Ribosome, archaea	Information systems	NA	Housekeeping
PPR_0822_P7D_M_D_IS2_megahit_bin.19_PPR_0822_P7D_M_D_IS2_megahit_bin.19_k121_38820_3	-0.402243	0.0548206	6	3	0.00183664	0.045676	1.34031	P7	K02871	large subunit ribosomal protein L13	Ribosome, bacteria	Information systems	NA	Housekeeping
PPR_1022_P7D_M_E_Formate3_megahit_bin.5_PPR_1022_P7D_M_E_Formate3_megahit_bin.5_k121_972605_58	-0.40081	0.059898	6	3	0.00259418	0.0491163	1.30877	P7	K02952	small subunit ribosomal protein S13	Ribosome, archaea	Information systems	NA	Housekeeping
PPR_1022_P7D_M_E_Formate3_megahit_bin.5_PPR_1022_P7D_M_E_Formate3_megahit_bin.5_k121_972605_58	-0.40081	0.059898	6	3	0.00259418	0.0491163	1.30877	P7	K02952	small subunit ribosomal protein S13	Ribosome, bacteria	Information systems	NA	Housekeeping
PPR_1022_P7D_M_E_concat_coassembly_mesocosms_megahit_bin.96_PPR_1022_P7D_M_E_concat_coassembly_mesocosms_megahit_bin.96_k121_1480341_4	-0.425332	0.0652671	6	3	0.00286248	0.0509112	1.29319	P7	K03041	rpoA1; DNA-directed RNA polymerase subunit A' [EC:2.7.7.6]	RNA polymerase, archaea	Information systems	NA	Housekeeping
PPR_0822_P7D_M_D_IS2_megahit_bin.19_PPR_0822_P7D_M_D_IS2_megahit_bin.19_k121_2895460_9	-0.421615	0.0671706	6	3	0.00328904	0.0533241	1.27308	P7	K00939	adenylate kinase [EC:2.7.4.3] [RN:R00127]	Adenine ribonucleotide biosynthesis, IMP => ADP,ATP	Information systems	Nucleotide	Housekeeping
PPR_0522_P7D_M_D_idba_bin.12_PPR_0522_P7D_M_D_idba_bin.12_scaffold_275_10	-0.442383	0.0708644	6	3	0.00335586	0.053479	1.27182	P7	K02864	large subunit ribosomal protein L10	Ribosome, archaea	Information systems	NA	Housekeeping
PPR_0522_P7D_M_D_idba_bin.12_PPR_0522_P7D_M_D_idba_bin.12_scaffold_275_10	-0.442383	0.0708644	6	3	0.00335586	0.053479	1.27182	P7	K02864	large subunit ribosomal protein L10	Ribosome, bacteria	Information systems	NA	Housekeeping
PPR_1022_P7D_M_E_concat_coassembly_mesocosms_megahit_bin.96_PPR_1022_P7D_M_E_concat_coassembly_mesocosms_megahit_bin.96_k121_8201263_22	-0.419654	0.0720703	6	3	0.00433214	0.0601051	1.22109	P7	K01874	MARS; methionyl-tRNA synthetase [EC:6.1.1.10]	Aminoacyl-tRNA biosynthesis, eukaryotes	Information systems	NA	Housekeeping
PPR_0522_P7D_M_D_idba_bin.12_PPR_0522_P7D_M_D_idba_bin.12_scaffold_1055_1	-0.420846	0.0743917	6	3	0.00481172	0.0628934	1.2014	P7	K21636	ribonucleoside-triphosphate reductase [EC:1.17.4.2 1.1.98.6] [RN:R02022 R11636]	Pyrimidine deoxyribonuleotide biosynthesis, CDP/CTP => dCDP/dCTP,dTDP/dTTP	Information systems	Nucleotide	Housekeeping
PPR_0822_P7D_M_D_IS2_megahit_bin.19_PPR_0822_P7D_M_D_IS2_megahit_bin.19_k121_1499801_2	-0.420846	0.0743917	6	3	0.00481172	0.0628934	1.2014	P7	K02966	small subunit ribosomal protein S19e	Ribosome, archaea	Information systems	NA	Housekeeping
PPR_0822_P7D_M_D_IS2_megahit_bin.19_PPR_0822_P7D_M_D_IS2_megahit_bin.19_k121_1499801_2	-0.420846	0.0743917	6	3	0.00481172	0.0628934	1.2014	P7	K02966	small subunit ribosomal protein S19e	Ribosome, eukaryotes	Information systems	NA	Housekeeping
PPR_1022_P7D_M_E_concat_coassembly_mesocosms_megahit_bin.96_PPR_1022_P7D_M_E_concat_coassembly_mesocosms_megahit_bin.96_k121_4906359_18	-0.376593	0.0668054	6	3	0.00487394	0.0630447	1.20035	P7	K01933	phosphoribosylformylglycinamidine cyclo-ligase [EC:6.3.3.1] [RN:R04208]	Inosine monophosphate biosynthesis, PRPP + glutamine => IMP	Information systems	Nucleotide	Housekeeping
PPR_1022_P7D_M_E_Formate3_megahit_bin.5_PPR_1022_P7D_M_E_Formate3_megahit_bin.5_k121_972605_89	-0.411379	0.0732024	6	3	0.00492887	0.0630835	1.20008	P7	K03043	rpoB; DNA-directed RNA polymerase subunit beta [EC:2.7.7.6]	RNA polymerase, bacteria	Information systems	NA	Housekeeping
PPR_1022_P7S_M_E_Acetate3_Day30_megahit_bin.44_PPR_1022_P7S_M_E_Acetate3_Day30_megahit_bin.44_k121_1542998_2	-0.439368	0.0788819	6	3	0.00509032	0.0635419	1.19694	P7	K03046	rpoC; DNA-directed RNA polymerase subunit beta' [EC:2.7.7.6]	RNA polymerase, bacteria	Information systems	NA	Housekeeping
PPR_0822_P7D_M_D_IS2_megahit_bin.19_PPR_0822_P7D_M_D_IS2_megahit_bin.19_k121_2126848_3	-0.461684	0.0847815	6	3	0.00552263	0.0658748	1.18128	P7	K03047	rpoD; DNA-directed RNA polymerase subunit D [EC:2.7.7.6]	RNA polymerase, archaea	Information systems	NA	Housekeeping
PPR_1022_P7D_M_E_concat_coassembly_mesocosms_megahit_bin.96_PPR_1022_P7D_M_E_concat_coassembly_mesocosms_megahit_bin.96_k121_5866668_4	-0.401535	0.0757141	6	3	0.00607362	0.0696334	1.15718	P7	K02886	large subunit ribosomal protein L2	Ribosome, archaea	Information systems	NA	Housekeeping
PPR_1022_P7D_M_E_concat_coassembly_mesocosms_megahit_bin.96_PPR_1022_P7D_M_E_concat_coassembly_mesocosms_megahit_bin.96_k121_5866668_4	-0.401535	0.0757141	6	3	0.00607362	0.0696334	1.15718	P7	K02886	large subunit ribosomal protein L2	Ribosome, bacteria	Information systems	NA	Housekeeping
PPR_1022_P7D_M_E_concat_coassembly_mesocosms_megahit_bin.96_PPR_1022_P7D_M_E_concat_coassembly_mesocosms_megahit_bin.96_k121_5866668_1	-0.480611	0.0928732	6	3	0.00662947	0.0721634	1.14168	P7	K02906	large subunit ribosomal protein L3	Ribosome, archaea	Information systems	NA	Housekeeping
PPR_1022_P7D_M_E_concat_coassembly_mesocosms_megahit_bin.96_PPR_1022_P7D_M_E_concat_coassembly_mesocosms_megahit_bin.96_k121_5866668_1	-0.480611	0.0928732	6	3	0.00662947	0.0721634	1.14168	P7	K02906	large subunit ribosomal protein L3	Ribosome, bacteria	Information systems	NA	Housekeeping
PPR_0822_P7D_M_D_IS2_megahit_bin.19_PPR_0822_P7D_M_D_IS2_megahit_bin.19_k121_38820_2	-0.42839	0.0833337	6	3	0.00678817	0.0728951	1.1373	P7	K02883	large subunit ribosomal protein L18e	Ribosome, archaea	Information systems	NA	Housekeeping
PPR_0822_P7D_M_D_IS2_megahit_bin.19_PPR_0822_P7D_M_D_IS2_megahit_bin.19_k121_38820_2	-0.42839	0.0833337	6	3	0.00678817	0.0728951	1.1373	P7	K02883	large subunit ribosomal protein L18e	Ribosome, eukaryotes	Information systems	NA	Housekeeping
PPR_0822_P7D_M_D_IS2_megahit_bin.19_PPR_0822_P7D_M_D_IS2_megahit_bin.19_k121_2036668_1	-0.46721	0.0949531	6	3	0.00792697	0.0786545	1.10428	P7	K21636	ribonucleoside-triphosphate reductase [EC:1.17.4.2 1.1.98.6] [RN:R02022 R11636]	Pyrimidine deoxyribonuleotide biosynthesis, CDP/CTP => dCDP/dCTP,dTDP/dTTP	Information systems	Nucleotide	Housekeeping
PPR_1022_P7D_M_E_Formate3_megahit_bin.5_PPR_1022_P7D_M_E_Formate3_megahit_bin.5_k121_972605_34	-0.513318	0.110256	6	3	0.0096204	0.0869535	1.06071	P7	K02946	small subunit ribosomal protein S10	Ribosome, archaea	Information systems	NA	Housekeeping
PPR_1022_P7D_M_E_Formate3_megahit_bin.5_PPR_1022_P7D_M_E_Formate3_megahit_bin.5_k121_972605_34	-0.513318	0.110256	6	3	0.0096204	0.0869535	1.06071	P7	K02946	small subunit ribosomal protein S10	Ribosome, bacteria	Information systems	NA	Housekeeping
PPR_1022_P7D_M_E_concat_coassembly_mesocosms_megahit_bin.96_PPR_1022_P7D_M_E_concat_coassembly_mesocosms_megahit_bin.96_k121_4923665_5	-0.471835	0.102128	6	3	0.00988087	0.0875372	1.05781	P7	K01465	dihydroorotase [EC:3.5.2.3] [RN:R01993]	Uridine monophosphate biosynthesis, glutamine (+ PRPP) => UMP	Information systems	Nucleotide	Housekeeping
PPR_1022_P7D_M_E_concat_coassembly_mesocosms_megahit_bin.96_PPR_1022_P7D_M_E_concat_coassembly_mesocosms_megahit_bin.96_k121_198807_7	-0.533457	0.117911	6	3	0.0106241	0.0912205	1.03991	P7	K01872	AARS; alanyl-tRNA synthetase [EC:6.1.1.7]	Aminoacyl-tRNA biosynthesis, eukaryotes	Information systems	NA	Housekeeping
PPR_1022_P7D_M_E_Formate3_megahit_bin.5_PPR_1022_P7D_M_E_Formate3_megahit_bin.5_k121_1062341_12	-0.500177	0.110843	6	3	0.0107196	0.0914498	1.03882	P7	K02945	small subunit ribosomal protein S1	Ribosome, bacteria	Information systems	NA	Housekeeping
PPR_1022_P7D_M_E_concat_coassembly_mesocosms_megahit_bin.81_PPR_1022_P7D_M_E_concat_coassembly_mesocosms_megahit_bin.81_k121_1004044_11	-0.545621	0.12231	6	3	0.0111518	0.0926446	1.03318	P7	K02878	large subunit ribosomal protein L16	Ribosome, bacteria	Information systems	NA	Housekeeping
PPR_1022_P7D_M_E_concat_coassembly_mesocosms_megahit_bin.96_PPR_1022_P7D_M_E_concat_coassembly_mesocosms_megahit_bin.96_k121_6556021_3	-0.424028	0.0980709	6	3	0.0124113	0.0963871	1.01598	P7	K02883	large subunit ribosomal protein L18e	Ribosome, archaea	Information systems	NA	Housekeeping
PPR_1022_P7D_M_E_concat_coassembly_mesocosms_megahit_bin.96_PPR_1022_P7D_M_E_concat_coassembly_mesocosms_megahit_bin.96_k121_6556021_3	-0.424028	0.0980709	6	3	0.0124113	0.0963871	1.01598	P7	K02883	large subunit ribosomal protein L18e	Ribosome, eukaryotes	Information systems	NA	Housekeeping
PPR_1022_P7D_M_E_concat_coassembly_mesocosms_megahit_bin.96_PPR_1022_P7D_M_E_concat_coassembly_mesocosms_megahit_bin.96_k121_5866668_2	-0.457635	0.107623	6	3	0.0131351	0.099487	1.00223	P7	K02930	large subunit ribosomal protein L4e	Ribosome, archaea	Information systems	NA	Housekeeping
PPR_1022_P7D_M_E_concat_coassembly_mesocosms_megahit_bin.96_PPR_1022_P7D_M_E_concat_coassembly_mesocosms_megahit_bin.96_k121_5866668_2	-0.457635	0.107623	6	3	0.0131351	0.099487	1.00223	P7	K02930	large subunit ribosomal protein L4e	Ribosome, eukaryotes	Information systems	NA	Housekeeping
PPR_1022_P7S_M_E_Acetate3_Day30_megahit_bin.44_PPR_1022_P7S_M_E_Acetate3_Day30_megahit_bin.44_k121_1760800_10	-0.517936	0.122082	6	3	0.0132368	0.0998775	1.00053	P7	K02982	small subunit ribosomal protein S3	Ribosome, archaea	Information systems	NA	Housekeeping
PPR_1022_P7S_M_E_Acetate3_Day30_megahit_bin.44_PPR_1022_P7S_M_E_Acetate3_Day30_megahit_bin.44_k121_1760800_10	-0.517936	0.122082	6	3	0.0132368	0.0998775	1.00053	P7	K02982	small subunit ribosomal protein S3	Ribosome, bacteria	Information systems	NA	Housekeeping
PPR_1022_P7D_M_E_concat_coassembly_mesocosms_megahit_bin.96_PPR_1022_P7D_M_E_concat_coassembly_mesocosms_megahit_bin.96_k121_1106695_6	-0.474953	0.119833	6	3	0.0166294	0.111535	0.95259	P7	K00939	adenylate kinase [EC:2.7.4.3] [RN:R00127]	Adenine ribonucleotide biosynthesis, IMP => ADP,ATP	Information systems	Nucleotide	Housekeeping
PPR_0522_P7S_M_D_idba_bin.14_PPR_0522_P7S_M_D_idba_bin.14_scaffold_4952_6	-0.535633	0.143487	6	3	0.0202445	0.124852	0.903605	P7	K03043	rpoB; DNA-directed RNA polymerase subunit beta [EC:2.7.7.6]	RNA polymerase, bacteria	Information systems	NA	Housekeeping
PPR_1022_P7D_M_E_concat_coassembly_mesocosms_megahit_bin.81_PPR_1022_P7D_M_E_concat_coassembly_mesocosms_megahit_bin.81_k121_1004044_16	-0.497488	0.137912	6	3	0.0226113	0.133062	0.875945	P7	K02931	large subunit ribosomal protein L5	Ribosome, archaea	Information systems	NA	Housekeeping
PPR_1022_P7D_M_E_concat_coassembly_mesocosms_megahit_bin.81_PPR_1022_P7D_M_E_concat_coassembly_mesocosms_megahit_bin.81_k121_1004044_16	-0.497488	0.137912	6	3	0.0226113	0.133062	0.875945	P7	K02931	large subunit ribosomal protein L5	Ribosome, bacteria	Information systems	NA	Housekeeping
PPR_0822_P7D_M_D_IS2_megahit_bin.19_PPR_0822_P7D_M_D_IS2_megahit_bin.19_k121_309728_1	-0.657106	0.184652	6	3	0.0236153	0.135947	0.86663	P7	K02952	small subunit ribosomal protein S13	Ribosome, archaea	Information systems	NA	Housekeeping
PPR_0822_P7D_M_D_IS2_megahit_bin.19_PPR_0822_P7D_M_D_IS2_megahit_bin.19_k121_309728_1	-0.657106	0.184652	6	3	0.0236153	0.135947	0.86663	P7	K02952	small subunit ribosomal protein S13	Ribosome, bacteria	Information systems	NA	Housekeeping
PPR_0522_P7S_M_D_idba_bin.14_PPR_0522_P7S_M_D_idba_bin.14_scaffold_2197_2	-0.577924	0.171942	6	3	0.0282746	0.15326	0.814572	P7	K02945	small subunit ribosomal protein S1	Ribosome, bacteria	Information systems	NA	Housekeeping
PPR_0822_P8D_M_D_idba_bin.17_PPR_0822_P8D_M_D_idba_bin.17_scaffold_19211_3	-0.339188	0.0193013	6	3	6.16e-05	0.00876141	2.05743	P7	K07535	badH; 2-hydroxycyclohexanecarboxyl-CoA dehydrogenase [EC:1.1.1.-] [RN:R05582]	Benzoate degradation, cyclohexanecarboxylic acid =>pimeloyl-CoA	hydrocarbon degradation	NA	Hydrocarbon degradation
PPR_0522_0822_P7D_M_D_coassembly_megahit_bin.19.renamed_PPR_0522_0822_P7D_M_D_coassembly_megahit_bin.19.renamed_k121_718996_6	-0.329845	0.0153079	6	3	2.74e-05	0.00694285	2.15846	P7	K00441	coenzyme F420 hydrogenase subunit beta [EC:1.12.98.1]	hydrogenase	Hydrogenases	NA	Hydrogenases
PPR_1022_P7D_M_E_concat_coassembly_mesocosms_megahit_bin.96_PPR_1022_P7D_M_E_concat_coassembly_mesocosms_megahit_bin.96_k121_40948_39	-0.422025	0.0609274	6	3	0.0022803	0.0478066	1.32051	P7	K00441	coenzyme F420 hydrogenase subunit beta [EC:1.12.98.1]	hydrogenase	Hydrogenases	NA	Hydrogenases
PPR_0522_P7D_M_D_idba_bin.12_PPR_0522_P7D_M_D_idba_bin.12_scaffold_1529_7	-0.307573	0.00471405	6	3	3.31e-07	0.000658	3.18145	P7	K00579	tetrahydromethanopterin S-methyltransferase [EC:2.1.1.86] [RN:R04347]	Methanogenesis, acetate => methane	C1-methane	NA	Methanogenesis
PPR_0522_P7D_M_D_idba_bin.12_PPR_0522_P7D_M_D_idba_bin.12_scaffold_1529_7	-0.307573	0.00471405	6	3	3.31e-07	0.000658	3.18145	P7	K00579	tetrahydromethanopterin S-methyltransferase [EC:2.1.1.86] [RN:R04347]	Methanogenesis, CO2 => methane	C1-methane	NA	Methanogenesis
PPR_0822_P7D_M_D_IS2_megahit_bin.19_PPR_0822_P7D_M_D_IS2_megahit_bin.19_k121_2006981_1	-2.30697	0.10631	6	4	2.67e-05	0.00694285	2.15846	P7	K00401	methyl-coenzyme M reductase [EC:2.8.4.1] [RN:R04541]	Methanogenesis, acetate => methane	C1-methane	NA	Methanogenesis
PPR_0822_P7D_M_D_IS2_megahit_bin.19_PPR_0822_P7D_M_D_IS2_megahit_bin.19_k121_2006981_1	-2.30697	0.10631	6	4	2.67e-05	0.00694285	2.15846	P7	K00401	methyl-coenzyme M reductase [EC:2.8.4.1] [RN:R04541]	Methanogenesis, CO2 => methane	C1-methane	NA	Methanogenesis
PPR_0822_P7D_M_D_IS2_megahit_bin.19_PPR_0822_P7D_M_D_IS2_megahit_bin.19_k121_2006981_1	-2.30697	0.10631	6	4	2.67e-05	0.00694285	2.15846	P7	K00401	methyl-coenzyme M reductase [EC:2.8.4.1] [RN:R04541]	Methanogenesis, methanol => methane	C1-methane	NA	Methanogenesis
PPR_0822_P7D_M_D_IS2_megahit_bin.19_PPR_0822_P7D_M_D_IS2_megahit_bin.19_k121_2006981_1	-2.30697	0.10631	6	4	2.67e-05	0.00694285	2.15846	P7	K00401	methyl-coenzyme M reductase [EC:2.8.4.1] [RN:R04541]	Methanogenesis, methylamine/dimethylamine/trimethylamine => methane	C1-methane	NA	Methanogenesis
PPR_0522_P7D_M_D_idba_bin.12_PPR_0522_P7D_M_D_idba_bin.12_scaffold_551_7	-2.35631	0.118221	6	4	3.74e-05	0.00783981	2.10569	P7	K00399	methyl-coenzyme M reductase [EC:2.8.4.1] [RN:R04541]	Methanogenesis, acetate => methane	C1-methane	NA	Methanogenesis
PPR_1022_P7D_M_E_concat_coassembly_mesocosms_megahit_bin.96_PPR_1022_P7D_M_E_concat_coassembly_mesocosms_megahit_bin.96_k121_4866102_4	-0.332964	0.0166846	6	3	3.72e-05	0.00783981	2.10569	P7	K00401	methyl-coenzyme M reductase [EC:2.8.4.1] [RN:R04541]	Methanogenesis, acetate => methane	C1-methane	NA	Methanogenesis
PPR_0522_P7D_M_D_idba_bin.12_PPR_0522_P7D_M_D_idba_bin.12_scaffold_551_7	-2.35631	0.118221	6	4	3.74e-05	0.00783981	2.10569	P7	K00399	methyl-coenzyme M reductase [EC:2.8.4.1] [RN:R04541]	Methanogenesis, CO2 => methane	C1-methane	NA	Methanogenesis
PPR_1022_P7D_M_E_concat_coassembly_mesocosms_megahit_bin.96_PPR_1022_P7D_M_E_concat_coassembly_mesocosms_megahit_bin.96_k121_4866102_4	-0.332964	0.0166846	6	3	3.72e-05	0.00783981	2.10569	P7	K00401	methyl-coenzyme M reductase [EC:2.8.4.1] [RN:R04541]	Methanogenesis, CO2 => methane	C1-methane	NA	Methanogenesis
PPR_0522_P7D_M_D_idba_bin.12_PPR_0522_P7D_M_D_idba_bin.12_scaffold_551_7	-2.35631	0.118221	6	4	3.74e-05	0.00783981	2.10569	P7	K00399	methyl-coenzyme M reductase [EC:2.8.4.1] [RN:R04541]	Methanogenesis, methanol => methane	C1-methane	NA	Methanogenesis
PPR_1022_P7D_M_E_concat_coassembly_mesocosms_megahit_bin.96_PPR_1022_P7D_M_E_concat_coassembly_mesocosms_megahit_bin.96_k121_4866102_4	-0.332964	0.0166846	6	3	3.72e-05	0.00783981	2.10569	P7	K00401	methyl-coenzyme M reductase [EC:2.8.4.1] [RN:R04541]	Methanogenesis, methanol => methane	C1-methane	NA	Methanogenesis
PPR_0522_P7D_M_D_idba_bin.12_PPR_0522_P7D_M_D_idba_bin.12_scaffold_551_7	-2.35631	0.118221	6	4	3.74e-05	0.00783981	2.10569	P7	K00399	methyl-coenzyme M reductase [EC:2.8.4.1] [RN:R04541]	Methanogenesis, methylamine/dimethylamine/trimethylamine => methane	C1-methane	NA	Methanogenesis
PPR_1022_P7D_M_E_concat_coassembly_mesocosms_megahit_bin.96_PPR_1022_P7D_M_E_concat_coassembly_mesocosms_megahit_bin.96_k121_4866102_4	-0.332964	0.0166846	6	3	3.72e-05	0.00783981	2.10569	P7	K00401	methyl-coenzyme M reductase [EC:2.8.4.1] [RN:R04541]	Methanogenesis, methylamine/dimethylamine/trimethylamine => methane	C1-methane	NA	Methanogenesis
PPR_1022_P7D_M_E_concat_coassembly_mesocosms_megahit_bin.96_PPR_1022_P7D_M_E_concat_coassembly_mesocosms_megahit_bin.96_k121_4515974_9	-0.345398	0.0231276	6	3	0.000117	0.0132791	1.87683	P7	K01895	acetyl-CoA synthetase [EC:6.2.1.1] [RN:R00235]	Methanogenesis, acetate => methane	C1-methane	NA	Methanogenesis
PPR_0822_P7D_M_D_IS2_megahit_bin.19_PPR_0822_P7D_M_D_IS2_megahit_bin.19_k121_1442031_3	-0.343628	0.023245	6	3	0.000121893	0.0132791	1.87683	P7	K08264	heterodisulfide reductase [EC:1.8.98.1] [RN:R04540]	Methanogenesis, acetate => methane	C1-methane	NA	Methanogenesis
PPR_0822_P7D_M_D_IS2_megahit_bin.19_PPR_0822_P7D_M_D_IS2_megahit_bin.19_k121_1442031_3	-0.343628	0.023245	6	3	0.000121893	0.0132791	1.87683	P7	K08264	heterodisulfide reductase [EC:1.8.98.1] [RN:R04540]	Methanogenesis, CO2 => methane	C1-methane	NA	Methanogenesis
PPR_0822_P7D_M_D_IS2_megahit_bin.19_PPR_0822_P7D_M_D_IS2_megahit_bin.19_k121_1442031_3	-0.343628	0.023245	6	3	0.000121893	0.0132791	1.87683	P7	K08264	heterodisulfide reductase [EC:1.8.98.1] [RN:R04540]	Methanogenesis, methanol => methane	C1-methane	NA	Methanogenesis
PPR_0822_P7D_M_D_IS2_megahit_bin.19_PPR_0822_P7D_M_D_IS2_megahit_bin.19_k121_1442031_3	-0.343628	0.023245	6	3	0.000121893	0.0132791	1.87683	P7	K08264	heterodisulfide reductase [EC:1.8.98.1] [RN:R04540]	Methanogenesis, methylamine/dimethylamine/trimethylamine => methane	C1-methane	NA	Methanogenesis
PPR_1022_P7D_M_E_concat_coassembly_mesocosms_megahit_bin.96_PPR_1022_P7D_M_E_concat_coassembly_mesocosms_megahit_bin.96_k121_7164273_2	-0.358955	0.0289903	6	3	0.000245	0.0159713	1.79666	P7	K00584	tetrahydromethanopterin S-methyltransferase [EC:2.1.1.86] [RN:R04347]	Methanogenesis, acetate => methane	C1-methane	NA	Methanogenesis
PPR_1022_P7D_M_E_concat_coassembly_mesocosms_megahit_bin.96_PPR_1022_P7D_M_E_concat_coassembly_mesocosms_megahit_bin.96_k121_7164273_2	-0.358955	0.0289903	6	3	0.000245	0.0159713	1.79666	P7	K00584	tetrahydromethanopterin S-methyltransferase [EC:2.1.1.86] [RN:R04347]	Methanogenesis, CO2 => methane	C1-methane	NA	Methanogenesis
OWC_0025_OWC_0025_scaffold_132702_1	-1.36717	0.111679	6	4	0.000256	0.0164285	1.7844	P7	K01895	acetyl-CoA synthetase [EC:6.2.1.1] [RN:R00235]	Methanogenesis, acetate => methane	C1-methane	NA	Methanogenesis
PPR_1022_P7D_M_E_concat_coassembly_mesocosms_megahit_bin.96_PPR_1022_P7D_M_E_concat_coassembly_mesocosms_megahit_bin.96_k121_40948_35	-0.351614	0.0310333	6	3	0.000346	0.0189774	1.72176	P7	K00202	formylmethanofuran dehydrogenase [EC:1.2.99.5] [RN:R03015]	Methanogenesis, CO2 => methane	C1-methane	NA	Methanogenesis
OWC_0034_OWC_0034_scaffold_3566_5	-1.10819	0.109941	6	4	0.000545	0.0246721	1.60779	P7	K00193	acetyl-CoA decarbonylase/synthase complex [EC:2.3.1.-] [RN:R09096]	Methanogenesis, acetate => methane	C1-methane	NA	Methanogenesis
PPR_0822_P7D_M_D_IS2_megahit_bin.19_PPR_0822_P7D_M_D_IS2_megahit_bin.19_k121_413515_1	-0.357064	0.0378096	6	3	0.000701	0.0276558	1.55821	P7	K01895	acetyl-CoA synthetase [EC:6.2.1.1] [RN:R00235]	Methanogenesis, acetate => methane	C1-methane	NA	Methanogenesis
PPR_2015_bin.308_PPR_2015_bin.308_Contig_420534_4	-0.387468	0.0466494	6	3	0.00114749	0.0371675	1.42984	P7	K00401	methyl-coenzyme M reductase [EC:2.8.4.1] [RN:R04541]	Methanogenesis, acetate => methane	C1-methane	NA	Methanogenesis
PPR_2015_bin.308_PPR_2015_bin.308_Contig_420534_4	-0.387468	0.0466494	6	3	0.00114749	0.0371675	1.42984	P7	K00401	methyl-coenzyme M reductase [EC:2.8.4.1] [RN:R04541]	Methanogenesis, CO2 => methane	C1-methane	NA	Methanogenesis
PPR_2015_bin.308_PPR_2015_bin.308_Contig_420534_4	-0.387468	0.0466494	6	3	0.00114749	0.0371675	1.42984	P7	K00401	methyl-coenzyme M reductase [EC:2.8.4.1] [RN:R04541]	Methanogenesis, methanol => methane	C1-methane	NA	Methanogenesis
PPR_2015_bin.308_PPR_2015_bin.308_Contig_420534_4	-0.387468	0.0466494	6	3	0.00114749	0.0371675	1.42984	P7	K00401	methyl-coenzyme M reductase [EC:2.8.4.1] [RN:R04541]	Methanogenesis, methylamine/dimethylamine/trimethylamine => methane	C1-methane	NA	Methanogenesis
PPR_0822_P7D_M_D_IS2_megahit_bin.19_PPR_0822_P7D_M_D_IS2_megahit_bin.19_k121_2600853_1	-0.394963	0.0497221	6	3	0.00136011	0.0405822	1.39166	P7	K00193	acetyl-CoA decarbonylase/synthase complex [EC:2.3.1.-] [RN:R09096]	Methanogenesis, acetate => methane	C1-methane	NA	Methanogenesis
PPR_1022_P7D_M_E_concat_coassembly_mesocosms_megahit_bin.96_PPR_1022_P7D_M_E_concat_coassembly_mesocosms_megahit_bin.96_k121_1759233_1	-0.38686	0.0500744	6	3	0.00151141	0.0421081	1.37563	P7	K00194	acetyl-CoA decarbonylase/synthase complex [EC:2.3.1.-] [RN:R09096]	Methanogenesis, acetate => methane	C1-methane	NA	Methanogenesis
PPR_1022_P7S_M_E_Acetate3_Day30_megahit_bin.44_PPR_1022_P7S_M_E_Acetate3_Day30_megahit_bin.44_k121_1040270_1	-0.412974	0.0579637	6	3	0.00205161	0.0461785	1.33556	P7	K03388	heterodisulfide reductase 2 [EC:1.8.7.3 1.8.98.4 1.8.98.5 1.8.98.6] [RN:R11928 R11931 R11943 R11944]	Methanogenesis, acetate => methane	C1-methane	NA	Methanogenesis
OWC_0022_OWC_0022_scaffold_19627_1	-0.406354	0.0561729	6	3	0.0019375	0.0461785	1.33556	P7	K01895	acetyl-CoA synthetase [EC:6.2.1.1] [RN:R00235]	Methanogenesis, acetate => methane	C1-methane	NA	Methanogenesis
PPR_0822_P7D_M_D_IS2_megahit_bin.19_PPR_0822_P7D_M_D_IS2_megahit_bin.19_k121_866188_2	-0.381086	0.0534284	6	3	0.00204305	0.0461785	1.33556	P7	K00401	methyl-coenzyme M reductase [EC:2.8.4.1] [RN:R04541]	Methanogenesis, acetate => methane	C1-methane	NA	Methanogenesis
PPR_1022_P7S_M_E_Acetate3_Day30_megahit_bin.44_PPR_1022_P7S_M_E_Acetate3_Day30_megahit_bin.44_k121_1040270_1	-0.412974	0.0579637	6	3	0.00205161	0.0461785	1.33556	P7	K03388	heterodisulfide reductase 2 [EC:1.8.7.3 1.8.98.4 1.8.98.5 1.8.98.6] [RN:R11928 R11931 R11943 R11944]	Methanogenesis, CO2 => methane	C1-methane	NA	Methanogenesis
PPR_0822_P7D_M_D_IS2_megahit_bin.19_PPR_0822_P7D_M_D_IS2_megahit_bin.19_k121_866188_2	-0.381086	0.0534284	6	3	0.00204305	0.0461785	1.33556	P7	K00401	methyl-coenzyme M reductase [EC:2.8.4.1] [RN:R04541]	Methanogenesis, CO2 => methane	C1-methane	NA	Methanogenesis
PPR_1022_P7S_M_E_Acetate3_Day30_megahit_bin.44_PPR_1022_P7S_M_E_Acetate3_Day30_megahit_bin.44_k121_1040270_1	-0.412974	0.0579637	6	3	0.00205161	0.0461785	1.33556	P7	K03388	heterodisulfide reductase 2 [EC:1.8.7.3 1.8.98.4 1.8.98.5 1.8.98.6] [RN:R11928 R11931 R11943 R11944]	Methanogenesis, methanol => methane	C1-methane	NA	Methanogenesis
PPR_0822_P7D_M_D_IS2_megahit_bin.19_PPR_0822_P7D_M_D_IS2_megahit_bin.19_k121_866188_2	-0.381086	0.0534284	6	3	0.00204305	0.0461785	1.33556	P7	K00401	methyl-coenzyme M reductase [EC:2.8.4.1] [RN:R04541]	Methanogenesis, methanol => methane	C1-methane	NA	Methanogenesis
PPR_1022_P7S_M_E_Acetate3_Day30_megahit_bin.44_PPR_1022_P7S_M_E_Acetate3_Day30_megahit_bin.44_k121_1040270_1	-0.412974	0.0579637	6	3	0.00205161	0.0461785	1.33556	P7	K03388	heterodisulfide reductase 2 [EC:1.8.7.3 1.8.98.4 1.8.98.5 1.8.98.6] [RN:R11928 R11931 R11943 R11944]	Methanogenesis, methylamine/dimethylamine/trimethylamine => methane	C1-methane	NA	Methanogenesis
PPR_0822_P7D_M_D_IS2_megahit_bin.19_PPR_0822_P7D_M_D_IS2_megahit_bin.19_k121_866188_2	-0.381086	0.0534284	6	3	0.00204305	0.0461785	1.33556	P7	K00401	methyl-coenzyme M reductase [EC:2.8.4.1] [RN:R04541]	Methanogenesis, methylamine/dimethylamine/trimethylamine => methane	C1-methane	NA	Methanogenesis
PPR_1022_P7D_M_E_concat_coassembly_mesocosms_megahit_bin.96_PPR_1022_P7D_M_E_concat_coassembly_mesocosms_megahit_bin.96_k121_7888159_13	-0.375528	0.054703	6	3	0.00235807	0.0478066	1.32051	P7	K00579	tetrahydromethanopterin S-methyltransferase [EC:2.1.1.86] [RN:R04347]	Methanogenesis, acetate => methane	C1-methane	NA	Methanogenesis
PPR_1022_P7D_M_E_concat_coassembly_mesocosms_megahit_bin.96_PPR_1022_P7D_M_E_concat_coassembly_mesocosms_megahit_bin.96_k121_7888159_13	-0.375528	0.054703	6	3	0.00235807	0.0478066	1.32051	P7	K00579	tetrahydromethanopterin S-methyltransferase [EC:2.1.1.86] [RN:R04347]	Methanogenesis, CO2 => methane	C1-methane	NA	Methanogenesis
PPR_0822_P7D_M_D_IS2_megahit_bin.19_PPR_0822_P7D_M_D_IS2_megahit_bin.19_k121_413515_2	-0.423254	0.0652179	6	3	0.00290682	0.0514702	1.28844	P7	K01895	acetyl-CoA synthetase [EC:6.2.1.1] [RN:R00235]	Methanogenesis, acetate => methane	C1-methane	NA	Methanogenesis
PPR_0522_P7D_M_D_idba_bin.12_PPR_0522_P7D_M_D_idba_bin.12_scaffold_686_3	-0.418916	0.0650676	6	3	0.00299427	0.0525247	1.27964	P7	K00193	acetyl-CoA decarbonylase/synthase complex [EC:2.3.1.-] [RN:R09096]	Methanogenesis, acetate => methane	C1-methane	NA	Methanogenesis
PPR_1022_P7D_M_E_concat_coassembly_mesocosms_megahit_bin.96_PPR_1022_P7D_M_E_concat_coassembly_mesocosms_megahit_bin.96_k121_4515974_8	-0.423316	0.0662229	6	3	0.00307463	0.0527988	1.27738	P7	K01895	acetyl-CoA synthetase [EC:6.2.1.1] [RN:R00235]	Methanogenesis, acetate => methane	C1-methane	NA	Methanogenesis
OWC_0030_OWC_0030_scaffold_2822_4	-0.439368	0.0696068	6	3	0.0032215	0.052925	1.27634	P7	K00401	methyl-coenzyme M reductase [EC:2.8.4.1] [RN:R04541]	Methanogenesis, acetate => methane	C1-methane	NA	Methanogenesis
OWC_0030_OWC_0030_scaffold_2822_4	-0.439368	0.0696068	6	3	0.0032215	0.052925	1.27634	P7	K00401	methyl-coenzyme M reductase [EC:2.8.4.1] [RN:R04541]	Methanogenesis, CO2 => methane	C1-methane	NA	Methanogenesis
OWC_0030_OWC_0030_scaffold_2822_4	-0.439368	0.0696068	6	3	0.0032215	0.052925	1.27634	P7	K00401	methyl-coenzyme M reductase [EC:2.8.4.1] [RN:R04541]	Methanogenesis, methanol => methane	C1-methane	NA	Methanogenesis
OWC_0030_OWC_0030_scaffold_2822_4	-0.439368	0.0696068	6	3	0.0032215	0.052925	1.27634	P7	K00401	methyl-coenzyme M reductase [EC:2.8.4.1] [RN:R04541]	Methanogenesis, methylamine/dimethylamine/trimethylamine => methane	C1-methane	NA	Methanogenesis
PPR_1022_P7D_M_E_concat_coassembly_mesocosms_megahit_bin.96_PPR_1022_P7D_M_E_concat_coassembly_mesocosms_megahit_bin.96_k121_5477396_5	-0.405395	0.0658627	6	3	0.00353504	0.0553097	1.2572	P7	K00579	tetrahydromethanopterin S-methyltransferase [EC:2.1.1.86] [RN:R04347]	Methanogenesis, acetate => methane	C1-methane	NA	Methanogenesis
PPR_1022_P7D_M_E_concat_coassembly_mesocosms_megahit_bin.96_PPR_1022_P7D_M_E_concat_coassembly_mesocosms_megahit_bin.96_k121_5477396_5	-0.405395	0.0658627	6	3	0.00353504	0.0553097	1.2572	P7	K00579	tetrahydromethanopterin S-methyltransferase [EC:2.1.1.86] [RN:R04347]	Methanogenesis, CO2 => methane	C1-methane	NA	Methanogenesis
PPR_0822_P7D_M_D_IS2_megahit_bin.19_PPR_0822_P7D_M_D_IS2_megahit_bin.19_k121_413515_3	-0.446161	0.0727294	6	3	0.00357894	0.0554805	1.25586	P7	K01895	acetyl-CoA synthetase [EC:6.2.1.1] [RN:R00235]	Methanogenesis, acetate => methane	C1-methane	NA	Methanogenesis
PPR_0522_P7D_M_D_idba_bin.12_PPR_0522_P7D_M_D_idba_bin.12_scaffold_551_6	-0.442313	0.0735387	6	3	0.00384786	0.0576259	1.23938	P7	K00402	methyl-coenzyme M reductase [EC:2.8.4.1] [RN:R04541]	Methanogenesis, acetate => methane	C1-methane	NA	Methanogenesis
PPR_1022_P7D_M_E_concat_coassembly_mesocosms_megahit_bin.96_PPR_1022_P7D_M_E_concat_coassembly_mesocosms_megahit_bin.96_k121_7888159_11	-0.429792	0.0715971	6	3	0.0038756	0.0576259	1.23938	P7	K00581	tetrahydromethanopterin S-methyltransferase [EC:2.1.1.86] [RN:R04347]	Methanogenesis, acetate => methane	C1-methane	NA	Methanogenesis
PPR_0522_P7D_M_D_idba_bin.12_PPR_0522_P7D_M_D_idba_bin.12_scaffold_551_4	-0.373991	0.0623033	6	3	0.00387604	0.0576259	1.23938	P7	K00401	methyl-coenzyme M reductase [EC:2.8.4.1] [RN:R04541]	Methanogenesis, acetate => methane	C1-methane	NA	Methanogenesis
PPR_0522_P7D_M_D_idba_bin.12_PPR_0522_P7D_M_D_idba_bin.12_scaffold_551_6	-0.442313	0.0735387	6	3	0.00384786	0.0576259	1.23938	P7	K00402	methyl-coenzyme M reductase [EC:2.8.4.1] [RN:R04541]	Methanogenesis, CO2 => methane	C1-methane	NA	Methanogenesis
PPR_1022_P7D_M_E_concat_coassembly_mesocosms_megahit_bin.96_PPR_1022_P7D_M_E_concat_coassembly_mesocosms_megahit_bin.96_k121_7888159_11	-0.429792	0.0715971	6	3	0.0038756	0.0576259	1.23938	P7	K00581	tetrahydromethanopterin S-methyltransferase [EC:2.1.1.86] [RN:R04347]	Methanogenesis, CO2 => methane	C1-methane	NA	Methanogenesis
PPR_0522_P7D_M_D_idba_bin.12_PPR_0522_P7D_M_D_idba_bin.12_scaffold_551_4	-0.373991	0.0623033	6	3	0.00387604	0.0576259	1.23938	P7	K00401	methyl-coenzyme M reductase [EC:2.8.4.1] [RN:R04541]	Methanogenesis, CO2 => methane	C1-methane	NA	Methanogenesis
PPR_0522_P7D_M_D_idba_bin.12_PPR_0522_P7D_M_D_idba_bin.12_scaffold_551_6	-0.442313	0.0735387	6	3	0.00384786	0.0576259	1.23938	P7	K00402	methyl-coenzyme M reductase [EC:2.8.4.1] [RN:R04541]	Methanogenesis, methanol => methane	C1-methane	NA	Methanogenesis
PPR_0522_P7D_M_D_idba_bin.12_PPR_0522_P7D_M_D_idba_bin.12_scaffold_551_4	-0.373991	0.0623033	6	3	0.00387604	0.0576259	1.23938	P7	K00401	methyl-coenzyme M reductase [EC:2.8.4.1] [RN:R04541]	Methanogenesis, methanol => methane	C1-methane	NA	Methanogenesis
PPR_0522_P7D_M_D_idba_bin.12_PPR_0522_P7D_M_D_idba_bin.12_scaffold_551_6	-0.442313	0.0735387	6	3	0.00384786	0.0576259	1.23938	P7	K00402	methyl-coenzyme M reductase [EC:2.8.4.1] [RN:R04541]	Methanogenesis, methylamine/dimethylamine/trimethylamine => methane	C1-methane	NA	Methanogenesis
PPR_0522_P7D_M_D_idba_bin.12_PPR_0522_P7D_M_D_idba_bin.12_scaffold_551_4	-0.373991	0.0623033	6	3	0.00387604	0.0576259	1.23938	P7	K00401	methyl-coenzyme M reductase [EC:2.8.4.1] [RN:R04541]	Methanogenesis, methylamine/dimethylamine/trimethylamine => methane	C1-methane	NA	Methanogenesis
PPR_1022_P7D_M_E_concat_coassembly_mesocosms_megahit_bin.96_PPR_1022_P7D_M_E_concat_coassembly_mesocosms_megahit_bin.96_k121_1759233_2	-0.444715	0.0746228	6	3	0.00398007	0.0582963	1.23436	P7	K00197	acetyl-CoA decarbonylase/synthase complex [EC:2.3.1.-] [RN:R09096]	Methanogenesis, acetate => methane	C1-methane	NA	Methanogenesis
PPR_0822_P7D_M_D_IS1_megahit_bin.24_PPR_0822_P7D_M_D_IS1_megahit_bin.24_k121_326985_1	-0.411683	0.0693438	6	3	0.00403594	0.0586832	1.23149	P7	K03388	heterodisulfide reductase 2 [EC:1.8.7.3 1.8.98.4 1.8.98.5 1.8.98.6] [RN:R11928 R11931 R11943 R11944]	Methanogenesis, acetate => methane	C1-methane	NA	Methanogenesis
PPR_0822_P7D_M_D_IS1_megahit_bin.24_PPR_0822_P7D_M_D_IS1_megahit_bin.24_k121_326985_1	-0.411683	0.0693438	6	3	0.00403594	0.0586832	1.23149	P7	K03388	heterodisulfide reductase 2 [EC:1.8.7.3 1.8.98.4 1.8.98.5 1.8.98.6] [RN:R11928 R11931 R11943 R11944]	Methanogenesis, CO2 => methane	C1-methane	NA	Methanogenesis
PPR_0822_P7D_M_D_IS1_megahit_bin.24_PPR_0822_P7D_M_D_IS1_megahit_bin.24_k121_326985_1	-0.411683	0.0693438	6	3	0.00403594	0.0586832	1.23149	P7	K03388	heterodisulfide reductase 2 [EC:1.8.7.3 1.8.98.4 1.8.98.5 1.8.98.6] [RN:R11928 R11931 R11943 R11944]	Methanogenesis, methanol => methane	C1-methane	NA	Methanogenesis
PPR_0822_P7D_M_D_IS1_megahit_bin.24_PPR_0822_P7D_M_D_IS1_megahit_bin.24_k121_326985_1	-0.411683	0.0693438	6	3	0.00403594	0.0586832	1.23149	P7	K03388	heterodisulfide reductase 2 [EC:1.8.7.3 1.8.98.4 1.8.98.5 1.8.98.6] [RN:R11928 R11931 R11943 R11944]	Methanogenesis, methylamine/dimethylamine/trimethylamine => methane	C1-methane	NA	Methanogenesis
PPR_1022_P8D_M_E_Methanol3_Day30_megahit_bin.37_PPR_1022_P8D_M_E_Methanol3_Day30_megahit_bin.37_k121_1094962_5	-0.590876	0.101089	6	4	0.00427219	0.0601051	1.22109	P7	K14081	methanol corrinoid protein [RN:R09098]	Methanogenesis, methanol => methane	C1-methane	NA	Methanogenesis
PPR_0522_P7D_M_D_idba_bin.12_PPR_0522_P7D_M_D_idba_bin.12_scaffold_686_7	-0.450553	0.0780371	6	3	0.00446839	0.0607578	1.2164	P7	K00197	acetyl-CoA decarbonylase/synthase complex [EC:2.3.1.-] [RN:R09096]	Methanogenesis, acetate => methane	C1-methane	NA	Methanogenesis
OWC_0021_OWC_0021_scaffold_16270_2	-0.424279	0.0741499	6	3	0.00461692	0.0624067	1.20477	P7	K00401	methyl-coenzyme M reductase [EC:2.8.4.1] [RN:R04541]	Methanogenesis, acetate => methane	C1-methane	NA	Methanogenesis
OWC_0021_OWC_0021_scaffold_16270_2	-0.424279	0.0741499	6	3	0.00461692	0.0624067	1.20477	P7	K00401	methyl-coenzyme M reductase [EC:2.8.4.1] [RN:R04541]	Methanogenesis, CO2 => methane	C1-methane	NA	Methanogenesis
OWC_0021_OWC_0021_scaffold_16270_2	-0.424279	0.0741499	6	3	0.00461692	0.0624067	1.20477	P7	K00401	methyl-coenzyme M reductase [EC:2.8.4.1] [RN:R04541]	Methanogenesis, methanol => methane	C1-methane	NA	Methanogenesis
OWC_0021_OWC_0021_scaffold_16270_2	-0.424279	0.0741499	6	3	0.00461692	0.0624067	1.20477	P7	K00401	methyl-coenzyme M reductase [EC:2.8.4.1] [RN:R04541]	Methanogenesis, methylamine/dimethylamine/trimethylamine => methane	C1-methane	NA	Methanogenesis
PPR_0822_P7D_M_D_IS2_megahit_bin.19_PPR_0822_P7D_M_D_IS2_megahit_bin.19_k121_1828956_1	-0.468506	0.0847361	6	3	0.00522789	0.0644827	1.19056	P7	K08264	heterodisulfide reductase [EC:1.8.98.1] [RN:R04540]	Methanogenesis, acetate => methane	C1-methane	NA	Methanogenesis
PPR_0822_P7D_M_D_IS2_megahit_bin.19_PPR_0822_P7D_M_D_IS2_megahit_bin.19_k121_1828956_1	-0.468506	0.0847361	6	3	0.00522789	0.0644827	1.19056	P7	K08264	heterodisulfide reductase [EC:1.8.98.1] [RN:R04540]	Methanogenesis, CO2 => methane	C1-methane	NA	Methanogenesis
PPR_0822_P7D_M_D_IS2_megahit_bin.19_PPR_0822_P7D_M_D_IS2_megahit_bin.19_k121_1828956_1	-0.468506	0.0847361	6	3	0.00522789	0.0644827	1.19056	P7	K08264	heterodisulfide reductase [EC:1.8.98.1] [RN:R04540]	Methanogenesis, methanol => methane	C1-methane	NA	Methanogenesis
PPR_0822_P7D_M_D_IS2_megahit_bin.19_PPR_0822_P7D_M_D_IS2_megahit_bin.19_k121_1828956_1	-0.468506	0.0847361	6	3	0.00522789	0.0644827	1.19056	P7	K08264	heterodisulfide reductase [EC:1.8.98.1] [RN:R04540]	Methanogenesis, methylamine/dimethylamine/trimethylamine => methane	C1-methane	NA	Methanogenesis
PPR_1022_P7D_M_E_concat_coassembly_mesocosms_megahit_bin.96_PPR_1022_P7D_M_E_concat_coassembly_mesocosms_megahit_bin.96_k121_4515974_7	-0.468862	0.085171	6	3	0.00531089	0.0651033	1.1864	P7	K01895	acetyl-CoA synthetase [EC:6.2.1.1] [RN:R00235]	Methanogenesis, acetate => methane	C1-methane	NA	Methanogenesis
OWC_0020_OWC_0020_k121_49505763_2	-1.11342	0.203946	6	6	0.00547247	0.0657567	1.18206	P7	K00401	methyl-coenzyme M reductase [EC:2.8.4.1] [RN:R04541]	Methanogenesis, acetate => methane	C1-methane	NA	Methanogenesis
OWC_0020_OWC_0020_k121_49505763_2	-1.11342	0.203946	6	6	0.00547247	0.0657567	1.18206	P7	K00401	methyl-coenzyme M reductase [EC:2.8.4.1] [RN:R04541]	Methanogenesis, CO2 => methane	C1-methane	NA	Methanogenesis
OWC_0020_OWC_0020_k121_49505763_2	-1.11342	0.203946	6	6	0.00547247	0.0657567	1.18206	P7	K00401	methyl-coenzyme M reductase [EC:2.8.4.1] [RN:R04541]	Methanogenesis, methanol => methane	C1-methane	NA	Methanogenesis
OWC_0020_OWC_0020_k121_49505763_2	-1.11342	0.203946	6	6	0.00547247	0.0657567	1.18206	P7	K00401	methyl-coenzyme M reductase [EC:2.8.4.1] [RN:R04541]	Methanogenesis, methylamine/dimethylamine/trimethylamine => methane	C1-methane	NA	Methanogenesis
PPR_0822_P7D_M_D_IS2_megahit_bin.19_PPR_0822_P7D_M_D_IS2_megahit_bin.19_k121_2003866_1	-0.474364	0.0873584	6	3	0.00557953	0.0663548	1.17813	P7	K00197	acetyl-CoA decarbonylase/synthase complex [EC:2.3.1.-] [RN:R09096]	Methanogenesis, acetate => methane	C1-methane	NA	Methanogenesis
PPR_0822_P7D_M_D_IS1_megahit_bin.1_PPR_0822_P7D_M_D_IS1_megahit_bin.1_k121_1021010_3	-0.462328	0.0854613	6	3	0.00565521	0.0670546	1.17357	P7	K00194	acetyl-CoA decarbonylase/synthase complex [EC:2.3.1.-] [RN:R09096]	Methanogenesis, acetate => methane	C1-methane	NA	Methanogenesis
PPR_1022_P7D_M_E_concat_coassembly_mesocosms_megahit_bin.96_PPR_1022_P7D_M_E_concat_coassembly_mesocosms_megahit_bin.96_k121_6584968_15	-0.417429	0.0842578	6	3	0.00773809	0.0783651	1.10588	P7	K00672	formylmethanofuran--tetrahydromethanopterin N-formyltransferase [EC:2.3.1.101] [RN:R03390]	Methanogenesis, CO2 => methane	C1-methane	NA	Methanogenesis
PPR_1022_P7D_M_E_concat_coassembly_mesocosms_megahit_bin.96_PPR_1022_P7D_M_E_concat_coassembly_mesocosms_megahit_bin.96_k121_5477396_7	-0.514317	0.106719	6	3	0.00852704	0.0824556	1.08378	P7	K00577	tetrahydromethanopterin S-methyltransferase [EC:2.1.1.86] [RN:R04347]	Methanogenesis, acetate => methane	C1-methane	NA	Methanogenesis
PPR_1022_P7D_M_E_concat_coassembly_mesocosms_megahit_bin.96_PPR_1022_P7D_M_E_concat_coassembly_mesocosms_megahit_bin.96_k121_5477396_7	-0.514317	0.106719	6	3	0.00852704	0.0824556	1.08378	P7	K00577	tetrahydromethanopterin S-methyltransferase [EC:2.1.1.86] [RN:R04347]	Methanogenesis, CO2 => methane	C1-methane	NA	Methanogenesis
PPR_0522_0822_P7D_M_D_coassembly_megahit_bin.19.renamed_PPR_0522_0822_P7D_M_D_coassembly_megahit_bin.19.renamed_k121_133189_9	-0.672926	0.141936	6	4	0.00903014	0.0844509	1.0734	P7	K00205	4Fe-4S ferredoxin	Methanogenesis, CO2 => methane	C1-methane	NA	Methanogenesis
PPR_0822_P7D_M_D_IS2_megahit_bin.19_PPR_0822_P7D_M_D_IS2_megahit_bin.19_k121_2300660_1	-0.425679	0.0919366	6	3	0.0098062	0.0875372	1.05781	P7	K01895	acetyl-CoA synthetase [EC:6.2.1.1] [RN:R00235]	Methanogenesis, acetate => methane	C1-methane	NA	Methanogenesis
PPR_0522_0822_P7D_M_D_coassembly_megahit_bin.19.renamed_PPR_0522_0822_P7D_M_D_coassembly_megahit_bin.19.renamed_k121_2612664_6	-0.518582	0.114083	6	3	0.010452	0.0905231	1.04324	P7	K01895	acetyl-CoA synthetase [EC:6.2.1.1] [RN:R00235]	Methanogenesis, acetate => methane	C1-methane	NA	Methanogenesis
PPR_1022_P7D_M_E_concat_coassembly_mesocosms_megahit_bin.96_PPR_1022_P7D_M_E_concat_coassembly_mesocosms_megahit_bin.96_k121_5477396_10	-0.541192	0.120372	6	3	0.0108558	0.09202	1.03612	P7	K00584	tetrahydromethanopterin S-methyltransferase [EC:2.1.1.86] [RN:R04347]	Methanogenesis, acetate => methane	C1-methane	NA	Methanogenesis
PPR_1022_P7D_M_E_concat_coassembly_mesocosms_megahit_bin.96_PPR_1022_P7D_M_E_concat_coassembly_mesocosms_megahit_bin.96_k121_5477396_10	-0.541192	0.120372	6	3	0.0108558	0.09202	1.03612	P7	K00584	tetrahydromethanopterin S-methyltransferase [EC:2.1.1.86] [RN:R04347]	Methanogenesis, CO2 => methane	C1-methane	NA	Methanogenesis
OWC_0033_OWC_0033_scaffold_7407_1	-0.393306	0.0883371	6	3	0.0112265	0.0927588	1.03264	P7	K01895	acetyl-CoA synthetase [EC:6.2.1.1] [RN:R00235]	Methanogenesis, acetate => methane	C1-methane	NA	Methanogenesis
PPR_1022_P7D_M_E_concat_coassembly_mesocosms_megahit_bin.96_PPR_1022_P7D_M_E_concat_coassembly_mesocosms_megahit_bin.96_k121_5139727_6	-0.54518	0.123198	6	3	0.0114644	0.0935848	1.02879	P7	K01895	acetyl-CoA synthetase [EC:6.2.1.1] [RN:R00235]	Methanogenesis, acetate => methane	C1-methane	NA	Methanogenesis
PPR_0522_P7D_M_D_idba_bin.12_PPR_0522_P7D_M_D_idba_bin.12_scaffold_3193_4	-0.507408	0.115162	6	3	0.0116364	0.0938447	1.02759	P7	K03388	heterodisulfide reductase 2 [EC:1.8.7.3 1.8.98.4 1.8.98.5 1.8.98.6] [RN:R11928 R11931 R11943 R11944]	Methanogenesis, acetate => methane	C1-methane	NA	Methanogenesis
PPR_0522_P7D_M_D_idba_bin.12_PPR_0522_P7D_M_D_idba_bin.12_scaffold_3193_4	-0.507408	0.115162	6	3	0.0116364	0.0938447	1.02759	P7	K03388	heterodisulfide reductase 2 [EC:1.8.7.3 1.8.98.4 1.8.98.5 1.8.98.6] [RN:R11928 R11931 R11943 R11944]	Methanogenesis, CO2 => methane	C1-methane	NA	Methanogenesis
PPR_0522_P7D_M_D_idba_bin.12_PPR_0522_P7D_M_D_idba_bin.12_scaffold_3193_4	-0.507408	0.115162	6	3	0.0116364	0.0938447	1.02759	P7	K03388	heterodisulfide reductase 2 [EC:1.8.7.3 1.8.98.4 1.8.98.5 1.8.98.6] [RN:R11928 R11931 R11943 R11944]	Methanogenesis, methanol => methane	C1-methane	NA	Methanogenesis
PPR_0522_P7D_M_D_idba_bin.12_PPR_0522_P7D_M_D_idba_bin.12_scaffold_3193_4	-0.507408	0.115162	6	3	0.0116364	0.0938447	1.02759	P7	K03388	heterodisulfide reductase 2 [EC:1.8.7.3 1.8.98.4 1.8.98.5 1.8.98.6] [RN:R11928 R11931 R11943 R11944]	Methanogenesis, methylamine/dimethylamine/trimethylamine => methane	C1-methane	NA	Methanogenesis
PPR_0822_P7D_M_D_idba_bin.55_PPR_0822_P7D_M_D_idba_bin.55_scaffold_63_16	-0.515974	0.120252	6	3	0.0127384	0.0981619	1.00806	P7	K00401	methyl-coenzyme M reductase [EC:2.8.4.1] [RN:R04541]	Methanogenesis, acetate => methane	C1-methane	NA	Methanogenesis
PPR_0822_P7D_M_D_idba_bin.55_PPR_0822_P7D_M_D_idba_bin.55_scaffold_63_16	-0.515974	0.120252	6	3	0.0127384	0.0981619	1.00806	P7	K00401	methyl-coenzyme M reductase [EC:2.8.4.1] [RN:R04541]	Methanogenesis, CO2 => methane	C1-methane	NA	Methanogenesis
PPR_0822_P7D_M_D_idba_bin.55_PPR_0822_P7D_M_D_idba_bin.55_scaffold_63_16	-0.515974	0.120252	6	3	0.0127384	0.0981619	1.00806	P7	K00401	methyl-coenzyme M reductase [EC:2.8.4.1] [RN:R04541]	Methanogenesis, methanol => methane	C1-methane	NA	Methanogenesis
PPR_0822_P7D_M_D_idba_bin.55_PPR_0822_P7D_M_D_idba_bin.55_scaffold_63_16	-0.515974	0.120252	6	3	0.0127384	0.0981619	1.00806	P7	K00401	methyl-coenzyme M reductase [EC:2.8.4.1] [RN:R04541]	Methanogenesis, methylamine/dimethylamine/trimethylamine => methane	C1-methane	NA	Methanogenesis
PPR_0522_P7D_M_D_idba_bin.12_PPR_0522_P7D_M_D_idba_bin.12_scaffold_1529_5	-0.554964	0.131909	6	3	0.0136172	0.101404	0.993947	P7	K00581	tetrahydromethanopterin S-methyltransferase [EC:2.1.1.86] [RN:R04347]	Methanogenesis, acetate => methane	C1-methane	NA	Methanogenesis
PPR_0522_P7D_M_D_idba_bin.12_PPR_0522_P7D_M_D_idba_bin.12_scaffold_1529_5	-0.554964	0.131909	6	3	0.0136172	0.101404	0.993947	P7	K00581	tetrahydromethanopterin S-methyltransferase [EC:2.1.1.86] [RN:R04347]	Methanogenesis, CO2 => methane	C1-methane	NA	Methanogenesis
PPR_0522_P7D_M_D_idba_bin.12_PPR_0522_P7D_M_D_idba_bin.12_scaffold_1529_6	-0.478406	0.114064	6	3	0.01376	0.101511	0.993487	P7	K00580	tetrahydromethanopterin S-methyltransferase [EC:2.1.1.86] [RN:R04347]	Methanogenesis, acetate => methane	C1-methane	NA	Methanogenesis
PPR_0522_P7D_M_D_idba_bin.12_PPR_0522_P7D_M_D_idba_bin.12_scaffold_1529_6	-0.478406	0.114064	6	3	0.01376	0.101511	0.993487	P7	K00580	tetrahydromethanopterin S-methyltransferase [EC:2.1.1.86] [RN:R04347]	Methanogenesis, CO2 => methane	C1-methane	NA	Methanogenesis
PPR_0522_P7D_M_D_idba_bin.12_PPR_0522_P7D_M_D_idba_bin.12_scaffold_1672_5	-0.481014	0.116502	6	3	0.0145081	0.104145	0.982364	P7	K11260	4Fe-4S ferredoxin	Methanogenesis, CO2 => methane	C1-methane	NA	Methanogenesis
PPR_0822_P7D_M_D_IS2_megahit_bin.19_PPR_0822_P7D_M_D_IS2_megahit_bin.19_k121_684535_2	-0.556096	0.136157	6	3	0.0150462	0.106324	0.97337	P7	K00197	acetyl-CoA decarbonylase/synthase complex [EC:2.3.1.-] [RN:R09096]	Methanogenesis, acetate => methane	C1-methane	NA	Methanogenesis
PPR_1022_P7D_M_E_concat_coassembly_mesocosms_megahit_bin.96_PPR_1022_P7D_M_E_concat_coassembly_mesocosms_megahit_bin.96_k121_401112_10	-0.513318	0.128168	6	3	0.0160626	0.109344	0.961204	P7	K00320	coenzyme F420-dependent N5,N10-methenyltetrahydromethanopterin reductase [EC:1.5.99.11] [RN:R04464]	Methanogenesis, CO2 => methane	C1-methane	NA	Methanogenesis
PPR_0822_P7D_M_D_idba_bin.27_PPR_0822_P7D_M_D_idba_bin.27_scaffold_26925_1	-0.598855	0.149976	6	3	0.0162242	0.109927	0.958894	P7	K01895	acetyl-CoA synthetase [EC:6.2.1.1] [RN:R00235]	Methanogenesis, acetate => methane	C1-methane	NA	Methanogenesis
PPR_0522_P7D_M_D_idba_bin.12_PPR_0522_P7D_M_D_idba_bin.12_scaffold_1529_9	-0.479945	0.12117	6	3	0.0166646	0.111583	0.952401	P7	K00577	tetrahydromethanopterin S-methyltransferase [EC:2.1.1.86] [RN:R04347]	Methanogenesis, acetate => methane	C1-methane	NA	Methanogenesis
PPR_0522_P7D_M_D_idba_bin.12_PPR_0522_P7D_M_D_idba_bin.12_scaffold_1529_9	-0.479945	0.12117	6	3	0.0166646	0.111583	0.952401	P7	K00577	tetrahydromethanopterin S-methyltransferase [EC:2.1.1.86] [RN:R04347]	Methanogenesis, CO2 => methane	C1-methane	NA	Methanogenesis
PPR_0822_P7D_M_D_IS1_megahit_bin.24_PPR_0822_P7D_M_D_IS1_megahit_bin.24_k121_773859_3	-0.562027	0.143539	6	3	0.0173133	0.114199	0.942338	P7	K00194	acetyl-CoA decarbonylase/synthase complex [EC:2.3.1.-] [RN:R09096]	Methanogenesis, acetate => methane	C1-methane	NA	Methanogenesis
PPR_0522_P7D_M_D_idba_bin.12_PPR_0522_P7D_M_D_idba_bin.12_scaffold_686_6	-0.430189	0.112462	6	3	0.0186949	0.119169	0.923838	P7	K00194	acetyl-CoA decarbonylase/synthase complex [EC:2.3.1.-] [RN:R09096]	Methanogenesis, acetate => methane	C1-methane	NA	Methanogenesis
PPR_1022_P7D_M_E_concat_coassembly_mesocosms_megahit_bin.96_PPR_1022_P7D_M_E_concat_coassembly_mesocosms_megahit_bin.96_k121_7888159_12	-0.636836	0.168577	6	3	0.0194743	0.121607	0.91504	P7	K00580	tetrahydromethanopterin S-methyltransferase [EC:2.1.1.86] [RN:R04347]	Methanogenesis, acetate => methane	C1-methane	NA	Methanogenesis
PPR_1022_P7D_M_E_concat_coassembly_mesocosms_megahit_bin.96_PPR_1022_P7D_M_E_concat_coassembly_mesocosms_megahit_bin.96_k121_7888159_12	-0.636836	0.168577	6	3	0.0194743	0.121607	0.91504	P7	K00580	tetrahydromethanopterin S-methyltransferase [EC:2.1.1.86] [RN:R04347]	Methanogenesis, CO2 => methane	C1-methane	NA	Methanogenesis
PPR_0522_P7D_M_D_idba_bin.12_PPR_0522_P7D_M_D_idba_bin.12_scaffold_76_11	-0.61584	0.165894	6	3	0.0206136	0.126314	0.898549	P7	K00202	formylmethanofuran dehydrogenase [EC:1.2.99.5] [RN:R03015]	Methanogenesis, CO2 => methane	C1-methane	NA	Methanogenesis
PPR_0822_P7D_M_D_IS2_megahit_bin.19_PPR_0822_P7D_M_D_IS2_megahit_bin.19_k121_684535_3	-0.421116	0.118329	6	3	0.02361	0.135947	0.86663	P7	K00194	acetyl-CoA decarbonylase/synthase complex [EC:2.3.1.-] [RN:R09096]	Methanogenesis, acetate => methane	C1-methane	NA	Methanogenesis
PPR_1022_P7D_M_E_concat_coassembly_mesocosms_megahit_bin.96_PPR_1022_P7D_M_E_concat_coassembly_mesocosms_megahit_bin.96_k121_40948_37	-0.421116	0.118329	6	3	0.02361	0.135947	0.86663	P7	K00205	4Fe-4S ferredoxin	Methanogenesis, CO2 => methane	C1-methane	NA	Methanogenesis
PPR_1022_P7D_M_E_concat_coassembly_mesocosms_megahit_bin.96_PPR_1022_P7D_M_E_concat_coassembly_mesocosms_megahit_bin.96_k121_5406069_3	-0.583156	0.165526	6	3	0.0243829	0.138378	0.858933	P7	K03388	heterodisulfide reductase 2 [EC:1.8.7.3 1.8.98.4 1.8.98.5 1.8.98.6] [RN:R11928 R11931 R11943 R11944]	Methanogenesis, acetate => methane	C1-methane	NA	Methanogenesis
PPR_1022_P7D_M_E_concat_coassembly_mesocosms_megahit_bin.96_PPR_1022_P7D_M_E_concat_coassembly_mesocosms_megahit_bin.96_k121_5406069_3	-0.583156	0.165526	6	3	0.0243829	0.138378	0.858933	P7	K03388	heterodisulfide reductase 2 [EC:1.8.7.3 1.8.98.4 1.8.98.5 1.8.98.6] [RN:R11928 R11931 R11943 R11944]	Methanogenesis, CO2 => methane	C1-methane	NA	Methanogenesis
PPR_1022_P7D_M_E_concat_coassembly_mesocosms_megahit_bin.96_PPR_1022_P7D_M_E_concat_coassembly_mesocosms_megahit_bin.96_k121_5406069_3	-0.583156	0.165526	6	3	0.0243829	0.138378	0.858933	P7	K03388	heterodisulfide reductase 2 [EC:1.8.7.3 1.8.98.4 1.8.98.5 1.8.98.6] [RN:R11928 R11931 R11943 R11944]	Methanogenesis, methanol => methane	C1-methane	NA	Methanogenesis
PPR_1022_P7D_M_E_concat_coassembly_mesocosms_megahit_bin.96_PPR_1022_P7D_M_E_concat_coassembly_mesocosms_megahit_bin.96_k121_5406069_3	-0.583156	0.165526	6	3	0.0243829	0.138378	0.858933	P7	K03388	heterodisulfide reductase 2 [EC:1.8.7.3 1.8.98.4 1.8.98.5 1.8.98.6] [RN:R11928 R11931 R11943 R11944]	Methanogenesis, methylamine/dimethylamine/trimethylamine => methane	C1-methane	NA	Methanogenesis
PPR_1022_P7D_M_E_concat_coassembly_mesocosms_megahit_bin.96_PPR_1022_P7D_M_E_concat_coassembly_mesocosms_megahit_bin.96_k121_5477396_3	-0.538966	0.154486	6	3	0.0251512	0.140684	0.851756	P7	K00581	tetrahydromethanopterin S-methyltransferase [EC:2.1.1.86] [RN:R04347]	Methanogenesis, acetate => methane	C1-methane	NA	Methanogenesis
PPR_1022_P7D_M_E_concat_coassembly_mesocosms_megahit_bin.96_PPR_1022_P7D_M_E_concat_coassembly_mesocosms_megahit_bin.96_k121_5477396_3	-0.538966	0.154486	6	3	0.0251512	0.140684	0.851756	P7	K00581	tetrahydromethanopterin S-methyltransferase [EC:2.1.1.86] [RN:R04347]	Methanogenesis, CO2 => methane	C1-methane	NA	Methanogenesis
PPR_0822_P7D_M_D_idba_bin.55_PPR_0822_P7D_M_D_idba_bin.55_scaffold_63_18	-0.700351	0.201141	6	3	0.0253083	0.141216	0.850117	P7	K00402	methyl-coenzyme M reductase [EC:2.8.4.1] [RN:R04541]	Methanogenesis, acetate => methane	C1-methane	NA	Methanogenesis
PPR_0822_P7D_M_D_idba_bin.55_PPR_0822_P7D_M_D_idba_bin.55_scaffold_63_18	-0.700351	0.201141	6	3	0.0253083	0.141216	0.850117	P7	K00402	methyl-coenzyme M reductase [EC:2.8.4.1] [RN:R04541]	Methanogenesis, CO2 => methane	C1-methane	NA	Methanogenesis
PPR_0822_P7D_M_D_idba_bin.55_PPR_0822_P7D_M_D_idba_bin.55_scaffold_63_18	-0.700351	0.201141	6	3	0.0253083	0.141216	0.850117	P7	K00402	methyl-coenzyme M reductase [EC:2.8.4.1] [RN:R04541]	Methanogenesis, methanol => methane	C1-methane	NA	Methanogenesis
PPR_0822_P7D_M_D_idba_bin.55_PPR_0822_P7D_M_D_idba_bin.55_scaffold_63_18	-0.700351	0.201141	6	3	0.0253083	0.141216	0.850117	P7	K00402	methyl-coenzyme M reductase [EC:2.8.4.1] [RN:R04541]	Methanogenesis, methylamine/dimethylamine/trimethylamine => methane	C1-methane	NA	Methanogenesis
PPR_0822_P7D_M_D_IS2_megahit_bin.19_PPR_0822_P7D_M_D_IS2_megahit_bin.19_k121_1442031_2	-0.380401	0.115931	6	4	0.0304642	0.16161	0.791531	P7	K08265	heterodisulfide reductase [EC:1.8.98.1] [RN:R04540]	Methanogenesis, acetate => methane	C1-methane	NA	Methanogenesis
PPR_0822_P7D_M_D_IS2_megahit_bin.19_PPR_0822_P7D_M_D_IS2_megahit_bin.19_k121_1442031_2	-0.380401	0.115931	6	4	0.0304642	0.16161	0.791531	P7	K08265	heterodisulfide reductase [EC:1.8.98.1] [RN:R04540]	Methanogenesis, CO2 => methane	C1-methane	NA	Methanogenesis
PPR_0822_P7D_M_D_IS2_megahit_bin.19_PPR_0822_P7D_M_D_IS2_megahit_bin.19_k121_1442031_2	-0.380401	0.115931	6	4	0.0304642	0.16161	0.791531	P7	K08265	heterodisulfide reductase [EC:1.8.98.1] [RN:R04540]	Methanogenesis, methanol => methane	C1-methane	NA	Methanogenesis
PPR_0822_P7D_M_D_IS2_megahit_bin.19_PPR_0822_P7D_M_D_IS2_megahit_bin.19_k121_1442031_2	-0.380401	0.115931	6	4	0.0304642	0.16161	0.791531	P7	K08265	heterodisulfide reductase [EC:1.8.98.1] [RN:R04540]	Methanogenesis, methylamine/dimethylamine/trimethylamine => methane	C1-methane	NA	Methanogenesis
PPR_0522_P7D_M_D_idba_bin.12_PPR_0522_P7D_M_D_idba_bin.12_scaffold_1060_2	-0.735483	0.236379	6	3	0.0358214	0.183199	0.737076	P7	K08264	heterodisulfide reductase [EC:1.8.98.1] [RN:R04540]	Methanogenesis, acetate => methane	C1-methane	NA	Methanogenesis
PPR_0522_P7D_M_D_idba_bin.12_PPR_0522_P7D_M_D_idba_bin.12_scaffold_1060_2	-0.735483	0.236379	6	3	0.0358214	0.183199	0.737076	P7	K08264	heterodisulfide reductase [EC:1.8.98.1] [RN:R04540]	Methanogenesis, CO2 => methane	C1-methane	NA	Methanogenesis
PPR_0522_P7D_M_D_idba_bin.12_PPR_0522_P7D_M_D_idba_bin.12_scaffold_1060_2	-0.735483	0.236379	6	3	0.0358214	0.183199	0.737076	P7	K08264	heterodisulfide reductase [EC:1.8.98.1] [RN:R04540]	Methanogenesis, methanol => methane	C1-methane	NA	Methanogenesis
PPR_0522_P7D_M_D_idba_bin.12_PPR_0522_P7D_M_D_idba_bin.12_scaffold_1060_2	-0.735483	0.236379	6	3	0.0358214	0.183199	0.737076	P7	K08264	heterodisulfide reductase [EC:1.8.98.1] [RN:R04540]	Methanogenesis, methylamine/dimethylamine/trimethylamine => methane	C1-methane	NA	Methanogenesis
PPR_0822_P7D_M_D_idba_bin.55_PPR_0822_P7D_M_D_idba_bin.55_scaffold_63_19	-0.498511	0.16714	6	3	0.0406344	0.198308	0.702659	P7	K00399	methyl-coenzyme M reductase [EC:2.8.4.1] [RN:R04541]	Methanogenesis, acetate => methane	C1-methane	NA	Methanogenesis
PPR_0822_P7D_M_D_idba_bin.55_PPR_0822_P7D_M_D_idba_bin.55_scaffold_63_19	-0.498511	0.16714	6	3	0.0406344	0.198308	0.702659	P7	K00399	methyl-coenzyme M reductase [EC:2.8.4.1] [RN:R04541]	Methanogenesis, CO2 => methane	C1-methane	NA	Methanogenesis
PPR_0822_P7D_M_D_idba_bin.55_PPR_0822_P7D_M_D_idba_bin.55_scaffold_63_19	-0.498511	0.16714	6	3	0.0406344	0.198308	0.702659	P7	K00399	methyl-coenzyme M reductase [EC:2.8.4.1] [RN:R04541]	Methanogenesis, methanol => methane	C1-methane	NA	Methanogenesis
PPR_0822_P7D_M_D_idba_bin.55_PPR_0822_P7D_M_D_idba_bin.55_scaffold_63_19	-0.498511	0.16714	6	3	0.0406344	0.198308	0.702659	P7	K00399	methyl-coenzyme M reductase [EC:2.8.4.1] [RN:R04541]	Methanogenesis, methylamine/dimethylamine/trimethylamine => methane	C1-methane	NA	Methanogenesis
PPR_0822_P7S_M_D_idba_bin.53_PPR_0822_P7S_M_D_idba_bin.53_scaffold_21715_6	-0.445145	0.0803003	6	3	0.00517868	0.0642737	1.19197	P7	K10946	ammonia monooxygenase [EC:1.14.99.39] [RN:R00148]	Complete nitrification, comammox, ammonia => nitrite => nitrate	Nitrogen	NA	Nitrogen Metabolism
PPR_0822_P7S_M_D_idba_bin.53_PPR_0822_P7S_M_D_idba_bin.53_scaffold_21715_6	-0.445145	0.0803003	6	3	0.00517868	0.0642737	1.19197	P7	K10946	ammonia monooxygenase [EC:1.14.99.39] [RN:R00148]	Nitrification, ammonia => nitrite	Nitrogen	NA	Nitrogen Metabolism
PPR_0522_P7S_M_D_iterative_megahit_bin.9_PPR_0522_P7S_M_D_iterative_megahit_bin.9_PPR_0522_P7S_M_D_iterative_megahit_bin.9.fa_k121_196609_2	-0.500885	0.100335	6	3	0.00753222	0.076851	1.11435	P7	K10535	hydroxylamine oxidase [EC:1.7.2.6] [RN:R10164]	Complete nitrification, comammox, ammonia => nitrite => nitrate	Nitrogen	NA	Nitrogen Metabolism
PPR_0522_P7S_M_D_iterative_megahit_bin.9_PPR_0522_P7S_M_D_iterative_megahit_bin.9_PPR_0522_P7S_M_D_iterative_megahit_bin.9.fa_k121_196609_2	-0.500885	0.100335	6	3	0.00753222	0.076851	1.11435	P7	K10535	hydroxylamine oxidase [EC:1.7.2.6] [RN:R10164]	Nitrification, ammonia => nitrite	Nitrogen	NA	Nitrogen Metabolism
PPR_0522_P7S_M_D_iterative_megahit_bin.9_PPR_0522_P7S_M_D_iterative_megahit_bin.9_PPR_0522_P7S_M_D_iterative_megahit_bin.9.fa_k121_196609_2	-0.500885	0.100335	6	3	0.00753222	0.076851	1.11435	P7	K10535	hox, hydroxylamine oxidase [EC:1.7.2.6] [RN:R10164]	nitrite + ammonia => nitrogen	Nitrogen	nitrite + ammonia => nitrogen	Nitrogen Metabolism
OWC_0088_OWC_0088_scaffold_4756_4	-0.848805	0.187049	6	4	0.0105141	0.09084	1.04172	P7	K10945	ammonia monooxygenase [EC:1.14.99.39] [RN:R00148]	Complete nitrification, comammox, ammonia => nitrite => nitrate	Nitrogen	NA	Nitrogen Metabolism
OWC_0088_OWC_0088_scaffold_4756_4	-0.848805	0.187049	6	4	0.0105141	0.09084	1.04172	P7	K10945	ammonia monooxygenase [EC:1.14.99.39] [RN:R00148]	Nitrification, ammonia => nitrite	Nitrogen	NA	Nitrogen Metabolism
PPR_0822_P7D_M_D_IS1_megahit_bin.46_PPR_0822_P7D_M_D_IS1_megahit_bin.46_k121_313307_3	-0.498065	0.114642	6	3	0.0122096	0.0959429	1.01799	P7	K10535	hydroxylamine oxidase [EC:1.7.2.6] [RN:R10164]	Complete nitrification, comammox, ammonia => nitrite => nitrate	Nitrogen	NA	Nitrogen Metabolism
PPR_0822_P7D_M_D_IS1_megahit_bin.46_PPR_0822_P7D_M_D_IS1_megahit_bin.46_k121_313307_3	-0.498065	0.114642	6	3	0.0122096	0.0959429	1.01799	P7	K10535	hydroxylamine oxidase [EC:1.7.2.6] [RN:R10164]	Nitrification, ammonia => nitrite	Nitrogen	NA	Nitrogen Metabolism
PPR_0822_P7D_M_D_IS1_megahit_bin.46_PPR_0822_P7D_M_D_IS1_megahit_bin.46_k121_313307_3	-0.498065	0.114642	6	3	0.0122096	0.0959429	1.01799	P7	K10535	hox, hydroxylamine oxidase [EC:1.7.2.6] [RN:R10164]	nitrite + ammonia => nitrogen	Nitrogen	nitrite + ammonia => nitrogen	Nitrogen Metabolism
PPR_0822_P7S_idba_20percent_bin.1.fa.renamed_PPR_0822_P7S_idba_20percent_bin.1.fa.renamed_PPR_P7S_idba_20percent_bin.1.fa_scaffold_0_43	-0.45388	0.129649	6	3	0.0248775	0.139966	0.853977	P7	K10535	hydroxylamine oxidase [EC:1.7.2.6] [RN:R10164]	Complete nitrification, comammox, ammonia => nitrite => nitrate	Nitrogen	NA	Nitrogen Metabolism
PPR_0822_P7S_idba_20percent_bin.1.fa.renamed_PPR_0822_P7S_idba_20percent_bin.1.fa.renamed_PPR_P7S_idba_20percent_bin.1.fa_scaffold_0_43	-0.45388	0.129649	6	3	0.0248775	0.139966	0.853977	P7	K10535	hydroxylamine oxidase [EC:1.7.2.6] [RN:R10164]	Nitrification, ammonia => nitrite	Nitrogen	NA	Nitrogen Metabolism
PPR_0822_P7S_idba_20percent_bin.1.fa.renamed_PPR_0822_P7S_idba_20percent_bin.1.fa.renamed_PPR_P7S_idba_20percent_bin.1.fa_scaffold_0_43	-0.45388	0.129649	6	3	0.0248775	0.139966	0.853977	P7	K10535	hox, hydroxylamine oxidase [EC:1.7.2.6] [RN:R10164]	nitrite + ammonia => nitrogen	Nitrogen	nitrite + ammonia => nitrogen	Nitrogen Metabolism
PPR_1022_P7D_M_E_concat_coassembly_mesocosms_megahit_bin.96_PPR_1022_P7D_M_E_concat_coassembly_mesocosms_megahit_bin.96_k121_6584968_20	-0.446048	0.0747299	6	3	0.00395742	0.0581784	1.23524	P7	K00172	pyruvate:ferredoxin oxidoreductase [EC:1.2.7.1] [RN:R01196]	Pyruvate oxidation, pyruvate => acetyl-CoA	pyruvate metabolism	NA	Pyruvate metabolism
PPR_1022_P7D_M_E_concat_coassembly_mesocosms_megahit_bin.96_PPR_1022_P7D_M_E_concat_coassembly_mesocosms_megahit_bin.96_k121_6584968_18	-0.477342	0.0888462	6	3	0.00579692	0.0677271	1.16924	P7	K00169	pyruvate:ferredoxin oxidoreductase [EC:1.2.7.1] [RN:R01196]	Pyruvate oxidation, pyruvate => acetyl-CoA	pyruvate metabolism	NA	Pyruvate metabolism
PPR_0822_P7D_M_D_IS2_megahit_bin.19_PPR_0822_P7D_M_D_IS2_megahit_bin.19_k121_1968974_2	-0.44197	0.0927263	6	3	0.00886351	0.0830876	1.08046	P7	K00169	pyruvate:ferredoxin oxidoreductase [EC:1.2.7.1] [RN:R01196]	Pyruvate oxidation, pyruvate => acetyl-CoA	pyruvate metabolism	NA	Pyruvate metabolism
PPR_0822_P7D_M_D_IS1_megahit_bin.24_PPR_0822_P7D_M_D_IS1_megahit_bin.24_k121_2522469_2	-0.320536	0.0184551	6	3	6.45e-05	0.00886134	2.0525	P7	K00395	adenylylsulfate reductase [EC:1.8.99.2] [RN:R08553]	Dissimilatory sulfate reduction, sulfate => H2S	Sulfur	NA	Sulfur Metabolism
PPR_0822_P7D_M_D_IS1_megahit_bin.1_PPR_0822_P7D_M_D_IS1_megahit_bin.1_k121_1290779_1	-0.820308	0.119072	6	4	0.0023271	0.0478066	1.32051	P7	K00394	adenylylsulfate reductase [EC:1.8.99.2] [RN:R08553]	Dissimilatory sulfate reduction, sulfate => H2S	Sulfur	NA	Sulfur Metabolism
PPR_0522_P7S_M_D_iterative_megahit_bin.9_PPR_0522_P7S_M_D_iterative_megahit_bin.9_PPR_0522_P7S_M_D_iterative_megahit_bin.9.fa_k121_1001055_3	-0.387734	0.0680938	6	3	0.00469933	0.0627496	1.20239	P7	K00395	adenylylsulfate reductase [EC:1.8.99.2] [RN:R08553]	Dissimilatory sulfate reduction, sulfate => H2S	Sulfur	NA	Sulfur Metabolism
PPR_1022_P7S_M_E_Acetate3_Day30_megahit_bin.44_PPR_1022_P7S_M_E_Acetate3_Day30_megahit_bin.44_k121_1543314_10	-0.403631	0.0709273	6	3	0.00470937	0.0627496	1.20239	P7	K08352	thiosulfate reductase / polysulfide reductase chain A [EC:1.8.5.5]	NA	Sulfur	NA	Sulfur Metabolism
PPR_1022_P7S_M_E_Acetate3_Day30_megahit_bin.44_PPR_1022_P7S_M_E_Acetate3_Day30_megahit_bin.44_k121_679491_2	-0.679531	0.136108	6	4	0.00752991	0.076851	1.11435	P7	K00395	adenylylsulfate reductase [EC:1.8.99.2] [RN:R08553]	Dissimilatory sulfate reduction, sulfate => H2S	Sulfur	NA	Sulfur Metabolism
PPR_0822_P7D_M_D_IS1_megahit_bin.1_PPR_0822_P7D_M_D_IS1_megahit_bin.1_k121_979225_1	-0.513694	0.108674	6	3	0.00912481	0.0849244	1.07097	P7	K11180	sulfite reductase, dissimilatory-type [EC:1.8.99.5] [RN:R00861]	Dissimilatory sulfate reduction, sulfate => H2S	Sulfur	NA	Sulfur Metabolism
PPR_0822_P7D_M_D_IS1_megahit_bin.24_PPR_0822_P7D_M_D_IS1_megahit_bin.24_k121_2522469_3	-0.457864	0.0971173	6	3	0.00920867	0.0849244	1.07097	P7	K00394	adenylylsulfate reductase [EC:1.8.99.2] [RN:R08553]	Dissimilatory sulfate reduction, sulfate => H2S	Sulfur	NA	Sulfur Metabolism
PPR_1022_P7S_M_E_Acetate3_Day30_megahit_bin.44_PPR_1022_P7S_M_E_Acetate3_Day30_megahit_bin.44_k121_507463_2	-0.535211	0.120341	6	3	0.0112689	0.0927588	1.03264	P7	K11181	sulfite reductase, dissimilatory-type [EC:1.8.99.5] [RN:R00861]	Dissimilatory sulfate reduction, sulfate => H2S	Sulfur	NA	Sulfur Metabolism
PPR_1022_P7S_M_E_Acetate3_Day30_megahit_bin.44_PPR_1022_P7S_M_E_Acetate3_Day30_megahit_bin.44_k121_679491_1	-0.509005	0.116564	6	3	0.0119986	0.0949131	1.02267	P7	K00394	adenylylsulfate reductase [EC:1.8.99.2] [RN:R08553]	Dissimilatory sulfate reduction, sulfate => H2S	Sulfur	NA	Sulfur Metabolism
PPR_1022_P7S_M_E_Acetate3_Day30_megahit_bin.44_PPR_1022_P7S_M_E_Acetate3_Day30_megahit_bin.44_k121_507463_3	-0.414955	0.095918	6	3	0.0123873	0.0963871	1.01598	P7	K11180	sulfite reductase, dissimilatory-type [EC:1.8.99.5] [RN:R00861]	Dissimilatory sulfate reduction, sulfate => H2S	Sulfur	NA	Sulfur Metabolism
PPR_1022_P7S_M_E_Acetate3_Day30_megahit_bin.44_PPR_1022_P7S_M_E_Acetate3_Day30_megahit_bin.44_k121_557319_1	-0.523707	0.122216	6	3	0.0127958	0.0982246	1.00778	P7	K00394	adenylylsulfate reductase [EC:1.8.99.2] [RN:R08553]	Dissimilatory sulfate reduction, sulfate => H2S	Sulfur	NA	Sulfur Metabolism
PPR_0822_P7D_M_D_IS1_megahit_bin.1_PPR_0822_P7D_M_D_IS1_megahit_bin.1_k121_1290779_2	-0.411773	0.108986	6	3	0.0194658	0.121607	0.91504	P7	K00395	adenylylsulfate reductase [EC:1.8.99.2] [RN:R08553]	Dissimilatory sulfate reduction, sulfate => H2S	Sulfur	NA	Sulfur Metabolism
PPR_0822_P7D_M_D_idba_bin.55_PPR_0822_P7D_M_D_idba_bin.55_scaffold_362_12	-0.326085	0.0150989	6	3	2.72e-05	0.00694285	2.15846	P7	K02035	ABC.PE.S; peptide/nickel transport system substrate-binding protein	Peptides/nickel transport system	NA	NA	Transporter
PPR_1022_P7D_M_E_concat_coassembly_mesocosms_megahit_bin.20_PPR_1022_P7D_M_E_concat_coassembly_mesocosms_megahit_bin.20_k121_4627274_2	-0.343906	0.0219853	6	3	9.75e-05	0.0121437	1.91565	P7	K02035	ABC.PE.S; peptide/nickel transport system substrate-binding protein	Peptides/nickel transport system	NA	NA	Transporter
PPR_0522_P7S_M_D_idba_bin.14_PPR_0522_P7S_M_D_idba_bin.14_scaffold_1531_4	-0.336028	0.0249533	6	3	0.000176	0.0155763	1.80754	P7	K02035	ABC.PE.S; peptide/nickel transport system substrate-binding protein	Peptides/nickel transport system	NA	NA	Transporter
PPR_1022_P7S_M_E_Acetate3_Day30_megahit_bin.44_PPR_1022_P7S_M_E_Acetate3_Day30_megahit_bin.44_k121_1592489_3	-0.360187	0.0331932	6	3	0.000409	0.0213219	1.67117	P7	K02040	pstS; phosphate transport system substrate-binding protein	Phosphate transport system	NA	NA	Transporter
PPR_0822_P7D_M_D_IS1_megahit_bin.26_PPR_0822_P7D_M_D_IS1_megahit_bin.26_k121_1910899_5	-0.335771	0.0312456	6	3	0.000425	0.0214367	1.66884	P7	K02035	ABC.PE.S; peptide/nickel transport system substrate-binding protein	Peptides/nickel transport system	NA	NA	Transporter
PPR_0822_P7S_M_D_IS2_megahit_bin.46_PPR_0822_P7S_M_D_IS2_megahit_bin.46_k121_511480_3	-0.365582	0.0379379	6	3	0.000649	0.0260996	1.58337	P7	K15580	oppA; oligopeptide transport system substrate-binding protein	Oligopeptide transport system	NA	NA	Transporter
PPR_1022_P7D_M_E_concat_coassembly_mesocosms_megahit_bin.20_PPR_1022_P7D_M_E_concat_coassembly_mesocosms_megahit_bin.20_k121_6985155_4	-0.374139	0.0410005	6	3	0.0008	0.0294145	1.53144	P7	K17315	gtsA; glucose/mannose transport system substrate-binding protein	Glucose/mannose transport system	NA	NA	Transporter
PPR_1022_P7D_M_E_Formate3_megahit_bin.5_PPR_1022_P7D_M_E_Formate3_megahit_bin.5_k121_387059_26	-0.383997	0.0441338	6	3	0.000961	0.0338732	1.47014	P7	K02027	ABC.MS.S; multiple sugar transport system substrate-binding protein	Putative multiple sugar transport system	NA	NA	Transporter
PPR_1022_P7D_M_E_concat_coassembly_mesocosms_megahit_bin.103_PPR_1022_P7D_M_E_concat_coassembly_mesocosms_megahit_bin.103_k121_7038291_1	-0.378128	0.0444569	6	3	0.00104798	0.0351569	1.45399	P7	K02035	ABC.PE.S; peptide/nickel transport system substrate-binding protein	Peptides/nickel transport system	NA	NA	Transporter
PPR_1022_P7D_M_E_Control2_megahit_bin.34_PPR_1022_P7D_M_E_Control2_megahit_bin.34_k121_332324_13	-0.387782	0.0459171	6	3	0.00107685	0.0354561	1.45031	P7	K02027	ABC.MS.S; multiple sugar transport system substrate-binding protein	Putative multiple sugar transport system	NA	NA	Transporter
PPR_1022_P7D_M_E_concat_coassembly_mesocosms_megahit_bin.96_PPR_1022_P7D_M_E_concat_coassembly_mesocosms_megahit_bin.96_k121_34021_9	-0.379071	0.0471319	6	3	0.00129732	0.0397578	1.40058	P7	K02040	pstS; phosphate transport system substrate-binding protein	Phosphate transport system	NA	NA	Transporter
PPR_1022_P7D_M_E_concat_coassembly_mesocosms_is1_megahit_bin.73_PPR_1022_P7D_M_E_concat_coassembly_mesocosms_is1_megahit_bin.73_k121_5818808_6	-0.409473	0.0542582	6	3	0.00165163	0.0430319	1.36621	P7	K15580	oppA; oligopeptide transport system substrate-binding protein	Oligopeptide transport system	NA	NA	Transporter
PPR_1022_P7D_M_E_Control2_megahit_bin.18_PPR_1022_P7D_M_E_Control2_megahit_bin.18_k121_614286_1	-0.412974	0.0579637	6	3	0.00205161	0.0461785	1.33556	P7	K02035	ABC.PE.S; peptide/nickel transport system substrate-binding protein	Peptides/nickel transport system	NA	NA	Transporter
PPR_1022_P7D_M_E_Formate3_megahit_bin.5_PPR_1022_P7D_M_E_Formate3_megahit_bin.5_k121_788550_10	-0.40672	0.0598183	6	3	0.0024442	0.0484463	1.31474	P7	K02044	phnD; phosphonate transport system substrate-binding protein	Phosphonate transport system	NA	NA	Transporter
PPR_1022_P7D_M_E_concat_coassembly_mesocosms_megahit_bin.99_PPR_1022_P7D_M_E_concat_coassembly_mesocosms_megahit_bin.99_k121_1236429_5	-0.426772	0.062948	6	3	0.00247055	0.048486	1.31438	P7	K02035	ABC.PE.S; peptide/nickel transport system substrate-binding protein	Peptides/nickel transport system	NA	NA	Transporter
PPR_0822_P7D_M_D_IS1_megahit_bin.26_PPR_0822_P7D_M_D_IS1_megahit_bin.26_k121_1864552_10	-0.386581	0.0571641	6	3	0.00249394	0.0487052	1.31242	P7	K02035	ABC.PE.S; peptide/nickel transport system substrate-binding protein	Peptides/nickel transport system	NA	NA	Transporter
PPR_1022_P7D_M_E_Control2_megahit_bin.18_PPR_1022_P7D_M_E_Control2_megahit_bin.18_k121_754883_5	-0.427239	0.0638189	6	3	0.00258985	0.0491163	1.30877	P7	K02035	ABC.PE.S; peptide/nickel transport system substrate-binding protein	Peptides/nickel transport system	NA	NA	Transporter
PPR_0822_P7D_M_D_IS2_megahit_bin.19_PPR_0822_P7D_M_D_IS2_megahit_bin.19_k121_2483913_1	-0.368965	0.0555131	6	3	0.00266033	0.0491163	1.30877	P7	K02040	pstS; phosphate transport system substrate-binding protein	Phosphate transport system	NA	NA	Transporter
PPR_0822_P7D_M_D_IS1_megahit_bin.26_PPR_0822_P7D_M_D_IS1_megahit_bin.26_k121_1056962_1	-0.372098	0.0580933	6	3	0.00305179	0.0526335	1.27874	P7	K02035	ABC.PE.S; peptide/nickel transport system substrate-binding protein	Peptides/nickel transport system	NA	NA	Transporter
PPR_1022_P7D_M_E_Control2_megahit_bin.34_PPR_1022_P7D_M_E_Control2_megahit_bin.34_k121_276734_16	-0.428227	0.0695995	6	3	0.00354015	0.0553097	1.2572	P7	K02035	ABC.PE.S; peptide/nickel transport system substrate-binding protein	Peptides/nickel transport system	NA	NA	Transporter
PPR_1022_P7D_M_E_Control2_megahit_bin.18_PPR_1022_P7D_M_E_Control2_megahit_bin.18_k121_882462_2	-0.435454	0.0715371	6	3	0.00368254	0.0564279	1.24851	P7	K02035	ABC.PE.S; peptide/nickel transport system substrate-binding protein	Peptides/nickel transport system	NA	NA	Transporter
PPR_0822_P7D_M_D_IS2_megahit_bin.19_PPR_0822_P7D_M_D_IS2_megahit_bin.19_k121_2032461_1	-0.450447	0.0750424	6	3	0.00387644	0.0576259	1.23938	P7	K05772	tupA; tungstate transport system substrate-binding protein	Tungstate transport system	NA	NA	Transporter
PPR_0822_P7D_M_D_megahit_bin.20_PPR_0822_P7D_M_D_megahit_bin.20_k121_716969_3	-0.411176	0.0698955	6	3	0.00417335	0.0594669	1.22572	P7	K02027	ABC.MS.S; multiple sugar transport system substrate-binding protein	Putative multiple sugar transport system	NA	NA	Transporter
PPR_0822_P7S_M_D_megahit_bin.23_PPR_0822_P7S_M_D_megahit_bin.23_k121_1278332_7	-0.453329	0.077829	6	3	0.00432714	0.0601051	1.22109	P7	K02035	ABC.PE.S; peptide/nickel transport system substrate-binding protein	Peptides/nickel transport system	NA	NA	Transporter
PPR_1022_P7D_M_E_Control2_megahit_bin.34_PPR_1022_P7D_M_E_Control2_megahit_bin.34_k121_280945_3	-0.371733	0.0657017	6	3	0.00480947	0.0628934	1.2014	P7	K02035	ABC.PE.S; peptide/nickel transport system substrate-binding protein	Peptides/nickel transport system	NA	NA	Transporter
PPR_0822_P7S_M_D_megahit_bin.23_PPR_0822_P7S_M_D_megahit_bin.23_k121_1278332_14	-0.422446	0.0766005	6	3	0.00527629	0.0648788	1.1879	P7	K02035	ABC.PE.S; peptide/nickel transport system substrate-binding protein	Peptides/nickel transport system	NA	NA	Transporter
PPR_0522_P7S_M_D_idba_bin.14_PPR_0522_P7S_M_D_idba_bin.14_scaffold_4865_1	-0.475354	0.0896567	6	3	0.00607923	0.0696334	1.15718	P7	K02035	ABC.PE.S; peptide/nickel transport system substrate-binding protein	Peptides/nickel transport system	NA	NA	Transporter
PPR_1022_P7D_M_E_concat_coassembly_mesocosms_megahit_bin.96_PPR_1022_P7D_M_E_concat_coassembly_mesocosms_megahit_bin.96_k121_1556838_10	-0.37883	0.0724327	6	3	0.00638327	0.0713026	1.14689	P7	K05772	tupA; tungstate transport system substrate-binding protein	Tungstate transport system	NA	NA	Transporter
PPR_1022_P7D_M_E_concat_coassembly_mesocosms_megahit_bin.96_PPR_1022_P7D_M_E_concat_coassembly_mesocosms_megahit_bin.96_k121_5053327_15	-0.41353	0.0791673	6	3	0.00641211	0.0713571	1.14656	P7	K15553	ssuA; sulfonate transport system substrate-binding protein	Sulfonate transport system	NA	NA	Transporter
PPR_1022_P7D_M_E_Control2_megahit_bin.6_PPR_1022_P7D_M_E_Control2_megahit_bin.6_k121_869216_1	-0.408896	0.078651	6	3	0.00652122	0.0715718	1.14526	P7	K17321	glpV; glycerol transport system substrate-binding protein	Glycerol transport system	NA	NA	Transporter
PPR_1022_P7S_M_E_Acetate3_Day30_megahit_bin.44_PPR_1022_P7S_M_E_Acetate3_Day30_megahit_bin.44_k121_431288_13	-0.492149	0.0955815	6	3	0.00674913	0.0726718	1.13863	P7	K01999	livK; branched-chain amino acid transport system substrate-binding protein	Branched-chain amino acid transport system	NA	NA	Transporter
PPR_1022_P7S_M_E_Acetate3_Day30_megahit_bin.44_PPR_1022_P7S_M_E_Acetate3_Day30_megahit_bin.44_k121_431288_13	-0.492149	0.0955815	6	3	0.00674913	0.0726718	1.13863	P7	K01999	livK; branched-chain amino acid transport system substrate-binding protein	Branched-chain amino acid transport system	NA	NA	Transporter
PPR_1022_P7D_M_E_Control2_megahit_bin.18_PPR_1022_P7D_M_E_Control2_megahit_bin.18_k121_1361815_4	-0.494796	0.0989131	6	3	0.00747813	0.0767857	1.11472	P7	K02044	phnD; phosphonate transport system substrate-binding protein	Phosphonate transport system	NA	NA	Transporter
PPR_1022_P7D_M_E_Formate3_megahit_bin.5_PPR_1022_P7D_M_E_Formate3_megahit_bin.5_k121_1177910_2	-0.51495	0.107527	6	3	0.00871766	0.0828906	1.08149	P7	K02035	ABC.PE.S; peptide/nickel transport system substrate-binding protein	Peptides/nickel transport system	NA	NA	Transporter
PPR_1022_P7D_M_E_concat_coassembly_mesocosms_is1_megahit_bin.73_PPR_1022_P7D_M_E_concat_coassembly_mesocosms_is1_megahit_bin.73_k121_4070973_4	-0.546774	0.123968	6	3	0.011595	0.0938447	1.02759	P7	K02035	ABC.PE.S; peptide/nickel transport system substrate-binding protein	Peptides/nickel transport system	NA	NA	Transporter
PPR_1022_P7D_M_E_concat_coassembly_mesocosms_megahit_bin.20_PPR_1022_P7D_M_E_concat_coassembly_mesocosms_megahit_bin.20_k121_4914565_2	-0.469217	0.106459	6	3	0.0116234	0.0938447	1.02759	P7	K02035	ABC.PE.S; peptide/nickel transport system substrate-binding protein	Peptides/nickel transport system	NA	NA	Transporter
PPR_0522_P7S_M_D_idba_bin.14_PPR_0522_P7S_M_D_idba_bin.14_scaffold_2969_10	-0.563388	0.13144	6	3	0.012784	0.0982246	1.00778	P7	K02027	ABC.MS.S; multiple sugar transport system substrate-binding protein	Putative multiple sugar transport system	NA	NA	Transporter
PPR_0822_P7S_M_D_megahit_bin.9_PPR_0822_P7S_M_D_megahit_bin.9_k121_2928578_4	-0.564589	0.132583	6	3	0.0130704	0.0993749	1.00272	P7	K10546	ABC.GGU.S; putative multiple sugar transport system substrate-binding protein	Multiple sugar transport system	NA	NA	Transporter
PPR_1022_P7D_M_E_Control2_megahit_bin.34_PPR_1022_P7D_M_E_Control2_megahit_bin.34_k121_630430_38	-0.488077	0.115556	6	3	0.0134373	0.100676	0.997073	P7	K02044	phnD; phosphonate transport system substrate-binding protein	Phosphonate transport system	NA	NA	Transporter
PPR_0822_P7D_M_D_megahit_bin.20_PPR_0822_P7D_M_D_megahit_bin.20_k121_1262686_6	-0.586312	0.142646	6	3	0.0147289	0.105289	0.977618	P7	K02044	phnD; phosphonate transport system substrate-binding protein	Phosphonate transport system	NA	NA	Transporter
PPR_0822_P7S_M_D_megahit_bin.9_PPR_0822_P7S_M_D_megahit_bin.9_k121_817993_14	-0.542368	0.132607	6	3	0.0149747	0.106324	0.97337	P7	K02035	ABC.PE.S; peptide/nickel transport system substrate-binding protein	Peptides/nickel transport system	NA	NA	Transporter
PPR_0522_P7S_M_D_idba_bin.14_PPR_0522_P7S_M_D_idba_bin.14_scaffold_8084_3	-0.552981	0.137611	6	3	0.015885	0.108926	0.962869	P7	K02044	phnD; phosphonate transport system substrate-binding protein	Phosphonate transport system	NA	NA	Transporter
PPR_1022_P7D_M_E_concat_coassembly_mesocosms_megahit_bin.96_PPR_1022_P7D_M_E_concat_coassembly_mesocosms_megahit_bin.96_k121_528627_9	-0.685693	0.171437	6	4	0.0161344	0.109505	0.960567	P7	K02040	pstS; phosphate transport system substrate-binding protein	Phosphate transport system	NA	NA	Transporter
PPR_1022_P7D_M_E_concat_coassembly_mesocosms_is1_megahit_bin.73_PPR_1022_P7D_M_E_concat_coassembly_mesocosms_is1_megahit_bin.73_k121_4163133_1	-0.609583	0.156642	6	3	0.0176671	0.114989	0.939345	P7	K02035	ABC.PE.S; peptide/nickel transport system substrate-binding protein	Peptides/nickel transport system	NA	NA	Transporter
PPR_1022_P7D_M_E_Control2_megahit_bin.18_PPR_1022_P7D_M_E_Control2_megahit_bin.18_k121_639478_2	-0.624198	0.162028	6	3	0.0182649	0.117396	0.930348	P7	K15580	oppA; oligopeptide transport system substrate-binding protein	Oligopeptide transport system	NA	NA	Transporter
PPR_1022_P7D_M_E_Control2_megahit_bin.34_PPR_1022_P7D_M_E_Control2_megahit_bin.34_k121_484856_43	-0.565096	0.154909	6	3	0.0218116	0.129789	0.886762	P7	K02030	ABC.PA.S; polar amino acid transport system substrate-binding protein	Putative polar amino acid transport system	NA	NA	Transporter
PPR_1022_P7D_M_E_Control2_megahit_bin.34_PPR_1022_P7D_M_E_Control2_megahit_bin.34_k121_484856_43	-0.565096	0.154909	6	3	0.0218116	0.129789	0.886762	P7	K02030	ABC.PA.S; polar amino acid transport system substrate-binding protein	Putative polar amino acid transport system	NA	NA	Transporter
PPR_1022_P7D_M_E_Control2_megahit_bin.18_PPR_1022_P7D_M_E_Control2_megahit_bin.18_k121_578000_1	-0.653887	0.203773	6	3	0.0326232	0.169675	0.770383	P7	K02035	ABC.PE.S; peptide/nickel transport system substrate-binding protein	Peptides/nickel transport system	NA	NA	Transporter
PPR_1022_P7D_M_E_Formate3_megahit_bin.5_PPR_1022_P7D_M_E_Formate3_megahit_bin.5_k121_1354579_45	-0.577279	0.182124	6	3	0.0338673	0.174325	0.758641	P7	K02030	ABC.PA.S; polar amino acid transport system substrate-binding protein	Putative polar amino acid transport system	NA	NA	Transporter
PPR_1022_P7D_M_E_Formate3_megahit_bin.5_PPR_1022_P7D_M_E_Formate3_megahit_bin.5_k121_1354579_45	-0.577279	0.182124	6	3	0.0338673	0.174325	0.758641	P7	K02030	ABC.PA.S; polar amino acid transport system substrate-binding protein	Putative polar amino acid transport system	NA	NA	Transporter
PPR_1022_P8D_M_E_Methanol3_Day30_megahit_bin.41_PPR_1022_P8D_M_E_Methanol3_Day30_megahit_bin.41_k121_1388857_2	0.540755	0.121846	6	3	0.0113513	0.0932448	1.03038	P8	K02256	COX1; cytochrome c oxidase subunit 1 [EC:1.9.3.1]	Cytochrome c oxidase	Oxygen	NA	Aerobic Metabolism
PPR_1022_P8D_M_E_Methanol3_Day30_megahit_bin.16_PPR_1022_P8D_M_E_Methanol3_Day30_megahit_bin.16_k121_830224_3	0.333334	0.0277694	6	3	0.000276	0.0166664	1.77816	P8	K01476	arginase [EC:3.5.3.1] [RN:R00551]	Urea cycle	Amino Acid	NA	Amino Acid Metabolism
PPR_1022_P7D_M_E_Methanol3_megahit_bin.21_PPR_1022_P7D_M_E_Methanol3_megahit_bin.21_k121_639688_3	0.392513	0.0519904	6	3	0.00164917	0.0430319	1.36621	P8	K00053	ketol-acid reductoisomerase [EC:1.1.1.86] [RN:R05069 R05068]	Isoleucine biosynthesis, threonine => 2-oxobutanoate => isoleucine	Amino Acid	NA	Amino Acid Metabolism
PPR_1022_P7D_M_E_Methanol3_megahit_bin.21_PPR_1022_P7D_M_E_Methanol3_megahit_bin.21_k121_639688_3	0.392513	0.0519904	6	3	0.00164917	0.0430319	1.36621	P8	K00053	ketol-acid reductoisomerase [EC:1.1.1.86] [RN:R05071 R04440 R04439 R05069 R05068]	Valine/isoleucine biosynthesis, pyruvate => valine / 2-oxobutanoate => isoleucine	Amino Acid	NA	Amino Acid Metabolism
PPR_1022_P8D_M_E_Methanol3_Day30_megahit_bin.11_PPR_1022_P8D_M_E_Methanol3_Day30_megahit_bin.11_k121_1353844_4	0.434677	0.0687943	6	3	0.00320953	0.052925	1.27634	P8	K01251	adenosylhomocysteinase [EC:3.3.1.1] [RN:R00192]	Methionine degradation	Amino Acid	NA	Amino Acid Metabolism
PPR_0822_P8D_M_D_idba_bin.9_PPR_0822_P8D_M_D_idba_bin.9_scaffold_116_14	0.391301	0.0728204	6	3	0.00579369	0.0677271	1.16924	P8	K00031	isocitrate dehydrogenase [EC:1.1.1.42] [RN:R01899 R00268]	Methylaspartate cycle	Amino Acid	NA	Amino Acid Metabolism
PPR_1022_P8D_M_E_Methanol3_Day30_megahit_bin.7_PPR_1022_P8D_M_E_Methanol3_Day30_megahit_bin.7_k121_84025_2	0.469504	0.0909988	6	3	0.00670057	0.072451	1.13996	P8	K00147	glutamate-5-semialdehyde dehydrogenase [EC:1.2.1.41] [RN:R03313]	Proline biosynthesis, glutamate => proline	Amino Acid	NA	Amino Acid Metabolism
PPR_0822_P8D_M_D_idba_bin.9_PPR_0822_P8D_M_D_idba_bin.9_scaffold_111_35	0.497754	0.0983654	6	3	0.00717928	0.0752691	1.12338	P8	K01652	acetolactate synthase [EC:2.2.1.6] [RN:R08648]	Isoleucine biosynthesis, threonine => 2-oxobutanoate => isoleucine	Amino Acid	NA	Amino Acid Metabolism
PPR_0822_P8D_M_D_idba_bin.9_PPR_0822_P8D_M_D_idba_bin.9_scaffold_111_35	0.497754	0.0983654	6	3	0.00717928	0.0752691	1.12338	P8	K01652	acetolactate synthase [EC:2.2.1.6] [RN:R00226 R08648]	Valine/isoleucine biosynthesis, pyruvate => valine / 2-oxobutanoate => isoleucine	Amino Acid	NA	Amino Acid Metabolism
PPR_1022_P8D_M_E_Methanol3_Day30_megahit_bin.11_PPR_1022_P8D_M_E_Methanol3_Day30_megahit_bin.11_k121_853894_4	0.521494	0.140421	6	3	0.0205859	0.126314	0.898549	P8	K01681	aconitate hydratase [EC:4.2.1.3] [RN:R01325 R01900]	Methylaspartate cycle	Amino Acid	NA	Amino Acid Metabolism
PPR_1022_P8D_M_E_Methanol3_Day30_megahit_bin.14_PPR_1022_P8D_M_E_Methanol3_Day30_megahit_bin.14_k121_109807_17	0.655975	0.178198	6	3	0.0211824	0.128038	0.892662	P8	K00620	glutamate N-acetyltransferase / amino-acid N-acetyltransferase [EC:2.3.1.35 2.3.1.1] [RN:R00259 R02282]	Ornithine biosynthesis, glutamate => ornithine	Amino Acid	NA	Amino Acid Metabolism
PPR_1022_P8D_M_E_Methanol3_Day30_megahit_bin.26_PPR_1022_P8D_M_E_Methanol3_Day30_megahit_bin.26_k121_544412_3	0.718151	0.208599	6	3	0.0262279	0.145532	0.837042	P8	K01652	acetolactate synthase [EC:2.2.1.6] [RN:R08648]	Isoleucine biosynthesis, threonine => 2-oxobutanoate => isoleucine	Amino Acid	NA	Amino Acid Metabolism
PPR_1022_P8D_M_E_Methanol3_Day30_megahit_bin.26_PPR_1022_P8D_M_E_Methanol3_Day30_megahit_bin.26_k121_544412_3	0.718151	0.208599	6	3	0.0262279	0.145532	0.837042	P8	K01652	acetolactate synthase [EC:2.2.1.6] [RN:R00226 R08648]	Valine/isoleucine biosynthesis, pyruvate => valine / 2-oxobutanoate => isoleucine	Amino Acid	NA	Amino Acid Metabolism
PPR_0822_P8D_M_D_idba_bin.9_PPR_0822_P8D_M_D_idba_bin.9_scaffold_21305_3	0.486214	0.142358	6	3	0.0268931	0.147986	0.829778	P8	K01703	leuCD; 3-isopropylmalate/(R)-2-methylmalate dehydratase [EC:4.2.1.33 4.2.1.35] [RN:R03896 R03898]	Isoleucine biosynthesis, pyruvate => 2-oxobutanoate	Amino Acid	NA	Amino Acid Metabolism
PPR_0822_P8D_M_D_idba_bin.9_PPR_0822_P8D_M_D_idba_bin.9_scaffold_21305_3	0.486214	0.142358	6	3	0.0268931	0.147986	0.829778	P8	K01703	3-isopropylmalate dehydratase [EC:4.2.1.33] [RN:R03968 R04001]	Leucine biosynthesis, 2-oxoisovalerate => 2-oxoisocaproate	Amino Acid	NA	Amino Acid Metabolism
PPR_1022_P8D_M_E_Methanol3_Day30_megahit_bin.11_PPR_1022_P8D_M_E_Methanol3_Day30_megahit_bin.11_k121_463458_5	0.515949	0.15323	6	3	0.0281178	0.152618	0.816395	P8	K01712	urocanate hydratase [EC:4.2.1.49] [RN:R02914]	Histidine degradation, histidine => N-formiminoglutamate => glutamate	Amino Acid	NA	Amino Acid Metabolism
PPR_0822_P8D_M_D_idba_bin.9_PPR_0822_P8D_M_D_idba_bin.9_scaffold_1_32	0.729562	0.222651	6	3	0.0305953	0.16209	0.790244	P8	K01468	imidazolonepropionase [EC:3.5.2.7] [RN:R02288]	Histidine degradation, histidine => N-formiminoglutamate => glutamate	Amino Acid	NA	Amino Acid Metabolism
PPR_1022_P8D_M_E_Formate2_Day30_megahit_bin.28_PPR_1022_P8D_M_E_Formate2_Day30_megahit_bin.28_k121_1193816_1	0.78466	0.241845	6	3	0.03154	0.165772	0.780488	P8	K12524	aspartate kinase [EC:2.7.2.4] [RN:R00480]	Lysine biosynthesis, DAP aminotransferase pathway, aspartate => lysine	Amino Acid	NA	Amino Acid Metabolism
PPR_1022_P8D_M_E_Formate2_Day30_megahit_bin.28_PPR_1022_P8D_M_E_Formate2_Day30_megahit_bin.28_k121_1193816_1	0.78466	0.241845	6	3	0.03154	0.165772	0.780488	P8	K12524	aspartate kinase [EC:2.7.2.4] [RN:R00480]	Lysine biosynthesis, DAP dehydrogenase pathway, aspartate => lysine	Amino Acid	NA	Amino Acid Metabolism
PPR_1022_P8D_M_E_Formate2_Day30_megahit_bin.28_PPR_1022_P8D_M_E_Formate2_Day30_megahit_bin.28_k121_1193816_1	0.78466	0.241845	6	3	0.03154	0.165772	0.780488	P8	K12524	aspartate kinase [EC:2.7.2.4] [RN:R00480]	Lysine biosynthesis, succinyl-DAP pathway, aspartate => lysine	Amino Acid	NA	Amino Acid Metabolism
PPR_1022_P8D_M_E_Formate2_Day30_megahit_bin.28_PPR_1022_P8D_M_E_Formate2_Day30_megahit_bin.28_k121_1193816_1	0.78466	0.241845	6	3	0.03154	0.165772	0.780488	P8	K12524	aspartate kinase [EC:2.7.2.4] [RN:R00480]	Methionine biosynthesis, apartate => homoserine => methionine	Amino Acid	NA	Amino Acid Metabolism
PPR_1022_P8D_M_E_Formate2_Day30_megahit_bin.28_PPR_1022_P8D_M_E_Formate2_Day30_megahit_bin.28_k121_1193816_1	0.78466	0.241845	6	3	0.03154	0.165772	0.780488	P8	K12524	aspartate kinase [EC:2.7.2.4] [RN:R00480]	Threonine biosynthesis, aspartate => homoserine => threonine	Amino Acid	NA	Amino Acid Metabolism
PPR_0822_P8D_M_D_idba_bin.27_PPR_0822_P8D_M_D_idba_bin.27_scaffold_6302_6	0.728973	0.235103	6	3	0.0361984	0.183947	0.735308	P8	K00013	histidinol dehydrogenase [EC:1.1.1.23] [RN:R03012 R01163]	Histidine biosynthesis, PRPP => histidine	Amino Acid	NA	Amino Acid Metabolism
PPR_1022_P8D_M_E_Methanol3_Day30_megahit_bin.41_PPR_1022_P8D_M_E_Methanol3_Day30_megahit_bin.41_k121_690422_3	0.865438	0.282331	6	3	0.037463	0.18845	0.724803	P8	K01681	aconitate hydratase [EC:4.2.1.3] [RN:R01325 R01900]	Methylaspartate cycle	Amino Acid	NA	Amino Acid Metabolism
PPR_0822_P8D_M_D_idba_bin.9_PPR_0822_P8D_M_D_idba_bin.9_scaffold_17_67	0.747317	0.246583	6	3	0.0387542	0.192275	0.716077	P8	K01681	aconitate hydratase [EC:4.2.1.3] [RN:R01325 R01900]	Methylaspartate cycle	Amino Acid	NA	Amino Acid Metabolism
PPR_0822_P8D_M_D_idba_bin.9_PPR_0822_P8D_M_D_idba_bin.9_scaffold_636_10	0.531609	0.176508	6	3	0.0394802	0.194184	0.711786	P8	K00789	S-adenosylmethionine synthetase [EC:2.5.1.6] [RN:R00177]	Cysteine biosynthesis, methionine => cysteine	Amino Acid	NA	Amino Acid Metabolism
PPR_0822_P8D_M_D_idba_bin.9_PPR_0822_P8D_M_D_idba_bin.9_scaffold_636_10	0.531609	0.176508	6	3	0.0394802	0.194184	0.711786	P8	K00789	S-adenosylmethionine synthetase [EC:2.5.1.6] [RN:R00177]	Methionine degradation	Amino Acid	NA	Amino Acid Metabolism
PPR_1022_P8S_M_E_Acetate3_Day30_IS1_megahit_bin.5_PPR_1022_P8S_M_E_Acetate3_Day30_IS1_megahit_bin.5_k121_1603569_4	0.503872	0.168984	6	3	0.0406671	0.198308	0.702659	P8	K01681	aconitate hydratase [EC:4.2.1.3] [RN:R01325 R01900]	Methylaspartate cycle	Amino Acid	NA	Amino Acid Metabolism
PPR_0822_P8D_M_D_idba_bin.9_PPR_0822_P8D_M_D_idba_bin.9_scaffold_109_33	0.563486	0.177218	6	3	0.0335471	0.173574	0.760516	P8	K13542	uroporphyrinogen-III synthase [EC:4.2.1.75] [RN:R03165]	Siroheme biosynthesis, glutamate => siroheme	Antibiotic Resistance	NA	Antibiotic Resistance
PPR_0822_P8D_M_D_idba_bin.9_PPR_0822_P8D_M_D_idba_bin.9_scaffold_68_20	0.365273	0.0375433	6	3	0.000625	0.0254051	1.59508	P8	K03737	pyruvate-ferredoxin/flavodoxin oxidoreductase [EC:1.2.7.1 1.2.7.-] [RN:R01196 R10866]	Reductive citrate cycle (Arnon-Buchanan cycle)	C1	NA	C1
PPR_0822_P8D_M_D_idba_bin.9_PPR_0822_P8D_M_D_idba_bin.9_scaffold_11404_1	0.368412	0.0528623	6	3	0.00222855	0.0474788	1.3235	P8	K01007	pyruvate, water dikinase [EC:2.7.9.2] [RN:R00199]	Dicarboxylate-hydroxybutyrate cycle	C1	NA	C1
PPR_0822_P8D_M_D_idba_bin.9_PPR_0822_P8D_M_D_idba_bin.9_scaffold_11404_1	0.368412	0.0528623	6	3	0.00222855	0.0474788	1.3235	P8	K01007	pyruvate,water dikinase [EC:2.7.9.2] [RN:R00199]	Reductive citrate cycle (Arnon-Buchanan cycle)	C1	NA	C1
PPR_1022_P8D_M_E_Methanol3_Day30_megahit_bin.10_PPR_1022_P8D_M_E_Methanol3_Day30_megahit_bin.10_k121_677036_29	0.408537	0.0652031	6	3	0.00331075	0.0533241	1.27308	P8	K01938	formate--tetrahydrofolate ligase [EC:6.3.4.3] [RN:R00943]	Reductive acetyl-CoA pathway (Wood-Ljungdahl pathway)	C1	NA	C1
PPR_0822_P8D_M_D_idba_bin.9_PPR_0822_P8D_M_D_idba_bin.9_scaffold_116_14	0.391301	0.0728204	6	3	0.00579369	0.0677271	1.16924	P8	K00031	isocitrate dehydrogenase [EC:1.1.1.42] [RN:R00267]	Reductive citrate cycle (Arnon-Buchanan cycle)	C1	NA	C1
PPR_1022_P8D_M_E_Control4_Day30_megahit_bin.26_PPR_1022_P8D_M_E_Control4_Day30_megahit_bin.26_k121_1469304_1	0.541225	0.121356	6	3	0.011162	0.0926446	1.03318	P8	K01006	pyruvate,orthophosphate dikinase [EC:2.7.9.1] [RN:R00206]	Reductive citrate cycle (Arnon-Buchanan cycle)	C1	NA	C1
PPR_0822_P8D_M_D_idba_bin.9_PPR_0822_P8D_M_D_idba_bin.9_scaffold_1_126	0.547089	0.123763	6	3	0.0115068	0.0935848	1.02879	P8	K00239	succinate dehydrogenase / fumarate reductase [EC:1.3.5.1 1.3.5.4] [RN:R02164]	Dicarboxylate-hydroxybutyrate cycle	C1	NA	C1
PPR_0822_P8D_M_D_idba_bin.9_PPR_0822_P8D_M_D_idba_bin.9_scaffold_1_126	0.547089	0.123763	6	3	0.0115068	0.0935848	1.02879	P8	K00239	succinate dehydrogenase / fumarate reductase [EC:1.3.5.1 1.3.5.4] [RN:R02164]	Reductive citrate cycle (Arnon-Buchanan cycle)	C1	NA	C1
PPR_1022_P8D_M_E_Methanol3_Day30_megahit_bin.11_PPR_1022_P8D_M_E_Methanol3_Day30_megahit_bin.11_k121_1038531_4	0.551553	0.125355	6	3	0.0116917	0.0938856	1.0274	P8	K00615	transketolase [EC:2.2.1.1] [RN:R01067 R01641]	Reductive pentose phosphate cycle (Calvin cycle)	C1	NA	C1
PPR_1022_P8D_M_E_Methanol3_Day30_megahit_bin.11_PPR_1022_P8D_M_E_Methanol3_Day30_megahit_bin.11_k121_1038531_4	0.551553	0.125355	6	3	0.0116917	0.0938856	1.0274	P8	K00615	transketolase [EC:2.2.1.1] [RN:R01067 R01641]	Reductive pentose phosphate cycle, glyceraldehyde-3P => ribulose-5P	C1	NA	C1
PPR_1022_P8D_M_E_concat_coassembly_mesocosms_megahit_bin.173_PPR_1022_P8D_M_E_concat_coassembly_mesocosms_megahit_bin.173_k121_1298371_166	0.510082	0.118221	6	3	0.0125002	0.0968887	1.01373	P8	K01007	pyruvate, water dikinase [EC:2.7.9.2] [RN:R00199]	Dicarboxylate-hydroxybutyrate cycle	C1	NA	C1
PPR_1022_P8D_M_E_concat_coassembly_mesocosms_megahit_bin.173_PPR_1022_P8D_M_E_concat_coassembly_mesocosms_megahit_bin.173_k121_1298371_166	0.510082	0.118221	6	3	0.0125002	0.0968887	1.01373	P8	K01007	pyruvate,water dikinase [EC:2.7.9.2] [RN:R00199]	Reductive citrate cycle (Arnon-Buchanan cycle)	C1	NA	C1
PPR_1022_P7D_M_E_Formate3_megahit_bin.31_PPR_1022_P7D_M_E_Formate3_megahit_bin.31_k121_723952_1	0.601966	0.151296	6	3	0.0164186	0.11068	0.955932	P8	K01006	pyruvate,orthophosphate dikinase [EC:2.7.9.1] [RN:R00206]	Reductive citrate cycle (Arnon-Buchanan cycle)	C1	NA	C1
PPR_0822_P8D_M_D_idba_bin.9_PPR_0822_P8D_M_D_idba_bin.9_scaffold_77_18	0.608099	0.15633	6	3	0.0176928	0.114989	0.939345	P8	K00615	transketolase [EC:2.2.1.1] [RN:R01067 R01641]	Reductive pentose phosphate cycle (Calvin cycle)	C1	NA	C1
PPR_0822_P8D_M_D_idba_bin.9_PPR_0822_P8D_M_D_idba_bin.9_scaffold_77_18	0.608099	0.15633	6	3	0.0176928	0.114989	0.939345	P8	K00615	transketolase [EC:2.2.1.1] [RN:R01067 R01641]	Reductive pentose phosphate cycle, glyceraldehyde-3P => ribulose-5P	C1	NA	C1
PPR_0822_P8S_M_D_megahit_bin.9_PPR_0822_P8S_M_D_megahit_bin.9_k121_2804354_28	0.430048	0.110863	6	3	0.0178553	0.115856	0.936082	P8	K01676	fumarate hydratase [EC:4.2.1.2] [RN:R01082]	Dicarboxylate-hydroxybutyrate cycle	C1	NA	C1
PPR_0822_P8S_M_D_megahit_bin.9_PPR_0822_P8S_M_D_megahit_bin.9_k121_2804354_28	0.430048	0.110863	6	3	0.0178553	0.115856	0.936082	P8	K01676	fumarate hydratase [EC:4.2.1.2] [RN:R01082]	Reductive citrate cycle (Arnon-Buchanan cycle)	C1	NA	C1
PPR_1022_P8D_M_E_Methanol3_Day30_megahit_bin.11_PPR_1022_P8D_M_E_Methanol3_Day30_megahit_bin.11_k121_853894_4	0.521494	0.140421	6	3	0.0205859	0.126314	0.898549	P8	K01681	aconitate hydratase [EC:4.2.1.3] [RN:R01900 R01325]	Reductive citrate cycle (Arnon-Buchanan cycle)	C1	NA	C1
PPR_1022_P8S_M_E_Acetate3_Day30_IS1_megahit_bin.5_PPR_1022_P8S_M_E_Acetate3_Day30_IS1_megahit_bin.5_k121_869929_18	0.485303	0.131391	6	3	0.0209529	0.127445	0.894678	P8	K00134	glyceraldehyde-3-phosphate dehydrogenase (phosphorylating) [EC:1.2.1.13 1.2.1.59 1.2.1.12] [RN:R01061 R01063]	Reductive pentose phosphate cycle (Calvin cycle)	C1	NA	C1
PPR_1022_P8S_M_E_Acetate3_Day30_IS1_megahit_bin.5_PPR_1022_P8S_M_E_Acetate3_Day30_IS1_megahit_bin.5_k121_869929_18	0.485303	0.131391	6	3	0.0209529	0.127445	0.894678	P8	K00134	glyceraldehyde-3-phosphate dehydrogenase (phosphorylating) [EC:1.2.1.13 1.2.1.59 1.2.1.12] [RN:R01061 R01063]	Reductive pentose phosphate cycle, ribulose-5P => glyceraldehyde-3P	C1	NA	C1
PPR_1022_P8D_M_E_Methanol3_Day30_megahit_bin.14_PPR_1022_P8D_M_E_Methanol3_Day30_megahit_bin.14_k121_1269660_3	0.690761	0.204718	6	3	0.0279349	0.151831	0.818638	P8	K01006	pyruvate,orthophosphate dikinase [EC:2.7.9.1] [RN:R00206]	Reductive citrate cycle (Arnon-Buchanan cycle)	C1	NA	C1
PPR_1022_P8D_M_E_concat_coassembly_mesocosms_megahit_bin.76_PPR_1022_P8D_M_E_concat_coassembly_mesocosms_megahit_bin.76_k121_1723978_2	0.491576	0.150864	6	3	0.0311276	0.164255	0.784483	P8	K01007	pyruvate, water dikinase [EC:2.7.9.2] [RN:R00199]	Dicarboxylate-hydroxybutyrate cycle	C1	NA	C1
PPR_1022_P8D_M_E_concat_coassembly_mesocosms_megahit_bin.76_PPR_1022_P8D_M_E_concat_coassembly_mesocosms_megahit_bin.76_k121_1723978_2	0.491576	0.150864	6	3	0.0311276	0.164255	0.784483	P8	K01007	pyruvate,water dikinase [EC:2.7.9.2] [RN:R00199]	Reductive citrate cycle (Arnon-Buchanan cycle)	C1	NA	C1
PPR_1022_P8D_M_E_Methanol3_Day30_megahit_bin.41_PPR_1022_P8D_M_E_Methanol3_Day30_megahit_bin.41_k121_690422_3	0.865438	0.282331	6	3	0.037463	0.18845	0.724803	P8	K01681	aconitate hydratase [EC:4.2.1.3] [RN:R01900 R01325]	Reductive citrate cycle (Arnon-Buchanan cycle)	C1	NA	C1
PPR_0822_P8D_M_D_idba_bin.9_PPR_0822_P8D_M_D_idba_bin.9_scaffold_17_67	0.747317	0.246583	6	3	0.0387542	0.192275	0.716077	P8	K01681	aconitate hydratase [EC:4.2.1.3] [RN:R01900 R01325]	Reductive citrate cycle (Arnon-Buchanan cycle)	C1	NA	C1
PPR_1022_P8S_M_E_Acetate3_Day30_IS1_megahit_bin.5_PPR_1022_P8S_M_E_Acetate3_Day30_IS1_megahit_bin.5_k121_1603569_4	0.503872	0.168984	6	3	0.0406671	0.198308	0.702659	P8	K01681	aconitate hydratase [EC:4.2.1.3] [RN:R01900 R01325]	Reductive citrate cycle (Arnon-Buchanan cycle)	C1	NA	C1
PPR_0822_P8D_M_D_idba_bin.9_PPR_0822_P8D_M_D_idba_bin.9_scaffold_116_14	0.391301	0.0728204	6	3	0.00579369	0.0677271	1.16924	P8	K00031	isocitrate dehydrogenase [EC:1.1.1.42 1.1.1.41] [RN:R01899 R00268 R00267 R00709]	Citrate cycle (TCA cycle, Krebs cycle)	central carbon	TCA	Central Carbon
PPR_0822_P8D_M_D_idba_bin.9_PPR_0822_P8D_M_D_idba_bin.9_scaffold_116_14	0.391301	0.0728204	6	3	0.00579369	0.0677271	1.16924	P8	K00031	isocitrate dehydrogenase [EC:1.1.1.42 1.1.1.41] [RN:R01899 R00268 R00267 R00709]	Citrate cycle, first carbon oxidation, oxaloacetate => 2-oxoglutarate	central carbon	TCA	Central Carbon
PPR_0822_P8D_M_D_idba_bin.9_PPR_0822_P8D_M_D_idba_bin.9_scaffold_1_126	0.547089	0.123763	6	3	0.0115068	0.0935848	1.02879	P8	K00239	succinate dehydrogenase / fumarate reductase [EC:1.3.5.1 1.3.5.4] [RN:R02164]	Citrate cycle (TCA cycle, Krebs cycle)	central carbon	TCA	Central Carbon
PPR_0822_P8D_M_D_idba_bin.9_PPR_0822_P8D_M_D_idba_bin.9_scaffold_1_126	0.547089	0.123763	6	3	0.0115068	0.0935848	1.02879	P8	K00239	succinate dehydrogenase / fumarate reductase [EC:1.3.5.1 1.3.5.4] [RN:R02164]	Citrate cycle, second carbon oxidation, 2-oxoglutarate => oxaloacetate	central carbon	TCA	Central Carbon
PPR_1022_P8D_M_E_Methanol3_Day30_megahit_bin.11_PPR_1022_P8D_M_E_Methanol3_Day30_megahit_bin.11_k121_1038531_4	0.551553	0.125355	6	3	0.0116917	0.0938856	1.0274	P8	K00615	transketolase [EC:2.2.1.1] [RN:R01641]	Pentose phosphate pathway (Pentose phosphate cycle)	central carbon	pentose pathway	Central Carbon
PPR_1022_P8D_M_E_Methanol3_Day30_megahit_bin.11_PPR_1022_P8D_M_E_Methanol3_Day30_megahit_bin.11_k121_1038531_4	0.551553	0.125355	6	3	0.0116917	0.0938856	1.0274	P8	K00615	transketolase [EC:2.2.1.1] [RN:R01830 R01641]	Pentose phosphate pathway, non-oxidative phase, fructose 6P => ribose 5P	central carbon	pentose pathway	Central Carbon
PPR_1022_P8D_M_E_concat_coassembly_mesocosms_megahit_bin.162_PPR_1022_P8D_M_E_concat_coassembly_mesocosms_megahit_bin.162_k121_1700885_1	0.545429	0.12496	6	3	0.0120166	0.0949131	1.02267	P8	K03738	aldehyde:ferredoxin oxidoreductase [EC:1.2.7.5] [RN:R08571]	Non-phosphorylative Entner-Doudoroff pathway, gluconate/galactonate => glycerate	central carbon	glycolysis	Central Carbon
PPR_0822_P8D_M_D_idba_bin.9_PPR_0822_P8D_M_D_idba_bin.9_scaffold_20_3	0.495052	0.126801	6	3	0.0174797	0.114538	0.94105	P8	K01689	enolase [EC:4.2.1.11] [RN:R00658]	Gluconeogenesis, oxaloacetate => fructose-6P	central carbon	glycolysis	Central Carbon
PPR_0822_P8D_M_D_idba_bin.9_PPR_0822_P8D_M_D_idba_bin.9_scaffold_20_3	0.495052	0.126801	6	3	0.0174797	0.114538	0.94105	P8	K01689	enolase [EC:4.2.1.11] [RN:R00658]	Glycolysis (Embden-Meyerhof pathway), glucose => pyruvate	central carbon	glycolysis	Central Carbon
PPR_0822_P8D_M_D_idba_bin.9_PPR_0822_P8D_M_D_idba_bin.9_scaffold_20_3	0.495052	0.126801	6	3	0.0174797	0.114538	0.94105	P8	K01689	enolase [EC:4.2.1.11] [RN:R00658]	Glycolysis, core module involving three-carbon compounds	central carbon	glycolysis	Central Carbon
PPR_0822_P8D_M_D_idba_bin.9_PPR_0822_P8D_M_D_idba_bin.9_scaffold_77_18	0.608099	0.15633	6	3	0.0176928	0.114989	0.939345	P8	K00615	transketolase [EC:2.2.1.1] [RN:R01641]	Pentose phosphate pathway (Pentose phosphate cycle)	central carbon	pentose pathway	Central Carbon
PPR_0822_P8D_M_D_idba_bin.9_PPR_0822_P8D_M_D_idba_bin.9_scaffold_77_18	0.608099	0.15633	6	3	0.0176928	0.114989	0.939345	P8	K00615	transketolase [EC:2.2.1.1] [RN:R01830 R01641]	Pentose phosphate pathway, non-oxidative phase, fructose 6P => ribose 5P	central carbon	pentose pathway	Central Carbon
PPR_0822_P8S_M_D_megahit_bin.9_PPR_0822_P8S_M_D_megahit_bin.9_k121_2804354_28	0.430048	0.110863	6	3	0.0178553	0.115856	0.936082	P8	K01676	fumarate hydratase [EC:4.2.1.2] [RN:R01082]	Citrate cycle (TCA cycle, Krebs cycle)	central carbon	TCA	Central Carbon
PPR_0822_P8S_M_D_megahit_bin.9_PPR_0822_P8S_M_D_megahit_bin.9_k121_2804354_28	0.430048	0.110863	6	3	0.0178553	0.115856	0.936082	P8	K01676	fumarate hydratase [EC:4.2.1.2] [RN:R01082]	Citrate cycle, second carbon oxidation, 2-oxoglutarate => oxaloacetate	central carbon	TCA	Central Carbon
PPR_1022_P8D_M_E_Methanol3_Day30_megahit_bin.11_PPR_1022_P8D_M_E_Methanol3_Day30_megahit_bin.11_k121_853894_4	0.521494	0.140421	6	3	0.0205859	0.126314	0.898549	P8	K01681	aconitate hydratase [EC:4.2.1.3] [RN:R01325 R01900 R01324]	Citrate cycle (TCA cycle, Krebs cycle)	central carbon	TCA	Central Carbon
PPR_1022_P8D_M_E_Methanol3_Day30_megahit_bin.11_PPR_1022_P8D_M_E_Methanol3_Day30_megahit_bin.11_k121_853894_4	0.521494	0.140421	6	3	0.0205859	0.126314	0.898549	P8	K01681	aconitate hydratase [EC:4.2.1.3] [RN:R01325 R01900 R01324]	Citrate cycle, first carbon oxidation, oxaloacetate => 2-oxoglutarate	central carbon	TCA	Central Carbon
PPR_1022_P8D_M_E_Methanol3_Day30_megahit_bin.11_PPR_1022_P8D_M_E_Methanol3_Day30_megahit_bin.11_k121_853894_4	0.521494	0.140421	6	3	0.0205859	0.126314	0.898549	P8	K01681	aconitate hydratase [EC:4.2.1.3] [RN:R01325 R01900]	Glyoxylate cycle	central carbon	glycolysis	Central Carbon
PPR_1022_P8S_M_E_Acetate3_Day30_IS1_megahit_bin.5_PPR_1022_P8S_M_E_Acetate3_Day30_IS1_megahit_bin.5_k121_869929_18	0.485303	0.131391	6	3	0.0209529	0.127445	0.894678	P8	K00134	glyceraldehyde 3-phosphate dehydrogenase [EC:1.2.1.12] [RN:R01061]	D-galactonate degradation, De Ley-Doudoroff pathway, D-galactonate => glycerate-3P	central carbon	glycolysis	Central Carbon
PPR_1022_P8S_M_E_Acetate3_Day30_IS1_megahit_bin.5_PPR_1022_P8S_M_E_Acetate3_Day30_IS1_megahit_bin.5_k121_869929_18	0.485303	0.131391	6	3	0.0209529	0.127445	0.894678	P8	K00134	glyceraldehyde 3-phosphate dehydrogenase [EC:1.2.1.12 1.2.1.59] [RN:R01061 R01063]	Gluconeogenesis, oxaloacetate => fructose-6P	central carbon	glycolysis	Central Carbon
PPR_1022_P8S_M_E_Acetate3_Day30_IS1_megahit_bin.5_PPR_1022_P8S_M_E_Acetate3_Day30_IS1_megahit_bin.5_k121_869929_18	0.485303	0.131391	6	3	0.0209529	0.127445	0.894678	P8	K00134	glyceraldehyde 3-phosphate dehydrogenase [EC:1.2.1.12 1.2.1.59] [RN:R01061 R01063]	Glycolysis (Embden-Meyerhof pathway), glucose => pyruvate	central carbon	glycolysis	Central Carbon
PPR_1022_P8S_M_E_Acetate3_Day30_IS1_megahit_bin.5_PPR_1022_P8S_M_E_Acetate3_Day30_IS1_megahit_bin.5_k121_869929_18	0.485303	0.131391	6	3	0.0209529	0.127445	0.894678	P8	K00134	glyceraldehyde 3-phosphate dehydrogenase [EC:1.2.1.12 1.2.1.59] [RN:R01061 R01063]	Glycolysis, core module involving three-carbon compounds	central carbon	glycolysis	Central Carbon
PPR_1022_P8S_M_E_Acetate3_Day30_IS1_megahit_bin.5_PPR_1022_P8S_M_E_Acetate3_Day30_IS1_megahit_bin.5_k121_869929_18	0.485303	0.131391	6	3	0.0209529	0.127445	0.894678	P8	K00134	glyceraldehyde 3-phosphate dehydrogenase [EC:1.2.1.12] [RN:R01061]	Semi-phosphorylative Entner-Doudoroff pathway, gluconate => glycerate-3P	central carbon	glycolysis	Central Carbon
PPR_1022_P8D_M_E_Methanol3_Day30_megahit_bin.41_PPR_1022_P8D_M_E_Methanol3_Day30_megahit_bin.41_k121_690422_3	0.865438	0.282331	6	3	0.037463	0.18845	0.724803	P8	K01681	aconitate hydratase [EC:4.2.1.3] [RN:R01325 R01900 R01324]	Citrate cycle (TCA cycle, Krebs cycle)	central carbon	TCA	Central Carbon
PPR_1022_P8D_M_E_Methanol3_Day30_megahit_bin.41_PPR_1022_P8D_M_E_Methanol3_Day30_megahit_bin.41_k121_690422_3	0.865438	0.282331	6	3	0.037463	0.18845	0.724803	P8	K01681	aconitate hydratase [EC:4.2.1.3] [RN:R01325 R01900 R01324]	Citrate cycle, first carbon oxidation, oxaloacetate => 2-oxoglutarate	central carbon	TCA	Central Carbon
PPR_1022_P8D_M_E_Methanol3_Day30_megahit_bin.41_PPR_1022_P8D_M_E_Methanol3_Day30_megahit_bin.41_k121_690422_3	0.865438	0.282331	6	3	0.037463	0.18845	0.724803	P8	K01681	aconitate hydratase [EC:4.2.1.3] [RN:R01325 R01900]	Glyoxylate cycle	central carbon	glycolysis	Central Carbon
PPR_0822_P8D_M_D_idba_bin.9_PPR_0822_P8D_M_D_idba_bin.9_scaffold_17_67	0.747317	0.246583	6	3	0.0387542	0.192275	0.716077	P8	K01681	aconitate hydratase [EC:4.2.1.3] [RN:R01325 R01900 R01324]	Citrate cycle (TCA cycle, Krebs cycle)	central carbon	TCA	Central Carbon
PPR_0822_P8D_M_D_idba_bin.9_PPR_0822_P8D_M_D_idba_bin.9_scaffold_17_67	0.747317	0.246583	6	3	0.0387542	0.192275	0.716077	P8	K01681	aconitate hydratase [EC:4.2.1.3] [RN:R01325 R01900 R01324]	Citrate cycle, first carbon oxidation, oxaloacetate => 2-oxoglutarate	central carbon	TCA	Central Carbon
PPR_0822_P8D_M_D_idba_bin.9_PPR_0822_P8D_M_D_idba_bin.9_scaffold_17_67	0.747317	0.246583	6	3	0.0387542	0.192275	0.716077	P8	K01681	aconitate hydratase [EC:4.2.1.3] [RN:R01325 R01900]	Glyoxylate cycle	central carbon	glycolysis	Central Carbon
PPR_1022_P8S_M_E_Acetate3_Day30_IS1_megahit_bin.5_PPR_1022_P8S_M_E_Acetate3_Day30_IS1_megahit_bin.5_k121_1603569_4	0.503872	0.168984	6	3	0.0406671	0.198308	0.702659	P8	K01681	aconitate hydratase [EC:4.2.1.3] [RN:R01325 R01900 R01324]	Citrate cycle (TCA cycle, Krebs cycle)	central carbon	TCA	Central Carbon
PPR_1022_P8S_M_E_Acetate3_Day30_IS1_megahit_bin.5_PPR_1022_P8S_M_E_Acetate3_Day30_IS1_megahit_bin.5_k121_1603569_4	0.503872	0.168984	6	3	0.0406671	0.198308	0.702659	P8	K01681	aconitate hydratase [EC:4.2.1.3] [RN:R01325 R01900 R01324]	Citrate cycle, first carbon oxidation, oxaloacetate => 2-oxoglutarate	central carbon	TCA	Central Carbon
PPR_1022_P8S_M_E_Acetate3_Day30_IS1_megahit_bin.5_PPR_1022_P8S_M_E_Acetate3_Day30_IS1_megahit_bin.5_k121_1603569_4	0.503872	0.168984	6	3	0.0406671	0.198308	0.702659	P8	K01681	aconitate hydratase [EC:4.2.1.3] [RN:R01325 R01900]	Glyoxylate cycle	central carbon	glycolysis	Central Carbon
PPR_0822_P8D_M_D_idba_bin.9_PPR_0822_P8D_M_D_idba_bin.9_scaffold_11778_3	0.356544	0.0277574	6	3	0.000212	0.0159713	1.79666	P8	K00333	nuoD; NADH-quinone oxidoreductase subunit D [EC:7.1.1.2]	NADH:quinone oxidoreductase, prokaryotes	Electron transport Chain	NA	Electron transport Chain
PPR_1022_P8D_M_E_Control4_Day30_megahit_bin.26_PPR_1022_P8D_M_E_Control4_Day30_megahit_bin.26_k121_209592_29	0.388325	0.0588945	6	3	0.00274059	0.0498149	1.30264	P8	K02117	ATPVA; V/A-type H+-transporting ATPase subunit A [EC:3.6.3.14]	V/A-type ATPase, prokaryotes	Electron transport Chain	NA	Electron transport Chain
PPR_0822_P8D_M_D_idba_bin.9_PPR_0822_P8D_M_D_idba_bin.9_scaffold_56_36	0.434756	0.0675988	6	3	0.00300593	0.0525247	1.27964	P8	K02111	ATPF1A; F-type H+-transporting ATPase subunit alpha [EC:3.6.3.14]	F-type ATPase, prokaryotes and chloroplasts	Electron transport Chain	NA	Electron transport Chain
PPR_0822_P8S_M_D_idba_bin.23_PPR_0822_P8S_M_D_idba_bin.23_scaffold_32025_1	0.424768	0.0722717	6	3	0.00418723	0.0594669	1.22572	P8	K00335	nuoF; NADH-quinone oxidoreductase subunit F [EC:7.1.1.2]	NADH:quinone oxidoreductase, prokaryotes	Electron transport Chain	NA	Electron transport Chain
PPR_0822_P8D_M_D_idba_bin.9_PPR_0822_P8D_M_D_idba_bin.9_scaffold_3226_4	0.509037	0.104012	6	3	0.00807855	0.079469	1.0998	P8	K00335	nuoF; NADH-quinone oxidoreductase subunit F [EC:7.1.1.2]	NADH:quinone oxidoreductase, prokaryotes	Electron transport Chain	NA	Electron transport Chain
PPR_0822_P8D_M_D_idba_bin.9_PPR_0822_P8D_M_D_idba_bin.9_scaffold_1_126	0.547089	0.123763	6	3	0.0115068	0.0935848	1.02879	P8	K00239	sdhA; succinate dehydrogenase flavoprotein subunit [EC:1.3.5.1]	Succinate dehydrogenase, prokaryotes	Electron transport Chain	NA	Electron transport Chain
PPR_0822_P8D_M_D_idba_bin.9_PPR_0822_P8D_M_D_idba_bin.9_scaffold_13_58	0.730244	0.215937	6	3	0.0277408	0.151221	0.820388	P8	K00341	nuoL; NADH-quinone oxidoreductase subunit L [EC:7.1.1.2]	NADH:quinone oxidoreductase, prokaryotes	Electron transport Chain	NA	Electron transport Chain
PPR_0822_P8D_M_D_idba_bin.9_PPR_0822_P8D_M_D_idba_bin.9_scaffold_68_12	0.377435	0.0567925	6	3	0.00266123	0.0491163	1.30877	P8	K02406	flagellin	Flagellar Assembly	Flagella Structure	NA	Flagella Structure
PPR_0822_P8D_M_D_idba_bin.9_PPR_0822_P8D_M_D_idba_bin.9_scaffold_33_38	0.496136	0.0979525	6	3	0.00715509	0.0752691	1.12338	P8	K02390	flagellar hook protein FlgE	Flagellar Assembly	Flagella Structure	NA	Flagella Structure
PPR_0822_P8D_M_D_idba_bin.9_PPR_0822_P8D_M_D_idba_bin.9_scaffold_33_41	0.591936	0.145462	6	3	0.0152312	0.106667	0.971969	P8	K02414	flagellar hook-length control protein FliK	Flagellar Assembly	Flagella Structure	NA	Flagella Structure
PPR_1022_P8D_M_E_Formate2_Day30_megahit_bin.28_PPR_1022_P8D_M_E_Formate2_Day30_megahit_bin.28_k121_1470078_2	0.358343	0.0297506	6	3	0.000272	0.0166664	1.77816	P8	K03043	rpoB; DNA-directed RNA polymerase subunit beta [EC:2.7.7.6]	RNA polymerase, bacteria	Information systems	NA	Housekeeping
PPR_1022_P8D_M_E_concat_coassembly_mesocosms_megahit_bin.54_PPR_1022_P8D_M_E_concat_coassembly_mesocosms_megahit_bin.54_k121_3722245_13	0.3827	0.0481697	6	3	0.0013592	0.0405822	1.39166	P8	K03040	rpoA; DNA-directed RNA polymerase subunit alpha [EC:2.7.7.6]	RNA polymerase, bacteria	Information systems	NA	Housekeeping
PPR_1022_P8D_M_E_Methanol3_Day30_megahit_bin.11_PPR_1022_P8D_M_E_Methanol3_Day30_megahit_bin.11_k121_1003156_1	0.405795	0.0529635	6	3	0.00155974	0.0423567	1.37308	P8	K01955	carbamoyl-phosphate synthase [EC:6.3.5.5] [RN:R00575]	Uridine monophosphate biosynthesis, glutamine (+ PRPP) => UMP	Information systems	Nucleotide	Housekeeping
PPR_0822_P8D_M_D_idba_bin.9_PPR_0822_P8D_M_D_idba_bin.9_scaffold_455_11	0.400187	0.0541979	6	3	0.00179353	0.0452241	1.34463	P8	K01876	DARS2; aspartyl-tRNA synthetase [EC:6.1.1.12]	Aminoacyl-tRNA biosynthesis, eukaryotes	Information systems	NA	Housekeeping
PPR_0822_P8D_M_D_idba_bin.9_PPR_0822_P8D_M_D_idba_bin.9_scaffold_495_10	0.41788	0.0608203	6	3	0.00235054	0.0478066	1.32051	P8	K00088	IMP dehydrogenase [EC:1.1.1.205] [RN:R01130]	Guanine ribonucleotide biosynthesis IMP => GDP,GTP	Information systems	Nucleotide	Housekeeping
PPR_1022_P8D_M_E_Control4_Day30_megahit_bin.26_PPR_1022_P8D_M_E_Control4_Day30_megahit_bin.26_k121_1374527_2	0.377435	0.0567925	6	3	0.00266123	0.0491163	1.30877	P8	K01883	CARS; cysteinyl-tRNA synthetase [EC:6.1.1.16]	Aminoacyl-tRNA biosynthesis, eukaryotes	Information systems	NA	Housekeeping
PPR_1022_P8D_M_E_Methanol3_Day30_megahit_bin.11_PPR_1022_P8D_M_E_Methanol3_Day30_megahit_bin.11_k121_1310029_12	0.375792	0.0569911	6	3	0.00274011	0.0498149	1.30264	P8	K02322	DPB1; DNA polymerase II large subunit [EC:2.7.7.7]	DNA polymerase II complex, archaea	Information systems	NA	Housekeeping
PPR_1022_P8D_M_E_Control4_Day30_megahit_bin.26_PPR_1022_P8D_M_E_Control4_Day30_megahit_bin.26_k121_1429851_7	0.375805	0.0571226	6	3	0.00276333	0.0498149	1.30264	P8	K02945	small subunit ribosomal protein S1	Ribosome, bacteria	Information systems	NA	Housekeeping
PPR_1022_P8S_M_E_Acetate3_Day30_megahit_bin.28_PPR_1022_P8S_M_E_Acetate3_Day30_megahit_bin.28_k121_963897_2	0.424346	0.067774	6	3	0.00331937	0.0533241	1.27308	P8	K01873	VARS; valyl-tRNA synthetase [EC:6.1.1.9]	Aminoacyl-tRNA biosynthesis, eukaryotes	Information systems	NA	Housekeeping
PPR_1022_P8D_M_E_Methanol3_Day30_megahit_bin.11_PPR_1022_P8D_M_E_Methanol3_Day30_megahit_bin.11_k121_1003427_1	0.388402	0.0695329	6	3	0.00503802	0.0633169	1.19848	P8	K01873	VARS; valyl-tRNA synthetase [EC:6.1.1.9]	Aminoacyl-tRNA biosynthesis, eukaryotes	Information systems	NA	Housekeeping
PPR_1022_P8S_M_E_Acetate3_Day30_IS1_megahit_bin.5_PPR_1022_P8S_M_E_Acetate3_Day30_IS1_megahit_bin.5_k121_1715948_6	0.449105	0.0822849	6	3	0.00547775	0.0657567	1.18206	P8	K02995	small subunit ribosomal protein S8e	Ribosome, archaea	Information systems	NA	Housekeeping
PPR_1022_P8S_M_E_Acetate3_Day30_IS1_megahit_bin.5_PPR_1022_P8S_M_E_Acetate3_Day30_IS1_megahit_bin.5_k121_1715948_6	0.449105	0.0822849	6	3	0.00547775	0.0657567	1.18206	P8	K02995	small subunit ribosomal protein S8e	Ribosome, eukaryotes	Information systems	NA	Housekeeping
PPR_0822_P8D_M_D_idba_bin.9_PPR_0822_P8D_M_D_idba_bin.9_scaffold_184_19	0.488919	0.0943569	6	3	0.00659907	0.0720292	1.14249	P8	K01465	dihydroorotase [EC:3.5.2.3] [RN:R01993]	Uridine monophosphate biosynthesis, glutamine (+ PRPP) => UMP	Information systems	Nucleotide	Housekeeping
PPR_1022_P8D_M_E_Methanol3_Day30_megahit_bin.14_PPR_1022_P8D_M_E_Methanol3_Day30_megahit_bin.14_k121_1447179_11	0.488745	0.101765	6	3	0.00863113	0.0826084	1.08298	P8	K00525	ribonucleoside-diphosphate reductase [EC:1.17.4.1] [RN:R02024]	Pyrimidine deoxyribonuleotide biosynthesis, CDP/CTP => dCDP/dCTP,dTDP/dTTP	Information systems	Nucleotide	Housekeeping
PPR_0822_P8D_M_D_idba_bin.9_PPR_0822_P8D_M_D_idba_bin.9_scaffold_1026_5	0.459761	0.0958882	6	3	0.00868135	0.0827428	1.08227	P8	K03046	rpoC; DNA-directed RNA polymerase subunit beta' [EC:2.7.7.6]	RNA polymerase, bacteria	Information systems	NA	Housekeeping
PPR_1022_P7D_M_E_concat_coassembly_mesocosms_megahit_bin.206_PPR_1022_P7D_M_E_concat_coassembly_mesocosms_megahit_bin.206_k121_6706581_3	0.511235	0.108803	6	3	0.00931732	0.0855304	1.06788	P8	K01923	phosphoribosylaminoimidazole-succinocarboxamide synthase [EC:6.3.2.6] [RN:R04591]	Inosine monophosphate biosynthesis, PRPP + glutamine => IMP	Information systems	Nucleotide	Housekeeping
PPR_1022_P8D_M_E_Formate2_Day30_megahit_bin.28_PPR_1022_P8D_M_E_Formate2_Day30_megahit_bin.28_k121_645471_3	0.522163	0.111503	6	3	0.00942692	0.0861396	1.0648	P8	K02337	dnaE; DNA polymerase III subunit alpha [EC:2.7.7.7]	DNA polymerase III complex, bacteria	Information systems	NA	Housekeeping
PPR_1022_P8D_M_E_Methanol3_Day30_megahit_bin.11_PPR_1022_P8D_M_E_Methanol3_Day30_megahit_bin.11_k121_1080254_20	0.535584	0.117362	6	3	0.0103113	0.0896951	1.04723	P8	K02931	large subunit ribosomal protein L5	Ribosome, archaea	Information systems	NA	Housekeeping
PPR_1022_P8D_M_E_Methanol3_Day30_megahit_bin.11_PPR_1022_P8D_M_E_Methanol3_Day30_megahit_bin.11_k121_1080254_20	0.535584	0.117362	6	3	0.0103113	0.0896951	1.04723	P8	K02931	large subunit ribosomal protein L5	Ribosome, bacteria	Information systems	NA	Housekeeping
PPR_0822_P8D_M_D_idba_bin.9_PPR_0822_P8D_M_D_idba_bin.9_scaffold_20_10	0.417452	0.0931554	6	3	0.0109794	0.0922912	1.03484	P8	K01939	adenylosuccinate synthase [EC:6.3.4.4] [RN:R01135]	Adenine ribonucleotide biosynthesis, IMP => ADP,ATP	Information systems	Nucleotide	Housekeeping
PPR_1022_P8D_M_E_Methanol3_Day30_megahit_bin.11_PPR_1022_P8D_M_E_Methanol3_Day30_megahit_bin.11_k121_7564_2	0.535292	0.121732	6	3	0.0117159	0.0938856	1.0274	P8	K01945	phosphoribosylamine--glycine ligase [EC:6.3.4.13] [RN:R04144]	Inosine monophosphate biosynthesis, PRPP + glutamine => IMP	Information systems	Nucleotide	Housekeeping
PPR_1022_P8D_M_E_Methanol3_Day30_megahit_bin.14_PPR_1022_P8D_M_E_Methanol3_Day30_megahit_bin.14_k121_59882_11	0.424815	0.0996429	6	3	0.0130186	0.0993607	1.00279	P8	K03046	rpoC; DNA-directed RNA polymerase subunit beta' [EC:2.7.7.6]	RNA polymerase, bacteria	Information systems	NA	Housekeeping
PPR_0822_P8D_M_D_idba_bin.9_PPR_0822_P8D_M_D_idba_bin.9_scaffold_3539_5	0.567403	0.133226	6	3	0.0130647	0.0993749	1.00272	P8	K00526	ribonucleoside-diphosphate reductase [EC:1.17.4.1] [RN:R02024]	Pyrimidine deoxyribonuleotide biosynthesis, CDP/CTP => dCDP/dCTP,dTDP/dTTP	Information systems	Nucleotide	Housekeeping
PPR_0822_P8D_M_D_idba_bin.9_PPR_0822_P8D_M_D_idba_bin.9_scaffold_923_15	0.459212	0.108662	6	3	0.0134124	0.100676	0.997073	P8	K01874	MARS; methionyl-tRNA synthetase [EC:6.1.1.10]	Aminoacyl-tRNA biosynthesis, eukaryotes	Information systems	NA	Housekeeping
PPR_1022_P8D_M_E_Methanol3_Day30_megahit_bin.11_PPR_1022_P8D_M_E_Methanol3_Day30_megahit_bin.11_k121_1080254_22	0.536301	0.129478	6	3	0.0143528	0.103216	0.986254	P8	K02895	large subunit ribosomal protein L24	Ribosome, archaea	Information systems	NA	Housekeeping
PPR_1022_P8D_M_E_Methanol3_Day30_megahit_bin.41_PPR_1022_P8D_M_E_Methanol3_Day30_megahit_bin.41_k121_866251_4	0.536301	0.129478	6	3	0.0143528	0.103216	0.986254	P8	K02931	large subunit ribosomal protein L5	Ribosome, archaea	Information systems	NA	Housekeeping
PPR_1022_P8D_M_E_Methanol3_Day30_megahit_bin.11_PPR_1022_P8D_M_E_Methanol3_Day30_megahit_bin.11_k121_1080254_22	0.536301	0.129478	6	3	0.0143528	0.103216	0.986254	P8	K02895	large subunit ribosomal protein L24	Ribosome, bacteria	Information systems	NA	Housekeeping
PPR_1022_P8D_M_E_Methanol3_Day30_megahit_bin.41_PPR_1022_P8D_M_E_Methanol3_Day30_megahit_bin.41_k121_866251_4	0.536301	0.129478	6	3	0.0143528	0.103216	0.986254	P8	K02931	large subunit ribosomal protein L5	Ribosome, bacteria	Information systems	NA	Housekeeping
PPR_1022_P8D_M_E_concat_coassembly_mesocosms_megahit_bin.173_PPR_1022_P8D_M_E_concat_coassembly_mesocosms_megahit_bin.173_k121_6668294_281	0.510082	0.127409	6	3	0.0160833	0.109344	0.961204	P8	K01756	adenylosuccinate lyase [EC:4.3.2.2] [RN:R01083]	Adenine ribonucleotide biosynthesis, IMP => ADP,ATP	Information systems	Nucleotide	Housekeeping
PPR_1022_P8D_M_E_concat_coassembly_mesocosms_megahit_bin.173_PPR_1022_P8D_M_E_concat_coassembly_mesocosms_megahit_bin.173_k121_6668294_281	0.510082	0.127409	6	3	0.0160833	0.109344	0.961204	P8	K01756	adenylosuccinate lyase [EC:4.3.2.2] [RN:R04559]	Inosine monophosphate biosynthesis, PRPP + glutamine => IMP	Information systems	Nucleotide	Housekeeping
PPR_1022_P8D_M_E_Control4_Day30_megahit_bin.26_PPR_1022_P8D_M_E_Control4_Day30_megahit_bin.26_k121_608401_13	0.580277	0.148064	6	3	0.0172607	0.114117	0.942649	P8	K01945	phosphoribosylamine--glycine ligase [EC:6.3.4.13] [RN:R04144]	Inosine monophosphate biosynthesis, PRPP + glutamine => IMP	Information systems	Nucleotide	Housekeeping
PPR_1022_P8D_M_E_Methanol3_Day30_megahit_bin.11_PPR_1022_P8D_M_E_Methanol3_Day30_megahit_bin.11_k121_1195660_3	0.525173	0.134756	6	3	0.0175828	0.114836	0.939923	P8	K01872	AARS; alanyl-tRNA synthetase [EC:6.1.1.7]	Aminoacyl-tRNA biosynthesis, eukaryotes	Information systems	NA	Housekeeping
PPR_1022_P8D_M_E_Methanol3_Day30_megahit_bin.41_PPR_1022_P8D_M_E_Methanol3_Day30_megahit_bin.41_k121_866251_2	0.555506	0.146044	6	3	0.0190429	0.120018	0.920752	P8	K02895	large subunit ribosomal protein L24	Ribosome, archaea	Information systems	NA	Housekeeping
PPR_1022_P8D_M_E_Methanol3_Day30_megahit_bin.41_PPR_1022_P8D_M_E_Methanol3_Day30_megahit_bin.41_k121_866251_2	0.555506	0.146044	6	3	0.0190429	0.120018	0.920752	P8	K02895	large subunit ribosomal protein L24	Ribosome, bacteria	Information systems	NA	Housekeeping
PPR_0822_P8S_M_D_idba_bin.32_PPR_0822_P8S_M_D_idba_bin.32_scaffold_496_3	0.568392	0.152965	6	3	0.0205489	0.126314	0.898549	P8	K01933	phosphoribosylformylglycinamidine cyclo-ligase [EC:6.3.3.1] [RN:R04208]	Inosine monophosphate biosynthesis, PRPP + glutamine => IMP	Information systems	Nucleotide	Housekeeping
PPR_0822_P8D_M_D_idba_bin.9_PPR_0822_P8D_M_D_idba_bin.9_scaffold_348_1	0.420046	0.114383	6	3	0.0213486	0.128411	0.891396	P8	K01872	AARS; alanyl-tRNA synthetase [EC:6.1.1.7]	Aminoacyl-tRNA biosynthesis, eukaryotes	Information systems	NA	Housekeeping
PPR_0822_P7D_M_D_megahit_bin.28_PPR_0822_P7D_M_D_megahit_bin.28_k121_2137335_13	0.550273	0.153745	6	3	0.0231858	0.135245	0.868879	P8	K01955	carbamoyl-phosphate synthase [EC:6.3.5.5] [RN:R00575]	Uridine monophosphate biosynthesis, glutamine (+ PRPP) => UMP	Information systems	Nucleotide	Housekeeping
PPR_0822_P8S_M_D_idba_bin.23_PPR_0822_P8S_M_D_idba_bin.23_scaffold_97_32	0.515172	0.145699	6	3	0.0241027	0.137375	0.862092	P8	K02877	large subunit ribosomal protein L15e	Ribosome, archaea	Information systems	NA	Housekeeping
PPR_0822_P8S_M_D_idba_bin.23_PPR_0822_P8S_M_D_idba_bin.23_scaffold_97_32	0.515172	0.145699	6	3	0.0241027	0.137375	0.862092	P8	K02877	large subunit ribosomal protein L15e	Ribosome, eukaryotes	Information systems	NA	Housekeeping
PPR_1022_P8D_M_E_Methanol3_Day30_megahit_bin.14_PPR_1022_P8D_M_E_Methanol3_Day30_megahit_bin.14_k121_1064224_5	0.706483	0.208233	6	3	0.0274601	0.150483	0.822512	P8	K02994	small subunit ribosomal protein S8	Ribosome, archaea	Information systems	NA	Housekeeping
PPR_1022_P8D_M_E_Methanol3_Day30_megahit_bin.14_PPR_1022_P8D_M_E_Methanol3_Day30_megahit_bin.14_k121_1064224_5	0.706483	0.208233	6	3	0.0274601	0.150483	0.822512	P8	K02994	small subunit ribosomal protein S8	Ribosome, bacteria	Information systems	NA	Housekeeping
PPR_0822_P8D_M_D_idba_bin.9_PPR_0822_P8D_M_D_idba_bin.9_scaffold_374_16	0.433858	0.129147	6	3	0.0283202	0.153298	0.814463	P8	K01893	NARS; asparaginyl-tRNA synthetase [EC:6.1.1.22]	Aminoacyl-tRNA biosynthesis, eukaryotes	Information systems	NA	Housekeeping
PPR_1022_P8D_M_E_Formate2_Day30_megahit_bin.28_PPR_1022_P8D_M_E_Formate2_Day30_megahit_bin.28_k121_1078863_2	0.502212	0.14972	6	3	0.0284538	0.153604	0.813597	P8	K00525	ribonucleoside-diphosphate reductase [EC:1.17.4.1] [RN:R02024]	Pyrimidine deoxyribonuleotide biosynthesis, CDP/CTP => dCDP/dCTP,dTDP/dTTP	Information systems	Nucleotide	Housekeeping
PPR_1022_P8S_M_E_Acetate3_Day30_megahit_bin.16_PPR_1022_P8S_M_E_Acetate3_Day30_megahit_bin.16_k121_95004_1	0.642728	0.192061	6	3	0.0286626	0.154331	0.811547	P8	K03043	rpoB; DNA-directed RNA polymerase subunit beta [EC:2.7.7.6]	RNA polymerase, bacteria	Information systems	NA	Housekeeping
PPR_0822_P8S_M_D_idba_bin.23_PPR_0822_P8S_M_D_idba_bin.23_scaffold_541_12	0.731078	0.225784	6	3	0.0317355	0.166142	0.77952	P8	K01951	GMP synthase [EC:6.3.5.2] [RN:R01230 R01231]	Guanine ribonucleotide biosynthesis IMP => GDP,GTP	Information systems	Nucleotide	Housekeeping
PPR_0822_P8S_M_D_idba_bin.23_PPR_0822_P8S_M_D_idba_bin.23_scaffold_732_11	0.634364	0.195906	6	3	0.031731	0.166142	0.77952	P8	K03041	rpoA1; DNA-directed RNA polymerase subunit A' [EC:2.7.7.6]	RNA polymerase, archaea	Information systems	NA	Housekeeping
PPR_1022_P8D_M_E_Methanol3_Day30_megahit_bin.41_PPR_1022_P8D_M_E_Methanol3_Day30_megahit_bin.41_k121_1441679_2	0.542023	0.167519	6	3	0.0318067	0.166275	0.779173	P8	K02910	large subunit ribosomal protein L31e	Ribosome, archaea	Information systems	NA	Housekeeping
PPR_1022_P8D_M_E_Methanol3_Day30_megahit_bin.41_PPR_1022_P8D_M_E_Methanol3_Day30_megahit_bin.41_k121_1441679_2	0.542023	0.167519	6	3	0.0318067	0.166275	0.779173	P8	K02910	large subunit ribosomal protein L31e	Ribosome, eukaryotes	Information systems	NA	Housekeeping
PPR_1022_P8D_M_E_Methanol3_Day30_megahit_bin.11_PPR_1022_P8D_M_E_Methanol3_Day30_megahit_bin.11_k121_577646_6	0.606585	0.191201	6	3	0.0337767	0.174309	0.758681	P8	K00610	aspartate carbamoyltransferase [EC:2.1.3.2] [RN:R01397]	Uridine monophosphate biosynthesis, glutamine (+ PRPP) => UMP	Information systems	Nucleotide	Housekeeping
PPR_0822_P8D_M_D_idba_bin.9_PPR_0822_P8D_M_D_idba_bin.9_scaffold_374_23	0.601103	0.189952	6	3	0.034037	0.174972	0.757031	P8	K01892	HARS; histidyl-tRNA synthetase [EC:6.1.1.21]	Aminoacyl-tRNA biosynthesis, eukaryotes	Information systems	NA	Housekeeping
PPR_1022_P8D_M_E_Methanol3_Day30_megahit_bin.16_PPR_1022_P8D_M_E_Methanol3_Day30_megahit_bin.16_k121_1484484_66	0.47287	0.151412	6	3	0.0354215	0.181387	0.741393	P8	K03046	rpoC; DNA-directed RNA polymerase subunit beta' [EC:2.7.7.6]	RNA polymerase, bacteria	Information systems	NA	Housekeeping
PPR_1022_P8D_M_E_Methanol3_Day30_megahit_bin.11_PPR_1022_P8D_M_E_Methanol3_Day30_megahit_bin.11_k121_1117796_7	0.778492	0.250476	6	3	0.0359395	0.183515	0.736327	P8	K02323	DPB2; DNA polymerase II small subunit [EC:2.7.7.7]	DNA polymerase II complex, archaea	Information systems	NA	Housekeeping
PPR_1022_P8D_M_E_Methanol3_Day30_megahit_bin.14_PPR_1022_P8D_M_E_Methanol3_Day30_megahit_bin.14_k121_59882_10	0.740954	0.242988	6	3	0.0380525	0.190934	0.719117	P8	K03043	rpoB; DNA-directed RNA polymerase subunit beta [EC:2.7.7.6]	RNA polymerase, bacteria	Information systems	NA	Housekeeping
PPR_1022_P8D_M_E_concat_coassembly_mesocosms_megahit_bin.173_PPR_1022_P8D_M_E_concat_coassembly_mesocosms_megahit_bin.173_k121_6668294_290	0.467963	0.153583	6	3	0.0381414	0.190947	0.719086	P8	K01873	VARS; valyl-tRNA synthetase [EC:6.1.1.9]	Aminoacyl-tRNA biosynthesis, eukaryotes	Information systems	NA	Housekeeping
PPR_0822_P8S_M_D_megahit_bin.9_PPR_0822_P8S_M_D_megahit_bin.9_k121_99760_4	0.823678	0.265137	6	3	0.0359898	0.183515	0.736327	P8	K18331	NADP-reducing hydrogenase subunit HndC [EC:1.12.1.3]	hydrogenase	Hydrogenases	NA	Hydrogenases
PPR_1022_P8D_M_E_Formate2_Day30_megahit_bin.4_PPR_1022_P8D_M_E_Formate2_Day30_megahit_bin.4_k121_894897_25	1.02721	0.153772	6	4	0.00261077	0.0491163	1.30877	P8	K00205	4Fe-4S ferredoxin	Methanogenesis, CO2 => methane	C1-methane	NA	Methanogenesis
PPR_0822_P8S_M_D_idba_bin.15_PPR_0822_P8S_M_D_idba_bin.15_scaffold_1257_9	0.487498	0.135765	6	3	0.0229463	0.134291	0.871953	P8	K03388	heterodisulfide reductase 2 [EC:1.8.7.3 1.8.98.4 1.8.98.5 1.8.98.6] [RN:R11928 R11931 R11943 R11944]	Methanogenesis, acetate => methane	C1-methane	NA	Methanogenesis
PPR_0822_P8S_M_D_idba_bin.15_PPR_0822_P8S_M_D_idba_bin.15_scaffold_1257_9	0.487498	0.135765	6	3	0.0229463	0.134291	0.871953	P8	K03388	heterodisulfide reductase 2 [EC:1.8.7.3 1.8.98.4 1.8.98.5 1.8.98.6] [RN:R11928 R11931 R11943 R11944]	Methanogenesis, CO2 => methane	C1-methane	NA	Methanogenesis
PPR_0822_P8S_M_D_idba_bin.15_PPR_0822_P8S_M_D_idba_bin.15_scaffold_1257_9	0.487498	0.135765	6	3	0.0229463	0.134291	0.871953	P8	K03388	heterodisulfide reductase 2 [EC:1.8.7.3 1.8.98.4 1.8.98.5 1.8.98.6] [RN:R11928 R11931 R11943 R11944]	Methanogenesis, methanol => methane	C1-methane	NA	Methanogenesis
PPR_0822_P8S_M_D_idba_bin.15_PPR_0822_P8S_M_D_idba_bin.15_scaffold_1257_9	0.487498	0.135765	6	3	0.0229463	0.134291	0.871953	P8	K03388	heterodisulfide reductase 2 [EC:1.8.7.3 1.8.98.4 1.8.98.5 1.8.98.6] [RN:R11928 R11931 R11943 R11944]	Methanogenesis, methylamine/dimethylamine/trimethylamine => methane	C1-methane	NA	Methanogenesis
PPR_0822_P8D_M_D_idba_bin.9_PPR_0822_P8D_M_D_idba_bin.9_scaffold_31_49	0.478475	0.141229	6	3	0.0275823	0.150945	0.821182	P8	K03388	heterodisulfide reductase 2 [EC:1.8.7.3 1.8.98.4 1.8.98.5 1.8.98.6] [RN:R11928 R11931 R11943 R11944]	Methanogenesis, acetate => methane	C1-methane	NA	Methanogenesis
PPR_0822_P8D_M_D_idba_bin.9_PPR_0822_P8D_M_D_idba_bin.9_scaffold_31_49	0.478475	0.141229	6	3	0.0275823	0.150945	0.821182	P8	K03388	heterodisulfide reductase 2 [EC:1.8.7.3 1.8.98.4 1.8.98.5 1.8.98.6] [RN:R11928 R11931 R11943 R11944]	Methanogenesis, CO2 => methane	C1-methane	NA	Methanogenesis
PPR_0822_P8D_M_D_idba_bin.9_PPR_0822_P8D_M_D_idba_bin.9_scaffold_31_49	0.478475	0.141229	6	3	0.0275823	0.150945	0.821182	P8	K03388	heterodisulfide reductase 2 [EC:1.8.7.3 1.8.98.4 1.8.98.5 1.8.98.6] [RN:R11928 R11931 R11943 R11944]	Methanogenesis, methanol => methane	C1-methane	NA	Methanogenesis
PPR_0822_P8D_M_D_idba_bin.9_PPR_0822_P8D_M_D_idba_bin.9_scaffold_31_49	0.478475	0.141229	6	3	0.0275823	0.150945	0.821182	P8	K03388	heterodisulfide reductase 2 [EC:1.8.7.3 1.8.98.4 1.8.98.5 1.8.98.6] [RN:R11928 R11931 R11943 R11944]	Methanogenesis, methylamine/dimethylamine/trimethylamine => methane	C1-methane	NA	Methanogenesis
PPR_0822_P8S_M_D_idba_bin.23_PPR_0822_P8S_M_D_idba_bin.23_scaffold_63_33	0.838801	0.280322	6	3	0.0402476	0.197228	0.705031	P8	K01895	acetyl-CoA synthetase [EC:6.2.1.1] [RN:R00235]	Methanogenesis, acetate => methane	C1-methane	NA	Methanogenesis
PPR_0822_P8D_M_D_idba_bin.9_PPR_0822_P8D_M_D_idba_bin.9_scaffold_68_20	0.365273	0.0375433	6	3	0.000625	0.0254051	1.59508	P8	K03737	pyruvate:ferredoxin oxidoreductase [EC:1.2.7.1] [RN:R01196]	Pyruvate oxidation, pyruvate => acetyl-CoA	pyruvate metabolism	NA	Pyruvate metabolism
PPR_0822_P8D_M_D_idba_bin.9_PPR_0822_P8D_M_D_idba_bin.9_scaffold_1463_5	0.484667	0.0922963	6	3	0.00629202	0.071048	1.14845	P8	K01966	propionyl-CoA carboxylase [EC:6.4.1.3] [RN:R01859]	Propanoyl-CoA metabolism, propanoyl-CoA => succinyl-CoA	pyruvate metabolism	NA	Pyruvate metabolism
PPR_0822_P8D_M_D_idba_bin.9_PPR_0822_P8D_M_D_idba_bin.9_scaffold_5779_3	0.552745	0.127453	6	3	0.0122832	0.0961417	1.01709	P8	K00163	pyruvate dehydrogenase complex [EC:1.2.4.1 2.3.1.12 1.8.1.4] [RN:R00209]	Pyruvate oxidation, pyruvate => acetyl-CoA	pyruvate metabolism	NA	Pyruvate metabolism
PPR_1022_P8D_M_E_Methanol3_Day30_megahit_bin.10_PPR_1022_P8D_M_E_Methanol3_Day30_megahit_bin.10_k121_1364698_4	0.364252	0.0532394	6	3	0.00238793	0.0478066	1.32051	P8	K01905	6.2.1.13, acetate---CoA ligase (ADP-forming) subunit alpha	SCFA and alcohol conversions	SCFA and alcohol conversions	NA	SCFA and alcohol conversions
PPR_0822_P8D_M_D_idba_bin.9_PPR_0822_P8D_M_D_idba_bin.9_scaffold_261_18	0.502232	0.133574	6	3	0.0197756	0.123296	0.909052	P8	K00929	butyrate kinase [EC:2.7.2.7]	SCFA and alcohol conversions	SCFA and alcohol conversions	NA	SCFA and alcohol conversions
PPR_0822_P8S_M_D_idba_bin.15_PPR_0822_P8S_M_D_idba_bin.15_scaffold_6903_5	0.373029	0.051548	6	3	0.00193495	0.0461785	1.33556	P8	K02040	pstS; phosphate transport system substrate-binding protein	Phosphate transport system	NA	NA	Transporter
PPR_0822_P8D_M_D_idba_bin.9_PPR_0822_P8D_M_D_idba_bin.9_scaffold_636_6	0.455334	0.078091	6	3	0.00431057	0.0601051	1.22109	P8	K07091	lptF; lipopolysaccharide export system permease protein	Lipopolysaccharide export system	NA	NA	Transporter
OWC_1570_OWC_1570_scaffold_4766_4	0.405438	0.0751773	6	3	0.00571847	0.0672047	1.1726	P8	K02027	ABC.MS.S; multiple sugar transport system substrate-binding protein	Putative multiple sugar transport system	NA	NA	Transporter
PPR_0822_P8D_M_D_idba_bin.9_PPR_0822_P8D_M_D_idba_bin.9_scaffold_1496_10	0.390949	0.080391	6	3	0.00826078	0.0810615	1.09119	P8	K02077	ABC.ZM.S; zinc/manganese transport system substrate-binding protein	Putative zinc/manganese transport system	NA	NA	Transporter
PPR_1022_P8D_M_E_Methanol3_Day30_megahit_bin.11_PPR_1022_P8D_M_E_Methanol3_Day30_megahit_bin.11_k121_1461439_8	0.424768	0.0940513	6	3	0.0106881	0.0913921	1.03909	P8	K01990	ABC-2.A; ABC-2 type transport system ATP-binding protein	ABC-2 type transport system	NA	NA	Transporter
PPR_1022_P8D_M_E_Methanol3_Day30_megahit_bin.16_PPR_1022_P8D_M_E_Methanol3_Day30_megahit_bin.16_k121_913205_6	0.553198	0.127781	6	3	0.012357	0.0963408	1.01619	P8	K01992	ABC-2.P; ABC-2 type transport system permease protein	ABC-2 type transport system	NA	NA	Transporter
PPR_1022_P7D_M_E_concat_coassembly_mesocosms_megahit_bin.77_PPR_1022_P7D_M_E_concat_coassembly_mesocosms_megahit_bin.77_k121_5209023_9	0.525216	0.123769	6	3	0.0132262	0.0998775	1.00053	P8	K01990	ABC-2.A; ABC-2 type transport system ATP-binding protein	ABC-2 type transport system	NA	NA	Transporter
PPR_1022_P7S_M_E_Acetate3_Day30_megahit_bin.23_PPR_1022_P7S_M_E_Acetate3_Day30_megahit_bin.23_k121_1595642_2	0.561071	0.132847	6	3	0.0134404	0.100676	0.997073	P8	K02030	ABC.PA.S; polar amino acid transport system substrate-binding protein	Putative polar amino acid transport system	NA	NA	Transporter
PPR_1022_P7S_M_E_Acetate3_Day30_megahit_bin.23_PPR_1022_P7S_M_E_Acetate3_Day30_megahit_bin.23_k121_1595642_2	0.561071	0.132847	6	3	0.0134404	0.100676	0.997073	P8	K02030	ABC.PA.S; polar amino acid transport system substrate-binding protein	Putative polar amino acid transport system	NA	NA	Transporter
PPR_1022_P8S_M_E_Acetate3_Day30_megahit_bin.28_PPR_1022_P8S_M_E_Acetate3_Day30_megahit_bin.28_k121_369368_1	0.475324	0.113953	6	3	0.0140174	0.102362	0.989862	P8	K02004	ABC.CD.P;	Putative ABC transport system	NA	NA	Transporter
PPR_0822_P8S_M_D_idba_bin.23_PPR_0822_P8S_M_D_idba_bin.23_scaffold_791_10	0.58501	0.171554	6	3	0.027026	0.148496	0.828284	P8	K02040	pstS; phosphate transport system substrate-binding protein	Phosphate transport system	NA	NA	Transporter
PPR_0822_P8D_M_D_idba_bin.9_PPR_0822_P8D_M_D_idba_bin.9_scaffold_158_3	0.621315	0.186513	6	3	0.0290729	0.156311	0.80601	P8	K12340	tolC; outer membrane channel protein TolC	alpha-Hemolysin/cyclolysin transport system	NA	NA	Transporter
PPR_0822_P8D_M_D_idba_bin.9_PPR_0822_P8D_M_D_idba_bin.9_scaffold_158_3	0.621315	0.186513	6	3	0.0290729	0.156311	0.80601	P8	K12340	tolC; outer membrane channel protein TolC	RTX toxin transport system	NA	NA	Transporter
PPR_1022_P8S_M_E_Acetate3_Day30_megahit_bin.16_PPR_1022_P8S_M_E_Acetate3_Day30_megahit_bin.16_k121_369224_4	0.699151	0.227801	6	3	0.0373244	0.187991	0.725864	P8	K02036	pstB; phosphate transport system ATP-binding protein [EC:7.3.2.1]	Phosphate transport system	NA	NA	Transporter
PPR_1022_P8D_M_E_Methanol3_Day30_megahit_bin.16_PPR_1022_P8D_M_E_Methanol3_Day30_megahit_bin.16_k121_733770_9	0.590497	0.146786	6	3	0.015827	0.108892	0.963002	P8	K16092	btuB; vitamin B12 transporter	Cobalamin salvage	Vitamin B12 transport system	NA	Vitamin B12 transport system

## Sheet: Control
feature	coef	stderr	N	N.not.0	pval	qval	log10	Site	ko_id	gene_description	module	header	subheader	label	Label
PPR_0822_P7D_M_D_IS1_megahit_bin.24_PPR_0822_P7D_M_D_IS1_megahit_bin.24_k121_2505254_3	-0.341036	0.021601	6	3	9.4e-05	0.0146603	1.83386	P7	K01647	citrate synthase [EC:2.3.3.1] [RN:R00351]	Methylaspartate cycle	Amino Acid	NA	Amino Acid Biosynthesis	Carbon Metabolism
PPR_1022_P8D_M_E_Methanol3_Day30_megahit_bin.14_PPR_1022_P8D_M_E_Methanol3_Day30_megahit_bin.14_k121_1328127_19	0.390109	0.0466668	6	3	0.0011197	0.0451303	1.34553	P8	K11381	2-oxoisovalerate dehydrogenase [EC:1.2.4.4] [RN:R07601 R07602]	Leucine degradation, leucine => acetoacetate + acetyl-CoA	Amino Acid	NA	Amino Acid Biosynthesis	Carbon Metabolism
PPR_1022_P8D_M_E_Methanol3_Day30_megahit_bin.41_PPR_1022_P8D_M_E_Methanol3_Day30_megahit_bin.41_k121_690422_3	0.350992	0.0424732	6	3	0.00116996	0.0458815	1.33836	P8	K01681	aconitate hydratase [EC:4.2.1.3] [RN:R01325 R01900]	Methylaspartate cycle	Amino Acid	NA	Amino Acid Biosynthesis	Carbon Metabolism
PPR_1022_P8D_M_E_Methanol3_Day30_megahit_bin.11_PPR_1022_P8D_M_E_Methanol3_Day30_megahit_bin.11_k121_853894_4	0.419629	0.0663177	6	3	0.00319261	0.057191	1.24267	P8	K01681	aconitate hydratase [EC:4.2.1.3] [RN:R01325 R01900]	Methylaspartate cycle	Amino Acid	NA	Amino Acid Biosynthesis	Carbon Metabolism
PPR_1022_P8D_M_E_Methanol3_Day30_megahit_bin.14_PPR_1022_P8D_M_E_Methanol3_Day30_megahit_bin.14_k121_109807_17	0.42085	0.0650072	6	3	0.00293346	0.057191	1.24267	P8	K00620	glutamate N-acetyltransferase / amino-acid N-acetyltransferase [EC:2.3.1.35 2.3.1.1] [RN:R00259 R02282]	Ornithine biosynthesis, glutamate => ornithine	Amino Acid	NA	Amino Acid Biosynthesis	Carbon Metabolism
PPR_0822_P8S_M_D_idba_bin.23_PPR_0822_P8S_M_D_idba_bin.23_scaffold_63_29	0.470424	0.104768	6	3	0.0109046	0.0988911	1.00484	P8	K00031	isocitrate dehydrogenase [EC:1.1.1.42] [RN:R01899 R00268]	Methylaspartate cycle	Amino Acid	NA	Amino Acid Biosynthesis	Carbon Metabolism
PPR_1022_P8D_M_E_concat_coassembly_mesocosms_megahit_bin.94_PPR_1022_P8D_M_E_concat_coassembly_mesocosms_megahit_bin.94_k121_5698276_3	0.656139	0.179644	6	3	0.0217245	0.1255	0.901357	P8	K00031	isocitrate dehydrogenase [EC:1.1.1.42] [RN:R01899 R00268]	Methylaspartate cycle	Amino Acid	NA	Amino Acid Biosynthesis	Carbon Metabolism
PPR_1022_P8D_M_E_Methanol3_Day30_megahit_bin.41_PPR_1022_P8D_M_E_Methanol3_Day30_megahit_bin.41_k121_690422_3	0.350992	0.0424732	6	3	0.00116996	0.0458815	1.33836	P8	K01681	aconitate hydratase [EC:4.2.1.3] [RN:R01900 R01325]	Reductive citrate cycle (Arnon-Buchanan cycle)	C1	NA	C1	Carbon Metabolism
PPR_1022_P8D_M_E_concat_coassembly_mesocosms_megahit_bin.162_PPR_1022_P8D_M_E_concat_coassembly_mesocosms_megahit_bin.162_k121_1811976_4	0.409326	0.0542989	6	3	0.00165856	0.0540509	1.2672	P8	K00134	glyceraldehyde-3-phosphate dehydrogenase (phosphorylating) [EC:1.2.1.13 1.2.1.59 1.2.1.12] [RN:R01061 R01063]	Reductive pentose phosphate cycle (Calvin cycle)	C1	NA	C1	Carbon Metabolism
PPR_1022_P8D_M_E_concat_coassembly_mesocosms_megahit_bin.162_PPR_1022_P8D_M_E_concat_coassembly_mesocosms_megahit_bin.162_k121_1811976_4	0.409326	0.0542989	6	3	0.00165856	0.0540509	1.2672	P8	K00134	glyceraldehyde-3-phosphate dehydrogenase (phosphorylating) [EC:1.2.1.13 1.2.1.59 1.2.1.12] [RN:R01061 R01063]	Reductive pentose phosphate cycle, ribulose-5P => glyceraldehyde-3P	C1	NA	C1	Carbon Metabolism
PPR_1022_P8S_M_E_Acetate3_Day30_IS1_megahit_bin.5_PPR_1022_P8S_M_E_Acetate3_Day30_IS1_megahit_bin.5_k121_869929_18	0.421224	0.0600993	6	3	0.00218183	0.0555409	1.25539	P8	K00134	glyceraldehyde-3-phosphate dehydrogenase (phosphorylating) [EC:1.2.1.13 1.2.1.59 1.2.1.12] [RN:R01061 R01063]	Reductive pentose phosphate cycle (Calvin cycle)	C1	NA	C1	Carbon Metabolism
PPR_1022_P8S_M_E_Acetate3_Day30_IS1_megahit_bin.5_PPR_1022_P8S_M_E_Acetate3_Day30_IS1_megahit_bin.5_k121_869929_18	0.421224	0.0600993	6	3	0.00218183	0.0555409	1.25539	P8	K00134	glyceraldehyde-3-phosphate dehydrogenase (phosphorylating) [EC:1.2.1.13 1.2.1.59 1.2.1.12] [RN:R01061 R01063]	Reductive pentose phosphate cycle, ribulose-5P => glyceraldehyde-3P	C1	NA	C1	Carbon Metabolism
PPR_1022_P7S_M_E_Acetate3_Day30_megahit_bin.44_PPR_1022_P7S_M_E_Acetate3_Day30_megahit_bin.44_k121_422829_7	-0.379338	0.0565756	6	3	0.00257488	0.056143	1.2507	P7	K00169	pyruvate ferredoxin oxidoreductase [EC:1.2.7.1] [RN:R01196]	Dicarboxylate-hydroxybutyrate cycle	C1	NA	C1	Carbon Metabolism
PPR_1022_P7S_M_E_Acetate3_Day30_megahit_bin.44_PPR_1022_P7S_M_E_Acetate3_Day30_megahit_bin.44_k121_422829_7	-0.379338	0.0565756	6	3	0.00257488	0.056143	1.2507	P7	K00169	pyruvate:ferredoxin oxidoreductase [EC:1.2.7.1] [RN:R01196]	Reductive citrate cycle (Arnon-Buchanan cycle)	C1	NA	C1	Carbon Metabolism
PPR_1022_P8D_M_E_Methanol3_Day30_megahit_bin.11_PPR_1022_P8D_M_E_Methanol3_Day30_megahit_bin.11_k121_853894_4	0.419629	0.0663177	6	3	0.00319261	0.057191	1.24267	P8	K01681	aconitate hydratase [EC:4.2.1.3] [RN:R01900 R01325]	Reductive citrate cycle (Arnon-Buchanan cycle)	C1	NA	C1	Carbon Metabolism
PPR_0822_P8S_M_D_idba_bin.23_PPR_0822_P8S_M_D_idba_bin.23_scaffold_63_29	0.470424	0.104768	6	3	0.0109046	0.0988911	1.00484	P8	K00031	isocitrate dehydrogenase [EC:1.1.1.42] [RN:R00267]	Reductive citrate cycle (Arnon-Buchanan cycle)	C1	NA	C1	Carbon Metabolism
PPR_1022_P8D_M_E_concat_coassembly_mesocosms_megahit_bin.154_PPR_1022_P8D_M_E_concat_coassembly_mesocosms_megahit_bin.154_k121_1781724_3	-0.580735	0.147452	6	3	0.0169817	0.116456	0.933839	P7	K05299	formate dehydrogenase [EC:1.17.1.10] [RN:R00134]	Reductive acetyl-CoA pathway (Wood-Ljungdahl pathway)	C1	NA	C1	Carbon Metabolism
PPR_0822_P7D_M_D_IS1_megahit_bin.24_PPR_0822_P7D_M_D_IS1_megahit_bin.24_k121_2378431_1	-0.560694	0.142027	6	3	0.0168491	0.116456	0.933839	P7	K01679	fumarate hydratase [EC:4.2.1.2] [RN:R01082]	Reductive citrate cycle (Arnon-Buchanan cycle)	C1	NA	C1	Carbon Metabolism
PPR_1022_P8D_M_E_concat_coassembly_mesocosms_megahit_bin.107_PPR_1022_P8D_M_E_concat_coassembly_mesocosms_megahit_bin.107_k121_5263288_21	0.544537	0.13666	6	3	0.0163383	0.116456	0.933839	P8	K00169	pyruvate ferredoxin oxidoreductase [EC:1.2.7.1] [RN:R01196]	Dicarboxylate-hydroxybutyrate cycle	C1	NA	C1	Carbon Metabolism
PPR_1022_P8D_M_E_concat_coassembly_mesocosms_megahit_bin.107_PPR_1022_P8D_M_E_concat_coassembly_mesocosms_megahit_bin.107_k121_5263288_21	0.544537	0.13666	6	3	0.0163383	0.116456	0.933839	P8	K00169	pyruvate:ferredoxin oxidoreductase [EC:1.2.7.1] [RN:R01196]	Reductive citrate cycle (Arnon-Buchanan cycle)	C1	NA	C1	Carbon Metabolism
PPR_1022_P7S_M_E_Acetate3_Day30_megahit_bin.44_PPR_1022_P7S_M_E_Acetate3_Day30_megahit_bin.44_k121_137425_4	-0.6084	0.15762	6	3	0.0181487	0.120797	0.917943	P7	K01491	methylenetetrahydrofolate dehydrogenase (NADP+) / methenyltetrahydrofolate cyclohydrolase [EC:1.5.1.5 3.5.4.9] [RN:R01655 R01220]	Reductive acetyl-CoA pathway (Wood-Ljungdahl pathway)	C1	NA	C1	Carbon Metabolism
PPR_0822_P8S_P8D_M_D_coassembly_megahit_bin.68_PPR_0822_P8S_P8D_M_D_coassembly_megahit_bin.68_k121_149368_7	0.637337	0.168752	6	3	0.0194902	0.123803	0.907269	P8	K00174	2-oxoglutarate:ferredoxin oxidoreductase [EC:1.2.7.3] [RN:R01197]	Reductive citrate cycle (Arnon-Buchanan cycle)	C1	NA	C1	Carbon Metabolism
PPR_0822_P8S_M_D_idba_bin.23_PPR_0822_P8S_M_D_idba_bin.23_scaffold_666_6	0.641224	0.17309	6	3	0.0207523	0.123803	0.907269	P8	K01007	pyruvate, water dikinase [EC:2.7.9.2] [RN:R00199]	Dicarboxylate-hydroxybutyrate cycle	C1	NA	C1	Carbon Metabolism
PPR_0822_P8S_M_D_idba_bin.23_PPR_0822_P8S_M_D_idba_bin.23_scaffold_666_6	0.641224	0.17309	6	3	0.0207523	0.123803	0.907269	P8	K01007	pyruvate,water dikinase [EC:2.7.9.2] [RN:R00199]	Reductive citrate cycle (Arnon-Buchanan cycle)	C1	NA	C1	Carbon Metabolism
OWC_0088_OWC_0088_scaffold_4756_4	-0.629574	0.171595	6	3	0.0214111	0.12427	0.905634	P7	K10945	methane/ammonia monooxygenase [EC:1.14.18.3] [RN:R09518]	Methane oxidation, methanotroph, methane => formaldehyde	C1	NA	C1	Carbon Metabolism
PPR_1022_P8D_M_E_concat_coassembly_mesocosms_megahit_bin.94_PPR_1022_P8D_M_E_concat_coassembly_mesocosms_megahit_bin.94_k121_5698276_3	0.656139	0.179644	6	3	0.0217245	0.1255	0.901357	P8	K00031	isocitrate dehydrogenase [EC:1.1.1.42] [RN:R00267]	Reductive citrate cycle (Arnon-Buchanan cycle)	C1	NA	C1	Carbon Metabolism
PPR_0822_P7D_M_D_IS1_megahit_bin.1_PPR_0822_P7D_M_D_IS1_megahit_bin.1_k121_1021010_3	-0.425438	0.119967	6	3	0.0238779	0.131238	0.881941	P7	K00194	acetyl-CoA decarbonylase/synthase complex [EC:2.3.1.-] [RN:R10243]	Reductive acetyl-CoA pathway (Wood-Ljungdahl pathway)	C1	NA	C1	Carbon Metabolism
PPR_0822_P7D_M_D_IS1_megahit_bin.1_PPR_0822_P7D_M_D_IS1_megahit_bin.1_k121_1021010_3	-0.425438	0.119967	6	3	0.0238779	0.131238	0.881941	P7	K00194	cdhD; acetyl-CoA decarbonylase/synthase, CODH/ACS complex subunit delta [EC:2.1.1.245] [RN:R09096 R10219]	Acetyl-CoA pathway, CO2 => acetyl-CoA	C1	NA	C1	Carbon Metabolism
PPR_0822_P8S_P8D_M_D_coassembly_megahit_bin.68_PPR_0822_P8S_P8D_M_D_coassembly_megahit_bin.68_k121_42682_4	0.677025	0.197214	6	3	0.026464	0.139633	0.85501	P8	K00174	2-oxoglutarate:ferredoxin oxidoreductase [EC:1.2.7.3] [RN:R01197]	Reductive citrate cycle (Arnon-Buchanan cycle)	C1	NA	C1	Carbon Metabolism
PPR_1022_P8D_M_E_Methanol3_Day30_megahit_bin.14_PPR_1022_P8D_M_E_Methanol3_Day30_megahit_bin.14_k121_1269660_3	0.651596	0.213867	6	3	0.0381497	0.182089	0.739715	P8	K01006	pyruvate,orthophosphate dikinase [EC:2.7.9.1] [RN:R00206]	Reductive citrate cycle (Arnon-Buchanan cycle)	C1	NA	C1	Carbon Metabolism
PPR_0522_0822_P8D_M_D_coassembly_megahit_bin.68.renamed_PPR_0522_0822_P8D_M_D_coassembly_megahit_bin.68.renamed_k121_298520_2	0.546268	0.184408	6	3	0.0414609	0.19344	0.713455	P8	K00174	2-oxoglutarate:ferredoxin oxidoreductase [EC:1.2.7.3] [RN:R01197]	Reductive citrate cycle (Arnon-Buchanan cycle)	C1	NA	C1	Carbon Metabolism
PPR_0822_P7D_M_D_IS1_megahit_bin.24_PPR_0822_P7D_M_D_IS1_megahit_bin.24_k121_2505254_3	-0.341036	0.021601	6	3	9.4e-05	0.0146603	1.83386	P7	K01647	citrate synthase [EC:2.3.3.1] [RN:R00351]	Citrate cycle (TCA cycle, Krebs cycle)	central carbon	TCA	Central Carbon	Carbon Metabolism
PPR_0822_P7D_M_D_IS1_megahit_bin.24_PPR_0822_P7D_M_D_IS1_megahit_bin.24_k121_2505254_3	-0.341036	0.021601	6	3	9.4e-05	0.0146603	1.83386	P7	K01647	citrate synthase [EC:2.3.3.1] [RN:R00351]	Citrate cycle, first carbon oxidation, oxaloacetate => 2-oxoglutarate	central carbon	TCA	Central Carbon	Carbon Metabolism
PPR_0822_P7D_M_D_IS1_megahit_bin.24_PPR_0822_P7D_M_D_IS1_megahit_bin.24_k121_2505254_3	-0.341036	0.021601	6	3	9.4e-05	0.0146603	1.83386	P7	K01647	citrate synthase [EC:2.3.3.1] [RN:R00351]	Glyoxylate cycle	central carbon	glycolysis	Central Carbon	Carbon Metabolism
PPR_1022_P8D_M_E_Methanol3_Day30_megahit_bin.41_PPR_1022_P8D_M_E_Methanol3_Day30_megahit_bin.41_k121_690422_3	0.350992	0.0424732	6	3	0.00116996	0.0458815	1.33836	P8	K01681	aconitate hydratase [EC:4.2.1.3] [RN:R01325 R01900 R01324]	Citrate cycle (TCA cycle, Krebs cycle)	central carbon	TCA	Central Carbon	Carbon Metabolism
PPR_1022_P8D_M_E_Methanol3_Day30_megahit_bin.41_PPR_1022_P8D_M_E_Methanol3_Day30_megahit_bin.41_k121_690422_3	0.350992	0.0424732	6	3	0.00116996	0.0458815	1.33836	P8	K01681	aconitate hydratase [EC:4.2.1.3] [RN:R01325 R01900 R01324]	Citrate cycle, first carbon oxidation, oxaloacetate => 2-oxoglutarate	central carbon	TCA	Central Carbon	Carbon Metabolism
PPR_1022_P8D_M_E_Methanol3_Day30_megahit_bin.41_PPR_1022_P8D_M_E_Methanol3_Day30_megahit_bin.41_k121_690422_3	0.350992	0.0424732	6	3	0.00116996	0.0458815	1.33836	P8	K01681	aconitate hydratase [EC:4.2.1.3] [RN:R01325 R01900]	Glyoxylate cycle	central carbon	glycolysis	Central Carbon	Carbon Metabolism
PPR_1022_P8D_M_E_concat_coassembly_mesocosms_megahit_bin.162_PPR_1022_P8D_M_E_concat_coassembly_mesocosms_megahit_bin.162_k121_1811976_4	0.409326	0.0542989	6	3	0.00165856	0.0540509	1.2672	P8	K00134	glyceraldehyde 3-phosphate dehydrogenase [EC:1.2.1.12 1.2.1.59] [RN:R01061 R01063]	Gluconeogenesis, oxaloacetate => fructose-6P	central carbon	glycolysis	Central Carbon	Carbon Metabolism
PPR_1022_P8D_M_E_concat_coassembly_mesocosms_megahit_bin.162_PPR_1022_P8D_M_E_concat_coassembly_mesocosms_megahit_bin.162_k121_1811976_4	0.409326	0.0542989	6	3	0.00165856	0.0540509	1.2672	P8	K00134	glyceraldehyde 3-phosphate dehydrogenase [EC:1.2.1.12 1.2.1.59] [RN:R01061 R01063]	Glycolysis (Embden-Meyerhof pathway), glucose => pyruvate	central carbon	glycolysis	Central Carbon	Carbon Metabolism
PPR_1022_P8D_M_E_concat_coassembly_mesocosms_megahit_bin.162_PPR_1022_P8D_M_E_concat_coassembly_mesocosms_megahit_bin.162_k121_1811976_4	0.409326	0.0542989	6	3	0.00165856	0.0540509	1.2672	P8	K00134	glyceraldehyde 3-phosphate dehydrogenase [EC:1.2.1.12 1.2.1.59] [RN:R01061 R01063]	Glycolysis, core module involving three-carbon compounds	central carbon	glycolysis	Central Carbon	Carbon Metabolism
PPR_1022_P8D_M_E_concat_coassembly_mesocosms_megahit_bin.162_PPR_1022_P8D_M_E_concat_coassembly_mesocosms_megahit_bin.162_k121_1811976_4	0.409326	0.0542989	6	3	0.00165856	0.0540509	1.2672	P8	K00134	glyceraldehyde 3-phosphate dehydrogenase [EC:1.2.1.12] [RN:R01061]	D-galactonate degradation, De Ley-Doudoroff pathway, D-galactonate => glycerate-3P	central carbon	glycolysis	Central Carbon	Carbon Metabolism
PPR_1022_P8D_M_E_concat_coassembly_mesocosms_megahit_bin.162_PPR_1022_P8D_M_E_concat_coassembly_mesocosms_megahit_bin.162_k121_1811976_4	0.409326	0.0542989	6	3	0.00165856	0.0540509	1.2672	P8	K00134	glyceraldehyde 3-phosphate dehydrogenase [EC:1.2.1.12] [RN:R01061]	Semi-phosphorylative Entner-Doudoroff pathway, gluconate => glycerate-3P	central carbon	glycolysis	Central Carbon	Carbon Metabolism
PPR_1022_P8S_M_E_Acetate3_Day30_IS1_megahit_bin.5_PPR_1022_P8S_M_E_Acetate3_Day30_IS1_megahit_bin.5_k121_869929_18	0.421224	0.0600993	6	3	0.00218183	0.0555409	1.25539	P8	K00134	glyceraldehyde 3-phosphate dehydrogenase [EC:1.2.1.12 1.2.1.59] [RN:R01061 R01063]	Gluconeogenesis, oxaloacetate => fructose-6P	central carbon	glycolysis	Central Carbon	Carbon Metabolism
PPR_1022_P8S_M_E_Acetate3_Day30_IS1_megahit_bin.5_PPR_1022_P8S_M_E_Acetate3_Day30_IS1_megahit_bin.5_k121_869929_18	0.421224	0.0600993	6	3	0.00218183	0.0555409	1.25539	P8	K00134	glyceraldehyde 3-phosphate dehydrogenase [EC:1.2.1.12 1.2.1.59] [RN:R01061 R01063]	Glycolysis (Embden-Meyerhof pathway), glucose => pyruvate	central carbon	glycolysis	Central Carbon	Carbon Metabolism
PPR_1022_P8S_M_E_Acetate3_Day30_IS1_megahit_bin.5_PPR_1022_P8S_M_E_Acetate3_Day30_IS1_megahit_bin.5_k121_869929_18	0.421224	0.0600993	6	3	0.00218183	0.0555409	1.25539	P8	K00134	glyceraldehyde 3-phosphate dehydrogenase [EC:1.2.1.12 1.2.1.59] [RN:R01061 R01063]	Glycolysis, core module involving three-carbon compounds	central carbon	glycolysis	Central Carbon	Carbon Metabolism
PPR_1022_P8S_M_E_Acetate3_Day30_IS1_megahit_bin.5_PPR_1022_P8S_M_E_Acetate3_Day30_IS1_megahit_bin.5_k121_869929_18	0.421224	0.0600993	6	3	0.00218183	0.0555409	1.25539	P8	K00134	glyceraldehyde 3-phosphate dehydrogenase [EC:1.2.1.12] [RN:R01061]	D-galactonate degradation, De Ley-Doudoroff pathway, D-galactonate => glycerate-3P	central carbon	glycolysis	Central Carbon	Carbon Metabolism
PPR_1022_P8S_M_E_Acetate3_Day30_IS1_megahit_bin.5_PPR_1022_P8S_M_E_Acetate3_Day30_IS1_megahit_bin.5_k121_869929_18	0.421224	0.0600993	6	3	0.00218183	0.0555409	1.25539	P8	K00134	glyceraldehyde 3-phosphate dehydrogenase [EC:1.2.1.12] [RN:R01061]	Semi-phosphorylative Entner-Doudoroff pathway, gluconate => glycerate-3P	central carbon	glycolysis	Central Carbon	Carbon Metabolism
PPR_1022_P7S_M_E_Acetate3_Day30_megahit_bin.44_PPR_1022_P7S_M_E_Acetate3_Day30_megahit_bin.44_k121_422829_7	-0.379338	0.0565756	6	3	0.00257488	0.056143	1.2507	P7	K00169	pyruvate ferredoxin oxidoreductase [EC:1.2.7.1] [RN:R01196]	Incomplete reductive citrate cycle, acetyl-CoA => oxoglutarate	central carbon	TCA	Central Carbon	Carbon Metabolism
PPR_1022_P8D_M_E_Methanol3_Day30_megahit_bin.11_PPR_1022_P8D_M_E_Methanol3_Day30_megahit_bin.11_k121_853894_4	0.419629	0.0663177	6	3	0.00319261	0.057191	1.24267	P8	K01681	aconitate hydratase [EC:4.2.1.3] [RN:R01325 R01900 R01324]	Citrate cycle (TCA cycle, Krebs cycle)	central carbon	TCA	Central Carbon	Carbon Metabolism
PPR_1022_P8D_M_E_Methanol3_Day30_megahit_bin.11_PPR_1022_P8D_M_E_Methanol3_Day30_megahit_bin.11_k121_853894_4	0.419629	0.0663177	6	3	0.00319261	0.057191	1.24267	P8	K01681	aconitate hydratase [EC:4.2.1.3] [RN:R01325 R01900 R01324]	Citrate cycle, first carbon oxidation, oxaloacetate => 2-oxoglutarate	central carbon	TCA	Central Carbon	Carbon Metabolism
PPR_1022_P8D_M_E_Methanol3_Day30_megahit_bin.11_PPR_1022_P8D_M_E_Methanol3_Day30_megahit_bin.11_k121_853894_4	0.419629	0.0663177	6	3	0.00319261	0.057191	1.24267	P8	K01681	aconitate hydratase [EC:4.2.1.3] [RN:R01325 R01900]	Glyoxylate cycle	central carbon	glycolysis	Central Carbon	Carbon Metabolism
PPR_1022_P7D_M_E_Formate3_megahit_bin.31_PPR_1022_P7D_M_E_Formate3_megahit_bin.31_k121_1378784_3	0.445802	0.076217	6	3	0.00426157	0.0644119	1.19103	P8	K03738	aldehyde:ferredoxin oxidoreductase [EC:1.2.7.5] [RN:R08571]	Non-phosphorylative Entner-Doudoroff pathway, gluconate/galactonate => glycerate	central carbon	glycolysis	Central Carbon	Carbon Metabolism
PPR_0822_P8S_M_D_idba_bin.23_PPR_0822_P8S_M_D_idba_bin.23_scaffold_63_29	0.470424	0.104768	6	3	0.0109046	0.0988911	1.00484	P8	K00031	isocitrate dehydrogenase [EC:1.1.1.42 1.1.1.41] [RN:R01899 R00268 R00267 R00709]	Citrate cycle (TCA cycle, Krebs cycle)	central carbon	TCA	Central Carbon	Carbon Metabolism
PPR_0822_P8S_M_D_idba_bin.23_PPR_0822_P8S_M_D_idba_bin.23_scaffold_63_29	0.470424	0.104768	6	3	0.0109046	0.0988911	1.00484	P8	K00031	isocitrate dehydrogenase [EC:1.1.1.42 1.1.1.41] [RN:R01899 R00268 R00267 R00709]	Citrate cycle, first carbon oxidation, oxaloacetate => 2-oxoglutarate	central carbon	TCA	Central Carbon	Carbon Metabolism
PPR_1022_P8D_M_E_concat_coassembly_mesocosms_megahit_bin.154_PPR_1022_P8D_M_E_concat_coassembly_mesocosms_megahit_bin.154_k121_3948666_30	-0.499195	0.112999	6	3	0.0115316	0.101164	0.994974	P7	K01689	enolase [EC:4.2.1.11] [RN:R00658]	Gluconeogenesis, oxaloacetate => fructose-6P	central carbon	glycolysis	Central Carbon	Carbon Metabolism
PPR_1022_P8D_M_E_concat_coassembly_mesocosms_megahit_bin.154_PPR_1022_P8D_M_E_concat_coassembly_mesocosms_megahit_bin.154_k121_3948666_30	-0.499195	0.112999	6	3	0.0115316	0.101164	0.994974	P7	K01689	enolase [EC:4.2.1.11] [RN:R00658]	Glycolysis (Embden-Meyerhof pathway), glucose => pyruvate	central carbon	glycolysis	Central Carbon	Carbon Metabolism
PPR_1022_P8D_M_E_concat_coassembly_mesocosms_megahit_bin.154_PPR_1022_P8D_M_E_concat_coassembly_mesocosms_megahit_bin.154_k121_3948666_30	-0.499195	0.112999	6	3	0.0115316	0.101164	0.994974	P7	K01689	enolase [EC:4.2.1.11] [RN:R00658]	Glycolysis, core module involving three-carbon compounds	central carbon	glycolysis	Central Carbon	Carbon Metabolism
PPR_1022_P8D_M_E_concat_coassembly_mesocosms_megahit_bin.98_PPR_1022_P8D_M_E_concat_coassembly_mesocosms_megahit_bin.98_k121_4676157_3	0.453133	0.110762	6	3	0.0149621	0.113638	0.944477	P8	K11645	fructose-bisphosphate aldolase [EC:4.1.2.13] [RN:R01070]	Gluconeogenesis, oxaloacetate => fructose-6P	central carbon	glycolysis	Central Carbon	Carbon Metabolism
PPR_1022_P8D_M_E_concat_coassembly_mesocosms_megahit_bin.98_PPR_1022_P8D_M_E_concat_coassembly_mesocosms_megahit_bin.98_k121_4676157_3	0.453133	0.110762	6	3	0.0149621	0.113638	0.944477	P8	K11645	fructose-bisphosphate aldolase [EC:4.1.2.13] [RN:R01070]	Glycolysis (Embden-Meyerhof pathway), glucose => pyruvate	central carbon	glycolysis	Central Carbon	Carbon Metabolism
PPR_0822_P7D_M_D_IS1_megahit_bin.24_PPR_0822_P7D_M_D_IS1_megahit_bin.24_k121_2378431_1	-0.560694	0.142027	6	3	0.0168491	0.116456	0.933839	P7	K01679	fumarate hydratase [EC:4.2.1.2] [RN:R01082]	Citrate cycle (TCA cycle, Krebs cycle)	central carbon	TCA	Central Carbon	Carbon Metabolism
PPR_0822_P7D_M_D_IS1_megahit_bin.24_PPR_0822_P7D_M_D_IS1_megahit_bin.24_k121_2378431_1	-0.560694	0.142027	6	3	0.0168491	0.116456	0.933839	P7	K01679	fumarate hydratase [EC:4.2.1.2] [RN:R01082]	Citrate cycle, second carbon oxidation, 2-oxoglutarate => oxaloacetate	central carbon	TCA	Central Carbon	Carbon Metabolism
PPR_1022_P8D_M_E_concat_coassembly_mesocosms_megahit_bin.107_PPR_1022_P8D_M_E_concat_coassembly_mesocosms_megahit_bin.107_k121_5263288_21	0.544537	0.13666	6	3	0.0163383	0.116456	0.933839	P8	K00169	pyruvate ferredoxin oxidoreductase [EC:1.2.7.1] [RN:R01196]	Incomplete reductive citrate cycle, acetyl-CoA => oxoglutarate	central carbon	TCA	Central Carbon	Carbon Metabolism
PPR_0822_P8S_P8D_M_D_coassembly_megahit_bin.68_PPR_0822_P8S_P8D_M_D_coassembly_megahit_bin.68_k121_149368_7	0.637337	0.168752	6	3	0.0194902	0.123803	0.907269	P8	K00174	2-oxoglutarate ferredoxin oxidoreductase [EC:1.2.7.3] [RN:R01197]	Incomplete reductive citrate cycle, acetyl-CoA => oxoglutarate	central carbon	TCA	Central Carbon	Carbon Metabolism
PPR_0822_P8S_P8D_M_D_coassembly_megahit_bin.68_PPR_0822_P8S_P8D_M_D_coassembly_megahit_bin.68_k121_149368_7	0.637337	0.168752	6	3	0.0194902	0.123803	0.907269	P8	K00174	2-oxoglutarate/2-oxoacid ferredoxin oxidoreductase subunit alpha [EC:1.2.7.3 1.2.7.11] [RN:R01197]	Citrate cycle (TCA cycle, Krebs cycle)	central carbon	TCA	Central Carbon	Carbon Metabolism
PPR_0822_P8S_P8D_M_D_coassembly_megahit_bin.68_PPR_0822_P8S_P8D_M_D_coassembly_megahit_bin.68_k121_149368_7	0.637337	0.168752	6	3	0.0194902	0.123803	0.907269	P8	K00174	2-oxoglutarate/2-oxoacid ferredoxin oxidoreductase subunit alpha [EC:1.2.7.3 1.2.7.11] [RN:R01197]	Citrate cycle, second carbon oxidation, 2-oxoglutarate => oxaloacetate	central carbon	TCA	Central Carbon	Carbon Metabolism
PPR_1022_P8D_M_E_concat_coassembly_mesocosms_megahit_bin.94_PPR_1022_P8D_M_E_concat_coassembly_mesocosms_megahit_bin.94_k121_5698276_3	0.656139	0.179644	6	3	0.0217245	0.1255	0.901357	P8	K00031	isocitrate dehydrogenase [EC:1.1.1.42 1.1.1.41] [RN:R01899 R00268 R00267 R00709]	Citrate cycle (TCA cycle, Krebs cycle)	central carbon	TCA	Central Carbon	Carbon Metabolism
PPR_1022_P8D_M_E_concat_coassembly_mesocosms_megahit_bin.94_PPR_1022_P8D_M_E_concat_coassembly_mesocosms_megahit_bin.94_k121_5698276_3	0.656139	0.179644	6	3	0.0217245	0.1255	0.901357	P8	K00031	isocitrate dehydrogenase [EC:1.1.1.42 1.1.1.41] [RN:R01899 R00268 R00267 R00709]	Citrate cycle, first carbon oxidation, oxaloacetate => 2-oxoglutarate	central carbon	TCA	Central Carbon	Carbon Metabolism
PPR_0822_P8S_P8D_M_D_coassembly_megahit_bin.68_PPR_0822_P8S_P8D_M_D_coassembly_megahit_bin.68_k121_42682_4	0.677025	0.197214	6	3	0.026464	0.139633	0.85501	P8	K00174	2-oxoglutarate ferredoxin oxidoreductase [EC:1.2.7.3] [RN:R01197]	Incomplete reductive citrate cycle, acetyl-CoA => oxoglutarate	central carbon	TCA	Central Carbon	Carbon Metabolism
PPR_0822_P8S_P8D_M_D_coassembly_megahit_bin.68_PPR_0822_P8S_P8D_M_D_coassembly_megahit_bin.68_k121_42682_4	0.677025	0.197214	6	3	0.026464	0.139633	0.85501	P8	K00174	2-oxoglutarate/2-oxoacid ferredoxin oxidoreductase subunit alpha [EC:1.2.7.3 1.2.7.11] [RN:R01197]	Citrate cycle (TCA cycle, Krebs cycle)	central carbon	TCA	Central Carbon	Carbon Metabolism
PPR_0822_P8S_P8D_M_D_coassembly_megahit_bin.68_PPR_0822_P8S_P8D_M_D_coassembly_megahit_bin.68_k121_42682_4	0.677025	0.197214	6	3	0.026464	0.139633	0.85501	P8	K00174	2-oxoglutarate/2-oxoacid ferredoxin oxidoreductase subunit alpha [EC:1.2.7.3 1.2.7.11] [RN:R01197]	Citrate cycle, second carbon oxidation, 2-oxoglutarate => oxaloacetate	central carbon	TCA	Central Carbon	Carbon Metabolism
PPR_0522_0822_P8D_M_D_coassembly_megahit_bin.68.renamed_PPR_0522_0822_P8D_M_D_coassembly_megahit_bin.68.renamed_k121_298520_2	0.546268	0.184408	6	3	0.0414609	0.19344	0.713455	P8	K00174	2-oxoglutarate ferredoxin oxidoreductase [EC:1.2.7.3] [RN:R01197]	Incomplete reductive citrate cycle, acetyl-CoA => oxoglutarate	central carbon	TCA	Central Carbon	Carbon Metabolism
PPR_0522_0822_P8D_M_D_coassembly_megahit_bin.68.renamed_PPR_0522_0822_P8D_M_D_coassembly_megahit_bin.68.renamed_k121_298520_2	0.546268	0.184408	6	3	0.0414609	0.19344	0.713455	P8	K00174	2-oxoglutarate/2-oxoacid ferredoxin oxidoreductase subunit alpha [EC:1.2.7.3 1.2.7.11] [RN:R01197]	Citrate cycle (TCA cycle, Krebs cycle)	central carbon	TCA	Central Carbon	Carbon Metabolism
PPR_0522_0822_P8D_M_D_coassembly_megahit_bin.68.renamed_PPR_0522_0822_P8D_M_D_coassembly_megahit_bin.68.renamed_k121_298520_2	0.546268	0.184408	6	3	0.0414609	0.19344	0.713455	P8	K00174	2-oxoglutarate/2-oxoacid ferredoxin oxidoreductase subunit alpha [EC:1.2.7.3 1.2.7.11] [RN:R01197]	Citrate cycle, second carbon oxidation, 2-oxoglutarate => oxaloacetate	central carbon	TCA	Central Carbon	Carbon Metabolism
PPR_0822_P7D_M_D_IS1_megahit_bin.24_PPR_0822_P7D_M_D_IS1_megahit_bin.24_k121_1166926_10	-0.60606	0.161902	6	3	0.0200622	0.123803	0.907269	P7	K00335	nuoF; NADH-quinone oxidoreductase subunit F [EC:7.1.1.2]	NADH:quinone oxidoreductase, prokaryotes	Electron transport Chain	NA	Electron transport Chain	Other Metabolism
PPR_1022_P8D_M_E_Control4_Day30_megahit_bin.3_PPR_1022_P8D_M_E_Control4_Day30_megahit_bin.3_k121_1294524_2	0.338664	0.0198673	6	3	6.95e-05	0.0143981	1.84169	P8	K02945	small subunit ribosomal protein S1	Ribosome, bacteria	Information systems	NA	Housekeeping	Cell Structure
PPR_1022_P8D_M_E_concat_coassembly_mesocosms_megahit_bin.98_PPR_1022_P8D_M_E_concat_coassembly_mesocosms_megahit_bin.98_k121_871916_2	0.335779	0.0217648	6	3	0.000103	0.0146603	1.83386	P8	K02966	small subunit ribosomal protein S19e	Ribosome, archaea	Information systems	NA	Housekeeping	Cell Structure
PPR_1022_P8D_M_E_concat_coassembly_mesocosms_megahit_bin.98_PPR_1022_P8D_M_E_concat_coassembly_mesocosms_megahit_bin.98_k121_871916_2	0.335779	0.0217648	6	3	0.000103	0.0146603	1.83386	P8	K02966	small subunit ribosomal protein S19e	Ribosome, eukaryotes	Information systems	NA	Housekeeping	Cell Structure
PPR_1022_P7D_M_E_Methanol3_megahit_bin.6_PPR_1022_P7D_M_E_Methanol3_megahit_bin.6_k121_1230176_8	-0.346294	0.0382238	6	3	0.000823	0.0385066	1.41446	P7	K02877	large subunit ribosomal protein L15e	Ribosome, archaea	Information systems	NA	Housekeeping	Cell Structure
PPR_1022_P7D_M_E_Methanol3_megahit_bin.6_PPR_1022_P7D_M_E_Methanol3_megahit_bin.6_k121_1230176_8	-0.346294	0.0382238	6	3	0.000823	0.0385066	1.41446	P7	K02877	large subunit ribosomal protein L15e	Ribosome, eukaryotes	Information systems	NA	Housekeeping	Cell Structure
PPR_1022_P8D_M_E_concat_coassembly_mesocosms_megahit_bin.98_PPR_1022_P8D_M_E_concat_coassembly_mesocosms_megahit_bin.98_k121_6603063_2	0.352124	0.0412875	6	3	0.00103717	0.0442627	1.35396	P8	K03051	rpoF; DNA-directed RNA polymerase subunit F [EC:2.7.7.6]	RNA polymerase, archaea	Information systems	NA	Housekeeping	Cell Structure
PPR_1022_P7D_M_E_Formate3_megahit_bin.5_PPR_1022_P7D_M_E_Formate3_megahit_bin.5_k121_1062341_12	-0.446924	0.0732106	6	3	0.00364381	0.0600814	1.22126	P7	K02945	small subunit ribosomal protein S1	Ribosome, bacteria	Information systems	NA	Housekeeping	Cell Structure
PPR_1022_P8D_M_E_concat_coassembly_mesocosms_megahit_bin.107_PPR_1022_P8D_M_E_concat_coassembly_mesocosms_megahit_bin.107_k121_370831_22	0.491189	0.095149	6	3	0.00668733	0.0797925	1.09804	P8	K02881	large subunit ribosomal protein L18	Ribosome, archaea	Information systems	NA	Housekeeping	Cell Structure
PPR_1022_P8D_M_E_concat_coassembly_mesocosms_megahit_bin.107_PPR_1022_P8D_M_E_concat_coassembly_mesocosms_megahit_bin.107_k121_370831_22	0.491189	0.095149	6	3	0.00668733	0.0797925	1.09804	P8	K02881	large subunit ribosomal protein L18	Ribosome, bacteria	Information systems	NA	Housekeeping	Cell Structure
PPR_1022_P8D_M_E_concat_coassembly_mesocosms_megahit_bin.139_PPR_1022_P8D_M_E_concat_coassembly_mesocosms_megahit_bin.139_k121_135939_6	0.423149	0.0823742	6	3	0.00680581	0.0797925	1.09804	P8	K01869	LARS; leucyl-tRNA synthetase [EC:6.1.1.4]	Aminoacyl-tRNA biosynthesis, eukaryotes	Information systems	NA	Housekeeping	Cell Structure
PPR_0822_P7S_idba_20percent_bin.1.fa.renamed_PPR_0822_P7S_idba_20percent_bin.1.fa.renamed_PPR_P7S_idba_20percent_bin.1.fa_scaffold_17_11	-0.453287	0.0904968	6	3	0.00744358	0.0845781	1.07274	P7	K02992	small subunit ribosomal protein S7	Ribosome, archaea	Information systems	NA	Housekeeping	Cell Structure
PPR_0822_P7S_idba_20percent_bin.1.fa.renamed_PPR_0822_P7S_idba_20percent_bin.1.fa.renamed_PPR_P7S_idba_20percent_bin.1.fa_scaffold_17_11	-0.453287	0.0904968	6	3	0.00744358	0.0845781	1.07274	P7	K02992	small subunit ribosomal protein S7	Ribosome, bacteria	Information systems	NA	Housekeeping	Cell Structure
PPR_1022_P7D_M_E_Formate3_megahit_bin.5_PPR_1022_P7D_M_E_Formate3_megahit_bin.5_k121_972605_34	-0.450005	0.0921945	6	3	0.00815452	0.088964	1.05079	P7	K02946	small subunit ribosomal protein S10	Ribosome, archaea	Information systems	NA	Housekeeping	Cell Structure
PPR_1022_P7D_M_E_Formate3_megahit_bin.5_PPR_1022_P7D_M_E_Formate3_megahit_bin.5_k121_972605_34	-0.450005	0.0921945	6	3	0.00815452	0.088964	1.05079	P7	K02946	small subunit ribosomal protein S10	Ribosome, bacteria	Information systems	NA	Housekeeping	Cell Structure
PPR_1022_P8D_M_E_concat_coassembly_mesocosms_megahit_bin.98_PPR_1022_P8D_M_E_concat_coassembly_mesocosms_megahit_bin.98_k121_706683_3	0.513648	0.108065	6	3	0.00895014	0.0922217	1.03517	P8	K00762	orotate phosphoribosyltransferase [EC:2.4.2.10] [RN:R01870]	Uridine monophosphate biosynthesis, glutamine (+ PRPP) => UMP	Information systems	Nucleotide	Housekeeping	Cell Structure
PPR_0822_P8S_M_D_idba_bin.23_PPR_0822_P8S_M_D_idba_bin.23_scaffold_32_1	0.429973	0.0938384	6	3	0.0101676	0.0962069	1.01679	P8	K02936	large subunit ribosomal protein L7Ae	Ribosome, archaea	Information systems	NA	Housekeeping	Cell Structure
PPR_0822_P8S_M_D_idba_bin.23_PPR_0822_P8S_M_D_idba_bin.23_scaffold_32_1	0.429973	0.0938384	6	3	0.0101676	0.0962069	1.01679	P8	K02936	large subunit ribosomal protein L7Ae	Ribosome, eukaryotes	Information systems	NA	Housekeeping	Cell Structure
PPR_1022_P8D_M_E_Methanol3_Day30_megahit_bin.41_PPR_1022_P8D_M_E_Methanol3_Day30_megahit_bin.41_k121_866251_10	0.540215	0.127204	6	3	0.0131915	0.110207	0.957791	P8	K02988	small subunit ribosomal protein S5	Ribosome, archaea	Information systems	NA	Housekeeping	Cell Structure
PPR_1022_P8D_M_E_Methanol3_Day30_megahit_bin.41_PPR_1022_P8D_M_E_Methanol3_Day30_megahit_bin.41_k121_866251_10	0.540215	0.127204	6	3	0.0131915	0.110207	0.957791	P8	K02988	small subunit ribosomal protein S5	Ribosome, bacteria	Information systems	NA	Housekeeping	Cell Structure
PPR_1022_P8D_M_E_concat_coassembly_mesocosms_is1_megahit_bin.33_PPR_1022_P8D_M_E_concat_coassembly_mesocosms_is1_megahit_bin.33_k121_5322631_11	0.449543	0.107803	6	3	0.0140306	0.110297	0.957436	P8	K01939	adenylosuccinate synthase [EC:6.3.4.4] [RN:R01135]	Adenine ribonucleotide biosynthesis, IMP => ADP,ATP	Information systems	Nucleotide	Housekeeping	Cell Structure
PPR_1022_P8D_M_E_Methanol3_Day30_megahit_bin.14_PPR_1022_P8D_M_E_Methanol3_Day30_megahit_bin.14_k121_1064224_1	0.539293	0.129215	6	3	0.0139902	0.110297	0.957436	P8	K02961	small subunit ribosomal protein S17	Ribosome, archaea	Information systems	NA	Housekeeping	Cell Structure
PPR_1022_P8D_M_E_Methanol3_Day30_megahit_bin.14_PPR_1022_P8D_M_E_Methanol3_Day30_megahit_bin.14_k121_1064224_1	0.539293	0.129215	6	3	0.0139902	0.110297	0.957436	P8	K02961	small subunit ribosomal protein S17	Ribosome, bacteria	Information systems	NA	Housekeeping	Cell Structure
PPR_1022_P7D_M_E_Control2_megahit_bin.34_PPR_1022_P7D_M_E_Control2_megahit_bin.34_k121_261785_23	-0.428047	0.104527	6	3	0.0149131	0.113638	0.944477	P7	K02945	small subunit ribosomal protein S1	Ribosome, bacteria	Information systems	NA	Housekeeping	Cell Structure
PPR_0822_P8S_M_D_idba_bin.23_PPR_0822_P8S_M_D_idba_bin.23_scaffold_732_11	0.579205	0.146615	6	3	0.0168106	0.116456	0.933839	P8	K03041	rpoA1; DNA-directed RNA polymerase subunit A' [EC:2.7.7.6]	RNA polymerase, archaea	Information systems	NA	Housekeeping	Cell Structure
PPR_1022_P8D_M_E_Methanol3_Day30_megahit_bin.14_PPR_1022_P8D_M_E_Methanol3_Day30_megahit_bin.14_k121_1064224_5	0.446972	0.114272	6	3	0.017372	0.117241	0.930922	P8	K02994	small subunit ribosomal protein S8	Ribosome, archaea	Information systems	NA	Housekeeping	Cell Structure
PPR_1022_P8D_M_E_Methanol3_Day30_megahit_bin.14_PPR_1022_P8D_M_E_Methanol3_Day30_megahit_bin.14_k121_1064224_5	0.446972	0.114272	6	3	0.017372	0.117241	0.930922	P8	K02994	small subunit ribosomal protein S8	Ribosome, bacteria	Information systems	NA	Housekeeping	Cell Structure
PPR_0822_P8S_P8D_M_D_coassembly_megahit_bin.68_PPR_0822_P8S_P8D_M_D_coassembly_megahit_bin.68_k121_2255174_1	0.624173	0.162493	6	3	0.0184402	0.122154	0.913091	P8	K02906	large subunit ribosomal protein L3	Ribosome, archaea	Information systems	NA	Housekeeping	Cell Structure
PPR_0822_P8S_P8D_M_D_coassembly_megahit_bin.68_PPR_0822_P8S_P8D_M_D_coassembly_megahit_bin.68_k121_2255174_1	0.624173	0.162493	6	3	0.0184402	0.122154	0.913091	P8	K02906	large subunit ribosomal protein L3	Ribosome, bacteria	Information systems	NA	Housekeeping	Cell Structure
PPR_0822_P8S_M_D_idba_bin.23_PPR_0822_P8S_M_D_idba_bin.23_scaffold_732_12	0.440537	0.115003	6	3	0.0186077	0.122154	0.913091	P8	K13798	rpoB; DNA-directed RNA polymerase subunit B [EC:2.7.7.6]	RNA polymerase, archaea	Information systems	NA	Housekeeping	Cell Structure
PPR_0822_P7D_M_D_IS1_megahit_bin.24_PPR_0822_P7D_M_D_IS1_megahit_bin.24_k121_1277411_2	-0.426447	0.111474	6	3	0.0186894	0.122154	0.913091	P7	K02945	small subunit ribosomal protein S1	Ribosome, bacteria	Information systems	NA	Housekeeping	Cell Structure
PPR_1022_P7S_M_E_Acetate3_Day30_megahit_bin.44_PPR_1022_P7S_M_E_Acetate3_Day30_megahit_bin.44_k121_745090_2	-0.445706	0.124237	6	3	0.0230123	0.128922	0.889673	P7	K02945	small subunit ribosomal protein S1	Ribosome, bacteria	Information systems	NA	Housekeeping	Cell Structure
PPR_1022_P7D_M_E_concat_coassembly_mesocosms_megahit_bin.81_PPR_1022_P7D_M_E_concat_coassembly_mesocosms_megahit_bin.81_k121_4030661_2	-0.630656	0.178535	6	3	0.0241782	0.13189	0.87979	P7	K02863	large subunit ribosomal protein L1	Ribosome, archaea	Information systems	NA	Housekeeping	Cell Structure
PPR_1022_P7D_M_E_concat_coassembly_mesocosms_megahit_bin.81_PPR_1022_P7D_M_E_concat_coassembly_mesocosms_megahit_bin.81_k121_4030661_2	-0.630656	0.178535	6	3	0.0241782	0.13189	0.87979	P7	K02863	large subunit ribosomal protein L1	Ribosome, bacteria	Information systems	NA	Housekeeping	Cell Structure
PPR_0822_P8S_M_D_idba_bin.23_PPR_0822_P8S_M_D_idba_bin.23_scaffold_158_21	0.676624	0.195767	6	3	0.0259059	0.137188	0.862684	P8	K02906	large subunit ribosomal protein L3	Ribosome, archaea	Information systems	NA	Housekeeping	Cell Structure
PPR_0822_P8S_M_D_idba_bin.23_PPR_0822_P8S_M_D_idba_bin.23_scaffold_158_21	0.676624	0.195767	6	3	0.0259059	0.137188	0.862684	P8	K02906	large subunit ribosomal protein L3	Ribosome, bacteria	Information systems	NA	Housekeeping	Cell Structure
PPR_1022_P7D_M_E_concat_coassembly_mesocosms_megahit_bin.81_PPR_1022_P7D_M_E_concat_coassembly_mesocosms_megahit_bin.81_k121_1004044_16	-0.607247	0.193529	6	3	0.0349232	0.172359	0.763565	P7	K02931	large subunit ribosomal protein L5	Ribosome, archaea	Information systems	NA	Housekeeping	Cell Structure
PPR_1022_P7D_M_E_concat_coassembly_mesocosms_megahit_bin.81_PPR_1022_P7D_M_E_concat_coassembly_mesocosms_megahit_bin.81_k121_1004044_16	-0.607247	0.193529	6	3	0.0349232	0.172359	0.763565	P7	K02931	large subunit ribosomal protein L5	Ribosome, bacteria	Information systems	NA	Housekeeping	Cell Structure
PPR_1022_P8D_M_E_Methanol3_Day30_megahit_bin.14_PPR_1022_P8D_M_E_Methanol3_Day30_megahit_bin.14_k121_59882_10	0.592647	0.193936	6	3	0.0378097	0.181662	0.740736	P8	K03043	rpoB; DNA-directed RNA polymerase subunit beta [EC:2.7.7.6]	RNA polymerase, bacteria	Information systems	NA	Housekeeping	Cell Structure
PPR_1022_P7D_M_E_Formate3_megahit_bin.5_PPR_1022_P7D_M_E_Formate3_megahit_bin.5_k121_972605_89	-0.708744	0.237524	6	3	0.0405826	0.190568	0.719951	P7	K03043	rpoB; DNA-directed RNA polymerase subunit beta [EC:2.7.7.6]	RNA polymerase, bacteria	Information systems	NA	Housekeeping	Cell Structure
PPR_1022_P7D_M_E_Control2_megahit_bin.6_PPR_1022_P7D_M_E_Control2_megahit_bin.6_k121_746652_2	0.682533	0.227309	6	3	0.0398371	0.188286	0.725183	P8	K07538	6-hydroxycyclohex-1-ene-1-carboxyl-CoA dehydrogenase [EC:1.1.1.368] [RN:R05581]	Benzoyl-CoA degradation, benzoyl-CoA => 3-hydroxypimeloyl-CoA	hydrocarbon degradation	NA	Hydrocarbon degradation	Carbon Metabolism
PPR_1022_P8D_M_E_concat_coassembly_mesocosms_megahit_bin.107_PPR_1022_P8D_M_E_concat_coassembly_mesocosms_megahit_bin.107_k121_5496695_16	0.877059	0.189229	6	4	0.00977118	0.0957983	1.01864	P8	K03388	heterodisulfide reductase 2 [EC:1.8.7.3 1.8.98.4 1.8.98.5 1.8.98.6] [RN:R11928 R11931 R11943 R11944]	Methanogenesis, CO2 => methane	C1-methane	NA	Methanogenesis	Methane Production
PPR_1022_P8D_M_E_concat_coassembly_mesocosms_megahit_bin.107_PPR_1022_P8D_M_E_concat_coassembly_mesocosms_megahit_bin.107_k121_5496695_16	0.877059	0.189229	6	4	0.00977118	0.0957983	1.01864	P8	K03388	heterodisulfide reductase 2 [EC:1.8.7.3 1.8.98.4 1.8.98.5 1.8.98.6] [RN:R11928 R11931 R11943 R11944]	Methanogenesis, acetate => methane	C1-methane	NA	Methanogenesis	Methane Production
PPR_1022_P8D_M_E_concat_coassembly_mesocosms_megahit_bin.107_PPR_1022_P8D_M_E_concat_coassembly_mesocosms_megahit_bin.107_k121_5496695_16	0.877059	0.189229	6	4	0.00977118	0.0957983	1.01864	P8	K03388	heterodisulfide reductase 2 [EC:1.8.7.3 1.8.98.4 1.8.98.5 1.8.98.6] [RN:R11928 R11931 R11943 R11944]	Methanogenesis, methanol => methane	C1-methane	NA	Methanogenesis	Methane Production
PPR_1022_P8D_M_E_concat_coassembly_mesocosms_megahit_bin.107_PPR_1022_P8D_M_E_concat_coassembly_mesocosms_megahit_bin.107_k121_5496695_16	0.877059	0.189229	6	4	0.00977118	0.0957983	1.01864	P8	K03388	heterodisulfide reductase 2 [EC:1.8.7.3 1.8.98.4 1.8.98.5 1.8.98.6] [RN:R11928 R11931 R11943 R11944]	Methanogenesis, methylamine/dimethylamine/trimethylamine => methane	C1-methane	NA	Methanogenesis	Methane Production
PPR_1022_P8D_M_E_concat_coassembly_mesocosms_megahit_bin.107_PPR_1022_P8D_M_E_concat_coassembly_mesocosms_megahit_bin.107_k121_3988021_12	0.572202	0.154366	6	3	0.0207119	0.123803	0.907269	P8	K03388	heterodisulfide reductase 2 [EC:1.8.7.3 1.8.98.4 1.8.98.5 1.8.98.6] [RN:R11928 R11931 R11943 R11944]	Methanogenesis, CO2 => methane	C1-methane	NA	Methanogenesis	Methane Production
PPR_1022_P8D_M_E_concat_coassembly_mesocosms_megahit_bin.107_PPR_1022_P8D_M_E_concat_coassembly_mesocosms_megahit_bin.107_k121_3988021_12	0.572202	0.154366	6	3	0.0207119	0.123803	0.907269	P8	K03388	heterodisulfide reductase 2 [EC:1.8.7.3 1.8.98.4 1.8.98.5 1.8.98.6] [RN:R11928 R11931 R11943 R11944]	Methanogenesis, acetate => methane	C1-methane	NA	Methanogenesis	Methane Production
PPR_1022_P8D_M_E_concat_coassembly_mesocosms_megahit_bin.107_PPR_1022_P8D_M_E_concat_coassembly_mesocosms_megahit_bin.107_k121_3988021_12	0.572202	0.154366	6	3	0.0207119	0.123803	0.907269	P8	K03388	heterodisulfide reductase 2 [EC:1.8.7.3 1.8.98.4 1.8.98.5 1.8.98.6] [RN:R11928 R11931 R11943 R11944]	Methanogenesis, methanol => methane	C1-methane	NA	Methanogenesis	Methane Production
PPR_1022_P8D_M_E_concat_coassembly_mesocosms_megahit_bin.107_PPR_1022_P8D_M_E_concat_coassembly_mesocosms_megahit_bin.107_k121_3988021_12	0.572202	0.154366	6	3	0.0207119	0.123803	0.907269	P8	K03388	heterodisulfide reductase 2 [EC:1.8.7.3 1.8.98.4 1.8.98.5 1.8.98.6] [RN:R11928 R11931 R11943 R11944]	Methanogenesis, methylamine/dimethylamine/trimethylamine => methane	C1-methane	NA	Methanogenesis	Methane Production
PPR_0822_P7D_M_D_IS1_megahit_bin.1_PPR_0822_P7D_M_D_IS1_megahit_bin.1_k121_1021010_3	-0.425438	0.119967	6	3	0.0238779	0.131238	0.881941	P7	K00194	acetyl-CoA decarbonylase/synthase complex [EC:2.3.1.-] [RN:R09096]	Methanogenesis, acetate => methane	C1-methane	NA	Methanogenesis	Methane Production
PPR_0522_0822_P7D_M_D_coassembly_megahit_bin.116.renamed_PPR_0522_0822_P7D_M_D_coassembly_megahit_bin.116.renamed_k121_27326_4	-0.695164	0.202762	6	5	0.0265729	0.1397	0.854802	P7	K14081	methanol corrinoid protein [RN:R09098]	Methanogenesis, methanol => methane	C1-methane	NA	Methanogenesis	Methane Production
PPR_1022_P8D_M_E_Methanol3_Day30_megahit_bin.14_PPR_1022_P8D_M_E_Methanol3_Day30_megahit_bin.14_k121_834538_17	0.717664	0.216683	6	3	0.0295977	0.151494	0.819606	P8	K01895	acetyl-CoA synthetase [EC:6.2.1.1] [RN:R00235]	Methanogenesis, acetate => methane	C1-methane	NA	Methanogenesis	Methane Production
PPR_1022_P8D_M_E_Methanol3_Day30_megahit_bin.41_PPR_1022_P8D_M_E_Methanol3_Day30_megahit_bin.41_k121_690422_5	0.550492	0.181143	6	3	0.0384404	0.182875	0.737845	P8	K01895	acetyl-CoA synthetase [EC:6.2.1.1] [RN:R00235]	Methanogenesis, acetate => methane	C1-methane	NA	Methanogenesis	Methane Production
OWC_0088_OWC_0088_scaffold_4756_4	-0.629574	0.171595	6	3	0.0214111	0.12427	0.905634	P7	K10945	ammonia monooxygenase [EC:1.14.99.39] [RN:R00148]	Complete nitrification, comammox, ammonia => nitrite => nitrate	Nitrogen	NA	Nitrogen Metabolism	Other Metabolism
OWC_0088_OWC_0088_scaffold_4756_4	-0.629574	0.171595	6	3	0.0214111	0.12427	0.905634	P7	K10945	ammonia monooxygenase [EC:1.14.99.39] [RN:R00148]	Nitrification, ammonia => nitrite	Nitrogen	NA	Nitrogen Metabolism	Other Metabolism
PPR_0822_P7S_idba_20percent_bin.1.fa.renamed_PPR_0822_P7S_idba_20percent_bin.1.fa.renamed_PPR_P7S_idba_20percent_bin.1.fa_scaffold_10_26	-0.346468	0.0228942	6	3	0.000111	0.0146603	1.83386	P7	K00986	NA	NA	NA	NA	No DRAM Annotation	No DRAM Annotation
PPR_0822_P7D_M_D_IS1_megahit_bin.26_PPR_0822_P7D_M_D_IS1_megahit_bin.26_k121_1238347_3	-0.323441	0.0204553	6	3	9.35e-05	0.0146603	1.83386	P7	K00986	NA	NA	NA	NA	No DRAM Annotation	No DRAM Annotation
PPR_0822_P7S_P7D_M_D_coassembly2_megahit_bin.47_PPR_0822_P7S_P7D_M_D_coassembly2_megahit_bin.47_k121_1760900_7	-0.329626	0.0231922	6	3	0.000142	0.0169408	1.77107	P7	K02520	NA	NA	NA	NA	No DRAM Annotation	No DRAM Annotation
PPR_0522_0822_P7D_M_D_coassembly_megahit_bin.95.renamed_PPR_0522_0822_P7D_M_D_coassembly_megahit_bin.95.renamed_k121_2554668_10	-0.329312	0.0235526	6	3	0.000152	0.0169408	1.77107	P7	K20276	NA	NA	NA	NA	No DRAM Annotation	No DRAM Annotation
PPR_0822_P8S_M_D_idba_bin.23_PPR_0822_P8S_M_D_idba_bin.23_scaffold_14_42	0.342997	0.025349	6	3	0.000173	0.0178946	1.74728	P8	K03531	NA	NA	NA	NA	No DRAM Annotation	No DRAM Annotation
PPR_0822_P7D_M_D_IS1_megahit_bin.24_PPR_0822_P7D_M_D_IS1_megahit_bin.24_k121_2185965_5	-0.334678	0.0259995	6	3	0.00021	0.0190448	1.72022	P7	K13819,K13819	NA	NA	NA	NA	No DRAM Annotation	No DRAM Annotation
PPR_1022_P8D_M_E_Methanol3_Day30_megahit_bin.41_PPR_1022_P8D_M_E_Methanol3_Day30_megahit_bin.41_k121_1032860_2	0.342011	0.0262506	6	3	0.0002	0.0190448	1.72022	P8	K02316	NA	NA	NA	NA	No DRAM Annotation	No DRAM Annotation
PPR_1022_P8D_M_E_concat_coassembly_mesocosms_megahit_bin.98_PPR_1022_P8D_M_E_concat_coassembly_mesocosms_megahit_bin.98_k121_6580844_8	1.13895	0.100459	6	4	0.000345	0.0294521	1.53088	P8	K03531	NA	NA	NA	NA	No DRAM Annotation	No DRAM Annotation
PPR_1022_P8D_M_E_concat_coassembly_mesocosms_megahit_bin.107_PPR_1022_P8D_M_E_concat_coassembly_mesocosms_megahit_bin.107_k121_656092_8	0.352461	0.0315761	6	3	0.000367	0.0295561	1.52935	P8	K01777	NA	NA	NA	NA	No DRAM Annotation	No DRAM Annotation
PPR_0822_P8S_P8D_M_D_coassembly_megahit_bin.43_PPR_0822_P8S_P8D_M_D_coassembly_megahit_bin.43_k121_3813744_1	-0.352983	0.0324123	6	3	0.000404	0.0308222	1.51114	P7	K01426	NA	NA	NA	NA	No DRAM Annotation	No DRAM Annotation
PPR_0822_P7D_M_D_idba_bin.46_PPR_0822_P7D_M_D_idba_bin.46_scaffold_581_8	-0.350182	0.0333728	6	3	0.000466	0.0322214	1.49186	P7	K02666	NA	NA	NA	NA	No DRAM Annotation	No DRAM Annotation
PPR_0522_P7S_M_D_idba_bin.14_PPR_0522_P7S_M_D_idba_bin.14_scaffold_3197_1	-0.342125	0.0322722	6	3	0.000448	0.0322214	1.49186	P7	K20276	NA	NA	NA	NA	No DRAM Annotation	No DRAM Annotation
PPR_0822_P7S_M_D_IS4_megahit_bin.9_PPR_0822_P7S_M_D_IS4_megahit_bin.9_k121_2677702_5	-0.373055	0.0363049	6	3	0.000506	0.0333602	1.47677	P7	K02520	NA	NA	NA	NA	No DRAM Annotation	No DRAM Annotation
PPR_0822_P8S_M_D_idba_bin.23_PPR_0822_P8S_M_D_idba_bin.23_scaffold_541_3	0.371515	0.0367953	6	3	0.000541	0.0341566	1.46653	P8	K21306	NA	NA	NA	NA	No DRAM Annotation	No DRAM Annotation
PPR_1022_P7S_M_E_Acetate3_Day30_megahit_bin.44_PPR_1022_P7S_M_E_Acetate3_Day30_megahit_bin.44_k121_143587_4	-0.376353	0.0379624	6	3	0.000581	0.0351352	1.45426	P7	K01338	NA	NA	NA	NA	No DRAM Annotation	No DRAM Annotation
PPR_0822_P7D_M_D_IS1_megahit_bin.46_PPR_0822_P7D_M_D_IS1_megahit_bin.46_k121_1129394_2	-0.348981	0.0358833	6	3	0.000626	0.0363272	1.43977	P7	K03089	NA	NA	NA	NA	No DRAM Annotation	No DRAM Annotation
PPR_0822_P7S_M_D_IS1_megahit_bin.27_PPR_0822_P7S_M_D_IS1_megahit_bin.27_k121_3648721_4	-1.17314	0.126263	6	4	0.000747	0.0373508	1.4277	P7	K13993	NA	NA	NA	NA	No DRAM Annotation	No DRAM Annotation
PPR_0522_P7S_M_D_iterative_megahit_bin.9_PPR_0522_P7S_M_D_iterative_megahit_bin.9_PPR_0522_P7S_M_D_iterative_megahit_bin.9.fa_k121_1110833_6	-0.363155	0.0381444	6	3	0.00068	0.0373508	1.4277	P7	K03089	NA	NA	NA	NA	No DRAM Annotation	No DRAM Annotation
PPR_0822_P8S_M_D_idba_bin.23_PPR_0822_P8S_M_D_idba_bin.23_scaffold_14_45	0.379705	0.0402988	6	3	0.000707	0.0373508	1.4277	P8	K00639	NA	NA	NA	NA	No DRAM Annotation	No DRAM Annotation
PPR_0522_P7D_M_D_megahit_bin.27_PPR_0522_P7D_M_D_megahit_bin.27_k121_136681_5	-0.371446	0.0408397	6	3	0.00081	0.0385066	1.41446	P7	K03925	NA	NA	NA	NA	No DRAM Annotation	No DRAM Annotation
PPR_0522_P7D_M_D_megahit_bin.27_PPR_0522_P7D_M_D_megahit_bin.27_k121_806495_7	-0.381132	0.0424902	6	3	0.000855	0.0387588	1.41163	P7	K03286	NA	NA	NA	NA	No DRAM Annotation	No DRAM Annotation
PPR_0822_P7S_M_D_IS2_megahit_bin.21_PPR_0822_P7S_M_D_IS2_megahit_bin.21_k121_2699127_5	-0.356163	0.0417047	6	3	0.00103183	0.0442627	1.35396	P7	K04487	NA	NA	NA	NA	No DRAM Annotation	No DRAM Annotation
PPR_0822_P7S_M_D_IS3_megahit_bin.44_PPR_0822_P7S_M_D_IS3_megahit_bin.44_k121_3701543_4	-0.385398	0.045788	6	3	0.00109074	0.0451303	1.34553	P7	K04487	NA	NA	NA	NA	No DRAM Annotation	No DRAM Annotation
PPR_1022_P7S_M_E_Acetate3_Day30_megahit_bin.44_PPR_1022_P7S_M_E_Acetate3_Day30_megahit_bin.44_k121_738789_2	-0.390106	0.0485653	6	3	0.00130356	0.0486827	1.31263	P7	K03797	NA	NA	NA	NA	No DRAM Annotation	No DRAM Annotation
PPR_1022_P8D_M_E_Methanol3_Day30_megahit_bin.14_PPR_1022_P8D_M_E_Methanol3_Day30_megahit_bin.14_k121_340255_17	0.397361	0.0495175	6	3	0.00130849	0.0486827	1.31263	P8	K07164,K07164	NA	NA	NA	NA	No DRAM Annotation	No DRAM Annotation
PPR_0822_P8D_M_D_idba_bin.35_PPR_0822_P8D_M_D_idba_bin.35_scaffold_289_18	-0.390448	0.0501963	6	3	0.00147294	0.0534308	1.27221	P7	K04564	NA	NA	NA	NA	No DRAM Annotation	No DRAM Annotation
PPR_1022_P7D_M_E_Control2_megahit_bin.7_PPR_1022_P7D_M_E_Control2_megahit_bin.7_k121_1028913_1	-1.05267	0.138042	6	4	0.00158786	0.0540509	1.2672	P7	K20276	NA	NA	NA	NA	No DRAM Annotation	No DRAM Annotation
PPR_0822_P7D_M_D_IS3_megahit_bin.6_PPR_0822_P7D_M_D_IS3_megahit_bin.6_k121_570498_2	-0.922793	0.125485	6	6	0.00182126	0.0540509	1.2672	P7	K13993	NA	NA	NA	NA	No DRAM Annotation	No DRAM Annotation
PPR_1022_P7D_M_E_concat_coassembly_mesocosms_is1_megahit_bin.72_PPR_1022_P7D_M_E_concat_coassembly_mesocosms_is1_megahit_bin.72_k121_4701388_2	-0.410782	0.0552551	6	3	0.00174802	0.0540509	1.2672	P7	K03089	NA	NA	NA	NA	No DRAM Annotation	No DRAM Annotation
PPR_0822_P7D_M_D_idba_bin.50_PPR_0822_P7D_M_D_idba_bin.50_scaffold_4222_1	-0.409098	0.0540346	6	3	0.00163168	0.0540509	1.2672	P7	K13993	NA	NA	NA	NA	No DRAM Annotation	No DRAM Annotation
PPR_0822_P8D_M_D_IS1_megahit_bin.50_PPR_0822_P8D_M_D_IS1_megahit_bin.50_k121_2884072_1	-0.398668	0.0544426	6	3	0.00185058	0.0540509	1.2672	P7	K03704	NA	NA	NA	NA	No DRAM Annotation	No DRAM Annotation
PPR_0822_P7D_M_D_IS1_megahit_bin.24_PPR_0822_P7D_M_D_IS1_megahit_bin.24_k121_731777_5	-0.394275	0.0543341	6	3	0.00191499	0.0540509	1.2672	P7	K04077	NA	NA	NA	NA	No DRAM Annotation	No DRAM Annotation
PPR_0822_P8S_M_D_megahit_bin.9_PPR_0822_P8S_M_D_megahit_bin.9_k121_457325_1	0.36605	0.0506266	6	3	0.00194113	0.0540509	1.2672	P8	K21573	NA	NA	NA	NA	No DRAM Annotation	No DRAM Annotation
PPR_0822_P8D_M_D_idba_bin.9_PPR_0822_P8D_M_D_idba_bin.9_scaffold_160_11	0.387413	0.0535214	6	3	0.001933	0.0540509	1.2672	P8	K06076	NA	NA	NA	NA	No DRAM Annotation	No DRAM Annotation
PPR_0822_P8S_M_D_megahit_bin.9_PPR_0822_P8S_M_D_megahit_bin.9_k121_5946_1	0.405578	0.052661	6	3	0.00152937	0.0540509	1.2672	P8	K21572	NA	NA	NA	NA	No DRAM Annotation	No DRAM Annotation
PPR_0822_P8S_M_D_idba_bin.23_PPR_0822_P8S_M_D_idba_bin.23_scaffold_1255_4	0.415212	0.0571515	6	3	0.00190646	0.0540509	1.2672	P8	K13993	NA	NA	NA	NA	No DRAM Annotation	No DRAM Annotation
PPR_1022_P7D_M_E_Formate3_megahit_bin.5_PPR_1022_P7D_M_E_Formate3_megahit_bin.5_k121_358550_3	-0.373398	0.0521729	6	3	0.00201713	0.0542011	1.26599	P7	K14645,K14645	NA	NA	NA	NA	No DRAM Annotation	No DRAM Annotation
PPR_0822_P7D_M_D_IS1_megahit_bin.24_PPR_0822_P7D_M_D_IS1_megahit_bin.24_k121_46009_7	-0.352339	0.0497349	6	3	0.00209583	0.0552919	1.25734	P7	K03594	NA	NA	NA	NA	No DRAM Annotation	No DRAM Annotation
PPR_0822_P8S_M_D_idba_bin.15_PPR_0822_P8S_M_D_idba_bin.15_scaffold_19915_1	0.403585	0.0573128	6	3	0.00214374	0.0555409	1.25539	P8	K07325	NA	NA	NA	NA	No DRAM Annotation	No DRAM Annotation
PPR_0822_P7S_idba_20percent_bin.1.fa.renamed_PPR_0822_P7S_idba_20percent_bin.1.fa.renamed_PPR_P7S_idba_20percent_bin.1.fa_scaffold_715_3	-0.417373	0.0599278	6	3	0.00223418	0.0556369	1.25464	P7	K05793	NA	NA	NA	NA	No DRAM Annotation	No DRAM Annotation
PPR_0822_P8S_M_D_megahit_bin.9_PPR_0822_P8S_M_D_megahit_bin.9_k121_5946_2	0.424629	0.0619902	6	3	0.00237732	0.0556369	1.25464	P8	K21573	NA	NA	NA	NA	No DRAM Annotation	No DRAM Annotation
PPR_1022_P7S_M_E_Acetate3_Day30_megahit_bin.44_PPR_1022_P7S_M_E_Acetate3_Day30_megahit_bin.44_k121_1171386_3	-0.413623	0.0607459	6	3	0.00243106	0.0557594	1.25368	P7	K03544	NA	NA	NA	NA	No DRAM Annotation	No DRAM Annotation
PPR_0822_P8S_M_D_idba_bin.23_PPR_0822_P8S_M_D_idba_bin.23_scaffold_1471_7	0.384449	0.0566547	6	3	0.00246232	0.0557594	1.25368	P8	K10536	NA	NA	NA	NA	No DRAM Annotation	No DRAM Annotation
PPR_1022_P7D_M_E_Control2_megahit_bin.6_PPR_1022_P7D_M_E_Control2_megahit_bin.6_k121_556145_5	1.38433	0.204788	6	5	0.00249783	0.0557594	1.25368	P8	K02358	NA	NA	NA	NA	No DRAM Annotation	No DRAM Annotation
PPR_0822_P8S_M_D_megahit_bin.9_PPR_0822_P8S_M_D_megahit_bin.9_k121_2682971_27	0.38184	0.0572799	6	3	0.0026311	0.056143	1.2507	P8	K02358	NA	NA	NA	NA	No DRAM Annotation	No DRAM Annotation
PPR_0822_P8D_M_D_IS3_megahit_bin.18_PPR_0822_P8D_M_D_IS3_megahit_bin.18_k121_1847498_3	-0.738051	0.112377	6	4	0.00278105	0.057191	1.24267	P7	K03286	NA	NA	NA	NA	No DRAM Annotation	No DRAM Annotation
PPR_0822_P7S_idba_20percent_bin.1.fa.renamed_PPR_0822_P7S_idba_20percent_bin.1.fa.renamed_PPR_P7S_idba_20percent_bin.1.fa_scaffold_15_5	-0.437026	0.0688737	6	3	0.00315969	0.057191	1.24267	P7	K03286	NA	NA	NA	NA	No DRAM Annotation	No DRAM Annotation
PPR_0822_P7S_M_D_IS1_megahit_bin.27_PPR_0822_P7S_M_D_IS1_megahit_bin.27_k121_1873952_3	-0.432095	0.0668578	6	3	0.00295203	0.057191	1.24267	P7	K02519	NA	NA	NA	NA	No DRAM Annotation	No DRAM Annotation
PPR_0822_P7S_P7D_M_D_coassembly2_megahit_bin.47_PPR_0822_P7S_P7D_M_D_coassembly2_megahit_bin.47_k121_5198120_2	-0.42981	0.06725	6	3	0.00307653	0.057191	1.24267	P7	K03088	NA	NA	NA	NA	No DRAM Annotation	No DRAM Annotation
PPR_0822_P7S_idba_20percent_bin.1.fa.renamed_PPR_0822_P7S_idba_20percent_bin.1.fa.renamed_PPR_P7S_idba_20percent_bin.1.fa_scaffold_42_5	-0.425831	0.0659153	6	3	0.00295647	0.057191	1.24267	P7	K03704	NA	NA	NA	NA	No DRAM Annotation	No DRAM Annotation
PPR_0822_P7D_M_D_IS1_megahit_bin.24_PPR_0822_P7D_M_D_IS1_megahit_bin.24_k121_2825160_4	-0.425622	0.0667928	6	3	0.00311053	0.057191	1.24267	P7	K03286	NA	NA	NA	NA	No DRAM Annotation	No DRAM Annotation
PPR_0822_P7D_M_D_IS1_megahit_bin.24_PPR_0822_P7D_M_D_IS1_megahit_bin.24_k121_2326909_8	-0.422782	0.0651484	6	3	0.00290735	0.057191	1.24267	P7	K04078	NA	NA	NA	NA	No DRAM Annotation	No DRAM Annotation
PPR_0822_P7S_idba_20percent_bin.1.fa.renamed_PPR_0822_P7S_idba_20percent_bin.1.fa.renamed_PPR_P7S_idba_20percent_bin.1.fa_scaffold_23_8	-0.398947	0.0626924	6	3	0.00312631	0.057191	1.24267	P7	K04487	NA	NA	NA	NA	No DRAM Annotation	No DRAM Annotation
PPR_0522_P7S_M_D_idba_bin.14_PPR_0522_P7S_M_D_idba_bin.14_scaffold_1891_2	-0.375259	0.0578465	6	3	0.00291129	0.057191	1.24267	P7	K07335	NA	NA	NA	NA	No DRAM Annotation	No DRAM Annotation
PPR_1022_P8D_M_E_concat_coassembly_mesocosms_megahit_bin.107_PPR_1022_P8D_M_E_concat_coassembly_mesocosms_megahit_bin.107_k121_4315761_16	0.436122	0.068369	6	3	0.00309851	0.057191	1.24267	P8	K03709	NA	NA	NA	NA	No DRAM Annotation	No DRAM Annotation
PPR_1022_P8D_M_E_Methanol3_Day30_megahit_bin.14_PPR_1022_P8D_M_E_Methanol3_Day30_megahit_bin.14_k121_933411_6	0.434291	0.0693485	6	3	0.00331694	0.0586936	1.23141	P8	K00059	NA	NA	NA	NA	No DRAM Annotation	No DRAM Annotation
PLLR01_ENA.PLLR01000084.PLLR01000084.1_9	-0.366641	0.0587638	6	3	0.00336269	0.0587862	1.23072	P7	NA	NA	NA	NA	NA	No DRAM Annotation	No DRAM Annotation
PPR_1022_P7S_M_E_Acetate3_Day30_IS1_megahit_bin.11_PPR_1022_P7S_M_E_Acetate3_Day30_IS1_megahit_bin.11_k121_1564241_3	-0.442146	0.0717208	6	3	0.00351467	0.0598839	1.22269	P7	K03089	NA	NA	NA	NA	No DRAM Annotation	No DRAM Annotation
PPR_0822_P7S_M_D_IS1_megahit_bin.27_PPR_0822_P7S_M_D_IS1_megahit_bin.27_k121_1533582_4	-0.423611	0.0688975	6	3	0.00354929	0.0598839	1.22269	P7	K07216	NA	NA	NA	NA	No DRAM Annotation	No DRAM Annotation
PPR_0822_P8D_M_D_idba_bin.9_PPR_0822_P8D_M_D_idba_bin.9_scaffold_4162_5	0.422648	0.0685329	6	3	0.00350993	0.0598839	1.22269	P8	K05808	NA	NA	NA	NA	No DRAM Annotation	No DRAM Annotation
PPR_1022_P7D_M_E_Control2_megahit_bin.18_PPR_1022_P7D_M_E_Control2_megahit_bin.18_k121_682682_1	-0.446954	0.0731018	6	3	0.00362306	0.0600814	1.22126	P7	K07335	NA	NA	NA	NA	No DRAM Annotation	No DRAM Annotation
PPR_0822_P7D_M_D_IS1_megahit_bin.24_PPR_0822_P7D_M_D_IS1_megahit_bin.24_k121_1563057_5	-0.438816	0.0725739	6	3	0.00377423	0.0611418	1.21366	P7	K03694	NA	NA	NA	NA	No DRAM Annotation	No DRAM Annotation
PPR_1022_P8D_M_E_Methanol3_Day30_megahit_bin.11_PPR_1022_P8D_M_E_Methanol3_Day30_megahit_bin.11_k121_1463927_1	0.423075	0.0700622	6	3	0.00379239	0.0611418	1.21366	P8	K01648	NA	NA	NA	NA	No DRAM Annotation	No DRAM Annotation
PPR_0822_P7D_M_D_idba_bin.2_PPR_0822_P7D_M_D_idba_bin.2_scaffold_13299_1	0.70467	0.118185	6	4	0.00397287	0.0633476	1.19827	P8	K02358	NA	NA	NA	NA	No DRAM Annotation	No DRAM Annotation
PPR_0822_P7S_M_D_IS3_megahit_bin.44_PPR_0822_P7S_M_D_IS3_megahit_bin.44_k121_2343788_5	-0.422453	0.0710878	6	3	0.00402141	0.0634247	1.19774	P7	K03089	NA	NA	NA	NA	No DRAM Annotation	No DRAM Annotation
PPR_1022_P7S_M_E_Acetate3_Day30_megahit_bin.44_PPR_1022_P7S_M_E_Acetate3_Day30_megahit_bin.44_k121_429018_3	-0.397506	0.0676144	6	3	0.00418297	0.0641587	1.19274	P7	K04043	NA	NA	NA	NA	No DRAM Annotation	No DRAM Annotation
PPR_1022_P8D_M_E_Methanol3_Day30_megahit_bin.41_PPR_1022_P8D_M_E_Methanol3_Day30_megahit_bin.41_k121_1497557_1	0.36637	0.06239	6	3	0.0042006	0.0641587	1.19274	P8	K01648	NA	NA	NA	NA	No DRAM Annotation	No DRAM Annotation
PPR_0822_P7S_idba_20percent_bin.1.fa.renamed_PPR_0822_P7S_idba_20percent_bin.1.fa.renamed_PPR_P7S_idba_20percent_bin.1.fa_scaffold_2025_3	-0.406918	0.0701763	6	3	0.00439879	0.0652107	1.18568	P7	K00113	NA	NA	NA	NA	No DRAM Annotation	No DRAM Annotation
PPR_1022_P7D_M_E_Formate3_megahit_bin.5_PPR_1022_P7D_M_E_Formate3_megahit_bin.5_k121_972605_57	-0.366588	0.0632429	6	3	0.00440431	0.0652107	1.18568	P7	K02518	NA	NA	NA	NA	No DRAM Annotation	No DRAM Annotation
PPR_0522_P7D_M_D_megahit_bin.27_PPR_0522_P7D_M_D_megahit_bin.27_k121_349943_2	-1.19218	0.206728	6	6	0.00448717	0.0653774	1.18457	P7	K13993	NA	NA	NA	NA	No DRAM Annotation	No DRAM Annotation
PPR_1022_P8D_M_E_Methanol3_Day30_megahit_bin.11_PPR_1022_P8D_M_E_Methanol3_Day30_megahit_bin.11_k121_544730_2	0.365049	0.0638893	6	3	0.00464085	0.0653774	1.18457	P8	K03531	NA	NA	NA	NA	No DRAM Annotation	No DRAM Annotation
PPR_0822_P8S_M_D_idba_bin.23_PPR_0822_P8S_M_D_idba_bin.23_scaffold_124_1	0.439043	0.0764691	6	3	0.00456005	0.0653774	1.18457	P8	K03231	NA	NA	NA	NA	No DRAM Annotation	No DRAM Annotation
PPR_0822_P7S_idba_20percent_bin.1.fa.renamed_PPR_0822_P7S_idba_20percent_bin.1.fa.renamed_PPR_P7S_idba_20percent_bin.1.fa_scaffold_119_3	-0.467866	0.0834506	6	3	0.00497121	0.0680493	1.16718	P7	K03088	NA	NA	NA	NA	No DRAM Annotation	No DRAM Annotation
PPR_0522_P7D_M_D_megahit_bin.27_PPR_0522_P7D_M_D_megahit_bin.27_k121_349943_4	-0.464428	0.0827056	6	3	0.0049426	0.0680493	1.16718	P7	K03089	NA	NA	NA	NA	No DRAM Annotation	No DRAM Annotation
PPR_0822_P8D_M_D_megahit_bin.10_PPR_0822_P8D_M_D_megahit_bin.10_k121_357891_7	0.459043	0.0844017	6	3	0.00554748	0.075228	1.12362	P8	K03782	NA	NA	NA	NA	No DRAM Annotation	No DRAM Annotation
PPR_0822_P7D_M_D_IS1_megahit_bin.24_PPR_0822_P7D_M_D_IS1_megahit_bin.24_k121_2326909_9	-0.478165	0.0892731	6	3	0.00586122	0.0785365	1.10493	P7	K04077	NA	NA	NA	NA	No DRAM Annotation	No DRAM Annotation
PPR_0822_P7D_M_D_IS3_megahit_bin.6_PPR_0822_P7D_M_D_IS3_megahit_bin.6_k121_570498_4	-0.44593	0.0834068	6	3	0.00589971	0.0785365	1.10493	P7	K03089	NA	NA	NA	NA	No DRAM Annotation	No DRAM Annotation
PPR_0822_P7D_M_D_IS1_megahit_bin.46_PPR_0822_P7D_M_D_IS1_megahit_bin.46_k121_2343642_3	-0.482548	0.0908029	6	3	0.00602896	0.0795274	1.09948	P7	K07665	NA	NA	NA	NA	No DRAM Annotation	No DRAM Annotation
PPR_0822_P7D_M_D_IS1_megahit_bin.24_PPR_0822_P7D_M_D_IS1_megahit_bin.24_k121_2071615_1	-0.489853	0.0949098	6	3	0.00669227	0.0797925	1.09804	P7	K02482	NA	NA	NA	NA	No DRAM Annotation	No DRAM Annotation
PPR_1022_P7D_M_E_Formate3_megahit_bin.5_PPR_1022_P7D_M_E_Formate3_megahit_bin.5_k121_788550_6	-0.415903	0.0790596	6	3	0.00625182	0.0797925	1.09804	P7	K07335	NA	NA	NA	NA	No DRAM Annotation	No DRAM Annotation
PPR_1022_P8D_M_E_Methanol3_Day30_megahit_bin.14_PPR_1022_P8D_M_E_Methanol3_Day30_megahit_bin.14_k121_59882_14	0.380625	0.0733936	6	3	0.00657876	0.0797925	1.09804	P8	K02355	NA	NA	NA	NA	No DRAM Annotation	No DRAM Annotation
PPR_1022_P8D_M_E_concat_coassembly_mesocosms_megahit_bin.107_PPR_1022_P8D_M_E_concat_coassembly_mesocosms_megahit_bin.107_k121_4740159_8	0.423149	0.0823742	6	3	0.00680581	0.0797925	1.09804	P8	K04043	NA	NA	NA	NA	No DRAM Annotation	No DRAM Annotation
PPR_1022_P8D_M_E_Control4_Day30_megahit_bin.26_PPR_1022_P8D_M_E_Control4_Day30_megahit_bin.26_k121_1165758_37	0.470705	0.0905343	6	3	0.00651977	0.0797925	1.09804	P8	K07277	NA	NA	NA	NA	No DRAM Annotation	No DRAM Annotation
PPR_1022_P8D_M_E_Control4_Day30_megahit_bin.26_PPR_1022_P8D_M_E_Control4_Day30_megahit_bin.26_k121_1214786_9	0.485148	0.0930659	6	3	0.00645855	0.0797925	1.09804	P8	K04065	NA	NA	NA	NA	No DRAM Annotation	No DRAM Annotation
PPR_1022_P8D_M_E_concat_coassembly_mesocosms_megahit_bin.107_PPR_1022_P8D_M_E_concat_coassembly_mesocosms_megahit_bin.107_k121_5496695_9	0.490623	0.0955604	6	3	0.00681879	0.0797925	1.09804	P8	K00262	NA	NA	NA	NA	No DRAM Annotation	No DRAM Annotation
PPR_0822_P7S_idba_20percent_bin.1.fa.renamed_PPR_0822_P7S_idba_20percent_bin.1.fa.renamed_PPR_P7S_idba_20percent_bin.1.fa_scaffold_17_12	-0.414557	0.0822991	6	3	0.00729642	0.0840247	1.07559	P7	K02355	NA	NA	NA	NA	No DRAM Annotation	No DRAM Annotation
PPR_1022_P7D_M_E_Formate3_megahit_bin.5_PPR_1022_P7D_M_E_Formate3_megahit_bin.5_k121_578602_11	-0.474883	0.0954184	6	3	0.00761437	0.0853543	1.06877	P7	K03530	NA	NA	NA	NA	No DRAM Annotation	No DRAM Annotation
PPR_0822_P8S_P8D_M_D_coassembly_megahit_bin.52_PPR_0822_P8S_P8D_M_D_coassembly_megahit_bin.52_k121_6411073_15	0.501177	0.100824	6	3	0.00764718	0.0853543	1.06877	P8	K02456	NA	NA	NA	NA	No DRAM Annotation	No DRAM Annotation
PPR_1022_P8D_M_E_Methanol3_Day30_megahit_bin.43_PPR_1022_P8D_M_E_Methanol3_Day30_megahit_bin.43_k121_389431_2	-0.476756	0.0968902	6	3	0.00792608	0.0877919	1.05655	P7	K03420	NA	NA	NA	NA	No DRAM Annotation	No DRAM Annotation
PPR_0822_P8S_M_D_idba_bin.23_PPR_0822_P8S_M_D_idba_bin.23_scaffold_384_10	0.504556	0.103039	6	3	0.00806286	0.0886304	1.05242	P8	K22447	NA	NA	NA	NA	No DRAM Annotation	No DRAM Annotation
PPR_0822_P7S_idba_20percent_bin.1.fa.renamed_PPR_0822_P7S_idba_20percent_bin.1.fa.renamed_PPR_P7S_idba_20percent_bin.1.fa_scaffold_117_2	-0.381965	0.0787323	6	3	0.00833076	0.0902084	1.04475	P7	K07665	NA	NA	NA	NA	No DRAM Annotation	No DRAM Annotation
PPR_0822_P7S_M_D_megahit_bin.4_PPR_0822_P7S_M_D_megahit_bin.4_k121_1661633_7	-0.49756	0.103523	6	3	0.00860865	0.0915553	1.03832	P7	K03531	NA	NA	NA	NA	No DRAM Annotation	No DRAM Annotation
PPR_1022_P7D_M_E_Formate3_megahit_bin.5_PPR_1022_P7D_M_E_Formate3_megahit_bin.5_k121_1458531_5	-0.408388	0.0850703	6	3	0.00864443	0.0915553	1.03832	P7	K03590	NA	NA	NA	NA	No DRAM Annotation	No DRAM Annotation
PPR_0522_0822_P8D_M_D_coassembly_megahit_bin.40.renamed_PPR_0522_0822_P8D_M_D_coassembly_megahit_bin.40.renamed_k121_3050319_54	-1.36001	0.288419	6	5	0.0092029	0.0922217	1.03517	P7	K07138,K07138	NA	NA	NA	NA	No DRAM Annotation	No DRAM Annotation
PPR_1022_P8D_M_E_concat_coassembly_mesocosms_megahit_bin.107_PPR_1022_P8D_M_E_concat_coassembly_mesocosms_megahit_bin.107_k121_334654_4	0.490449	0.10346	6	3	0.0090341	0.0922217	1.03517	P8	K03231	NA	NA	NA	NA	No DRAM Annotation	No DRAM Annotation
PPR_1022_P8D_M_E_Methanol3_Day30_megahit_bin.14_PPR_1022_P8D_M_E_Methanol3_Day30_megahit_bin.14_k121_819369_4	0.511735	0.10789	6	3	0.00901648	0.0922217	1.03517	P8	K06143	NA	NA	NA	NA	No DRAM Annotation	No DRAM Annotation
PPR_1022_P8D_M_E_Methanol3_Day30_megahit_bin.14_PPR_1022_P8D_M_E_Methanol3_Day30_megahit_bin.14_k121_996729_32	0.522773	0.11091	6	3	0.00921582	0.0922217	1.03517	P8	K03561	NA	NA	NA	NA	No DRAM Annotation	No DRAM Annotation
PPR_1022_P7D_M_E_Formate3_megahit_bin.5_PPR_1022_P7D_M_E_Formate3_megahit_bin.5_k121_1360982_12	-0.486744	0.105221	6	3	0.00983732	0.0957983	1.01864	P7	K07114	NA	NA	NA	NA	No DRAM Annotation	No DRAM Annotation
PPR_0822_P7S_idba_20percent_bin.1.fa.renamed_PPR_0822_P7S_idba_20percent_bin.1.fa.renamed_PPR_P7S_idba_20percent_bin.1.fa_scaffold_0_60	-0.477083	0.103442	6	3	0.0099399	0.0961519	1.01704	P7	K02519	NA	NA	NA	NA	No DRAM Annotation	No DRAM Annotation
PPR_0822_P7S_M_D_IS4_megahit_bin.33_PPR_0822_P7S_M_D_IS4_megahit_bin.33_k121_2554609_3	-0.608706	0.132926	6	5	0.0101888	0.0962069	1.01679	P7	K03092	NA	NA	NA	NA	No DRAM Annotation	No DRAM Annotation
PPR_1022_P7S_M_E_Acetate3_Day30_megahit_bin.44_PPR_1022_P7S_M_E_Acetate3_Day30_megahit_bin.44_k121_516941_3	-0.530312	0.116086	6	3	0.0102743	0.0962069	1.01679	P7	K07709	NA	NA	NA	NA	No DRAM Annotation	No DRAM Annotation
PPR_1022_P7S_M_E_Acetate3_Day30_megahit_bin.44_PPR_1022_P7S_M_E_Acetate3_Day30_megahit_bin.44_k121_1784433_2	-0.48051	0.104903	6	3	0.0101796	0.0962069	1.01679	P7	K18682	NA	NA	NA	NA	No DRAM Annotation	No DRAM Annotation
PPR_0822_P7D_M_D_IS1_megahit_bin.1_PPR_0822_P7D_M_D_IS1_megahit_bin.1_k121_2635688_2	-0.512386	0.113294	6	3	0.0106371	0.0983466	1.00724	P7	K07164,K07164	NA	NA	NA	NA	No DRAM Annotation	No DRAM Annotation
PPR_0822_P7D_M_D_IS1_megahit_bin.24_PPR_0822_P7D_M_D_IS1_megahit_bin.24_k121_1276676_2	-0.488666	0.108413	6	3	0.0107609	0.0983466	1.00724	P7	K06891	NA	NA	NA	NA	No DRAM Annotation	No DRAM Annotation
PPR_1022_P7D_M_E_concat_coassembly_mesocosms_megahit_bin.206_PPR_1022_P7D_M_E_concat_coassembly_mesocosms_megahit_bin.206_k121_304362_5	0.438402	0.0970061	6	3	0.0106638	0.0983466	1.00724	P8	K22447	NA	NA	NA	NA	No DRAM Annotation	No DRAM Annotation
PPR_0522_0822_P8D_M_D_coassembly_megahit_bin.68.renamed_PPR_0522_0822_P8D_M_D_coassembly_megahit_bin.68.renamed_k121_1144181_2	0.464055	0.103945	6	3	0.0111223	0.100239	0.998963	P8	K05601	NA	NA	NA	NA	No DRAM Annotation	No DRAM Annotation
PPR_0822_P7D_M_D_IS1_megahit_bin.24_PPR_0822_P7D_M_D_IS1_megahit_bin.24_k121_1085123_1	-0.547363	0.123216	6	3	0.0113138	0.100714	0.996912	P7	K03797	NA	NA	NA	NA	No DRAM Annotation	No DRAM Annotation
PPR_1022_P8D_M_E_concat_coassembly_mesocosms_megahit_bin.107_PPR_1022_P8D_M_E_concat_coassembly_mesocosms_megahit_bin.107_k121_3735003_38	0.505398	0.114096	6	3	0.0114258	0.10109	0.995291	P8	K12132	NA	NA	NA	NA	No DRAM Annotation	No DRAM Annotation
PPR_0822_P7D_M_D_IS1_megahit_bin.24_PPR_0822_P7D_M_D_IS1_megahit_bin.24_k121_2652282_2	-0.490196	0.11108	6	3	0.0115735	0.101164	0.994974	P7	K06960,K06960	NA	NA	NA	NA	No DRAM Annotation	No DRAM Annotation
PPR_1022_P8D_M_E_Methanol3_Day30_megahit_bin.14_PPR_1022_P8D_M_E_Methanol3_Day30_megahit_bin.14_k121_1420478_13	0.558547	0.130224	6	3	0.0127551	0.109513	0.960535	P8	K03286	NA	NA	NA	NA	No DRAM Annotation	No DRAM Annotation
PPR_0822_P7S_idba_20percent_bin.1.fa.renamed_PPR_0822_P7S_idba_20percent_bin.1.fa.renamed_PPR_P7S_idba_20percent_bin.1.fa_scaffold_37_8	-1.19204	0.281197	6	6	0.0132723	0.110207	0.957791	P7	K13993	NA	NA	NA	NA	No DRAM Annotation	No DRAM Annotation
PPR_0822_P7S_M_D_IS3_megahit_bin.44_PPR_0822_P7S_M_D_IS3_megahit_bin.44_k121_3491970_2	-0.514851	0.120936	6	3	0.0130825	0.110207	0.957791	P7	K00986	NA	NA	NA	NA	No DRAM Annotation	No DRAM Annotation
PPR_1022_P7S_M_E_Acetate3_Day30_megahit_bin.44_PPR_1022_P7S_M_E_Acetate3_Day30_megahit_bin.44_k121_1593363_3	-0.444095	0.104098	6	3	0.0129902	0.110207	0.957791	P7	K07164,K07164	NA	NA	NA	NA	No DRAM Annotation	No DRAM Annotation
PPR_1022_P8D_M_E_Methanol3_Day30_megahit_bin.14_PPR_1022_P8D_M_E_Methanol3_Day30_megahit_bin.14_k121_76895_9	0.478862	0.1132	6	3	0.0133676	0.110207	0.957791	P8	K02355	NA	NA	NA	NA	No DRAM Annotation	No DRAM Annotation
PPR_1022_P8D_M_E_Methanol3_Day30_megahit_bin.14_PPR_1022_P8D_M_E_Methanol3_Day30_megahit_bin.14_k121_1508181_6	0.478862	0.1132	6	3	0.0133676	0.110207	0.957791	P8	K03925	NA	NA	NA	NA	No DRAM Annotation	No DRAM Annotation
PPR_1022_P8D_M_E_concat_coassembly_mesocosms_megahit_bin.98_PPR_1022_P8D_M_E_concat_coassembly_mesocosms_megahit_bin.98_k121_5700761_2	0.545212	0.127803	6	3	0.0129911	0.110207	0.957791	P8	K07325	NA	NA	NA	NA	No DRAM Annotation	No DRAM Annotation
PPR_0822_P7D_M_D_IS3_megahit_bin.6_PPR_0822_P7D_M_D_IS3_megahit_bin.6_k121_1445557_3	-0.533297	0.128213	6	3	0.0141512	0.110297	0.957436	P7	K06006	NA	NA	NA	NA	No DRAM Annotation	No DRAM Annotation
PPR_0522_P7S_M_D_idba_bin.14_PPR_0522_P7S_M_D_idba_bin.14_scaffold_2362_6	-0.533297	0.128213	6	3	0.0141512	0.110297	0.957436	P7	K02358	NA	NA	NA	NA	No DRAM Annotation	No DRAM Annotation
PPR_0822_P7S_M_D_megahit_bin.9_PPR_0822_P7S_M_D_megahit_bin.9_k121_800473_15	-0.494307	0.117182	6	3	0.0134961	0.110297	0.957436	P7	K03553	NA	NA	NA	NA	No DRAM Annotation	No DRAM Annotation
PPR_1022_P7S_M_E_Acetate3_Day30_IS1_megahit_bin.11_PPR_1022_P7S_M_E_Acetate3_Day30_IS1_megahit_bin.11_k121_765082_7	-0.475063	0.113394	6	3	0.0138121	0.110297	0.957436	P7	K02519	NA	NA	NA	NA	No DRAM Annotation	No DRAM Annotation
PPR_1022_P8D_M_E_concat_coassembly_mesocosms_megahit_bin.98_PPR_1022_P8D_M_E_concat_coassembly_mesocosms_megahit_bin.98_k121_6344780_2	0.421694	0.10056	6	3	0.0137679	0.110297	0.957436	P8	K03531	NA	NA	NA	NA	No DRAM Annotation	No DRAM Annotation
PPR_0822_P8S_M_D_idba_bin.23_PPR_0822_P8S_M_D_idba_bin.23_scaffold_146_5	0.429973	0.103473	6	3	0.014198	0.110297	0.957436	P8	K14475	NA	NA	NA	NA	No DRAM Annotation	No DRAM Annotation
PPR_0822_P8D_M_D_idba_bin.58_PPR_0822_P8D_M_D_idba_bin.58_scaffold_12211_1	1.27712	0.307446	6	4	0.0142147	0.110297	0.957436	P8	K13993	NA	NA	NA	NA	No DRAM Annotation	No DRAM Annotation
PPR_0522_P7D_M_D_megahit_bin.27_PPR_0522_P7D_M_D_megahit_bin.27_k121_1337975_7	-0.465615	0.112634	6	3	0.0144483	0.111514	0.952672	P7	K02519	NA	NA	NA	NA	No DRAM Annotation	No DRAM Annotation
PPR_0822_P7S_idba_20percent_bin.1.fa.renamed_PPR_0822_P7S_idba_20percent_bin.1.fa.renamed_PPR_P7S_idba_20percent_bin.1.fa_scaffold_133_7	-0.536123	0.132404	6	3	0.0154868	0.115832	0.936173	P7	K04080	NA	NA	NA	NA	No DRAM Annotation	No DRAM Annotation
PPR_1022_P7D_M_E_Formate3_megahit_bin.5_PPR_1022_P7D_M_E_Formate3_megahit_bin.5_k121_807354_1	-0.601337	0.150224	6	3	0.0160907	0.116456	0.933839	P7	K03568	NA	NA	NA	NA	No DRAM Annotation	No DRAM Annotation
PPR_0822_P7S_M_D_megahit_bin.9_PPR_0822_P7S_M_D_megahit_bin.9_k121_1706432_11	-0.547944	0.139209	6	3	0.0170149	0.116456	0.933839	P7	K13993	NA	NA	NA	NA	No DRAM Annotation	No DRAM Annotation
PPR_0822_P8S_P8D_M_D_coassembly_megahit_bin.3_PPR_0822_P8S_P8D_M_D_coassembly_megahit_bin.3_k121_269360_5	-0.513138	0.12838	6	3	0.0161699	0.116456	0.933839	P7	K13993	NA	NA	NA	NA	No DRAM Annotation	No DRAM Annotation
PPR_0822_P7D_M_D_idba_bin.46_PPR_0822_P7D_M_D_idba_bin.46_scaffold_13387_1	-0.512168	0.129357	6	3	0.016687	0.116456	0.933839	P7	K20276	NA	NA	NA	NA	No DRAM Annotation	No DRAM Annotation
PPR_0822_P7D_M_D_IS1_megahit_bin.24_PPR_0822_P7D_M_D_IS1_megahit_bin.24_k121_384104_1	-0.506903	0.12866	6	3	0.0169618	0.116456	0.933839	P7	K02519	NA	NA	NA	NA	No DRAM Annotation	No DRAM Annotation
PPR_1022_P7D_M_E_concat_coassembly_mesocosms_is1_megahit_bin.72_PPR_1022_P7D_M_E_concat_coassembly_mesocosms_is1_megahit_bin.72_k121_2974333_2	-0.447163	0.111095	6	3	0.0157979	0.116456	0.933839	P7	K00113	NA	NA	NA	NA	No DRAM Annotation	No DRAM Annotation
PPR_0822_P7S_P7D_M_D_coassembly2_megahit_bin.53_PPR_0822_P7S_P7D_M_D_coassembly2_megahit_bin.53_k121_6949745_3	-0.431617	0.108455	6	3	0.0164053	0.116456	0.933839	P7	K03561	NA	NA	NA	NA	No DRAM Annotation	No DRAM Annotation
PPR_1022_P7D_M_E_concat_coassembly_mesocosms_megahit_bin.206_PPR_1022_P7D_M_E_concat_coassembly_mesocosms_megahit_bin.206_k121_4805561_2	0.547567	0.135897	6	3	0.0157427	0.116456	0.933839	P8	K20276	NA	NA	NA	NA	No DRAM Annotation	No DRAM Annotation
PPR_0822_P8S_M_D_idba_bin.23_PPR_0822_P8S_M_D_idba_bin.23_scaffold_700_4	0.559229	0.140442	6	3	0.0163748	0.116456	0.933839	P8	K01270	NA	NA	NA	NA	No DRAM Annotation	No DRAM Annotation
PPR_1022_P8D_M_E_Methanol3_Day30_megahit_bin.14_PPR_1022_P8D_M_E_Methanol3_Day30_megahit_bin.14_k121_59882_2	0.574136	0.145449	6	3	0.0168555	0.116456	0.933839	P8	K02358	NA	NA	NA	NA	No DRAM Annotation	No DRAM Annotation
PPR_1022_P8D_M_E_Methanol3_Day30_megahit_bin.41_PPR_1022_P8D_M_E_Methanol3_Day30_megahit_bin.41_k121_1369718_1	0.587868	0.149342	6	3	0.0170114	0.116456	0.933839	P8	K21306	NA	NA	NA	NA	No DRAM Annotation	No DRAM Annotation
PPR_1022_P8D_M_E_Methanol3_Day30_megahit_bin.27_PPR_1022_P8D_M_E_Methanol3_Day30_megahit_bin.27_k121_1458418_3	-0.533728	0.136089	6	3	0.0172201	0.117238	0.930932	P7	K04487	NA	NA	NA	NA	No DRAM Annotation	No DRAM Annotation
PPR_0822_P7S_idba_20percent_bin.1.fa.renamed_PPR_0822_P7S_idba_20percent_bin.1.fa.renamed_PPR_P7S_idba_20percent_bin.1.fa_scaffold_14_15	-0.485472	0.124791	6	3	0.0176862	0.118261	0.927158	P7	K07216	NA	NA	NA	NA	No DRAM Annotation	No DRAM Annotation
PPR_0822_P7S_P7D_M_D_coassembly2_megahit_bin.47_PPR_0822_P7S_P7D_M_D_coassembly2_megahit_bin.47_k121_6414993_5	-0.485472	0.124791	6	3	0.0176862	0.118261	0.927158	P7	K07665	NA	NA	NA	NA	No DRAM Annotation	No DRAM Annotation
PPR_0822_P8S_M_D_idba_bin.15_PPR_0822_P8S_M_D_idba_bin.15_scaffold_19915_3	0.572598	0.150282	6	3	0.0189376	0.123222	0.909312	P8	K07325	NA	NA	NA	NA	No DRAM Annotation	No DRAM Annotation
PPR_0822_P7S_M_D_IS3_megahit_bin.44_PPR_0822_P7S_M_D_IS3_megahit_bin.44_k121_659516_4	-0.63364	0.170946	6	3	0.0207142	0.123803	0.907269	P7	K03925	NA	NA	NA	NA	No DRAM Annotation	No DRAM Annotation
PPR_1022_P7D_M_E_Control2_megahit_bin.34_PPR_1022_P7D_M_E_Control2_megahit_bin.34_k121_1145373_1	-0.632996	0.166736	6	3	0.0191631	0.123803	0.907269	P7	K20276	NA	NA	NA	NA	No DRAM Annotation	No DRAM Annotation
OWC_2365_OWC_2365_k121_10486552_3	-0.632363	0.166951	6	3	0.0193069	0.123803	0.907269	P7	K13993	NA	NA	NA	NA	No DRAM Annotation	No DRAM Annotation
PPR_1022_P8D_M_E_Methanol3_Day30_megahit_bin.37_PPR_1022_P8D_M_E_Methanol3_Day30_megahit_bin.37_k121_939200_1	-0.569654	0.153881	6	6	0.0208004	0.123803	0.907269	P7	K02517	NA	NA	NA	NA	No DRAM Annotation	No DRAM Annotation
PPR_1022_P7D_M_E_Control2_megahit_bin.34_PPR_1022_P7D_M_E_Control2_megahit_bin.34_k121_630430_42	-0.568381	0.151761	6	3	0.0200298	0.123803	0.907269	P7	K07335	NA	NA	NA	NA	No DRAM Annotation	No DRAM Annotation
PPR_0822_P7D_M_D_IS1_megahit_bin.24_PPR_0822_P7D_M_D_IS1_megahit_bin.24_k121_1344588_14	-0.559691	0.150612	6	3	0.020544	0.123803	0.907269	P7	K23270	NA	NA	NA	NA	No DRAM Annotation	No DRAM Annotation
PPR_0822_P7S_P7D_M_D_coassembly2_megahit_bin.88_PPR_0822_P7S_P7D_M_D_coassembly2_megahit_bin.88_k121_4633909_1	-0.471306	0.126162	6	3	0.0201962	0.123803	0.907269	P7	K08693	NA	NA	NA	NA	No DRAM Annotation	No DRAM Annotation
PPR_0522_0822_P8D_M_D_coassembly_megahit_bin.1.renamed_PPR_0522_0822_P8D_M_D_coassembly_megahit_bin.1.renamed_k121_2962354_2	-0.412794	0.11128	6	3	0.0206628	0.123803	0.907269	P7	K00986	NA	NA	NA	NA	No DRAM Annotation	No DRAM Annotation
PPR_1022_P8D_M_E_Methanol3_Day30_megahit_bin.41_PPR_1022_P8D_M_E_Methanol3_Day30_megahit_bin.41_k121_308252_2	0.426094	0.114172	6	3	0.0202607	0.123803	0.907269	P8	K03231	NA	NA	NA	NA	No DRAM Annotation	No DRAM Annotation
PPR_0822_P8D_M_D_idba_bin.58_PPR_0822_P8D_M_D_idba_bin.58_scaffold_19754_1	0.483638	0.130524	6	3	0.0207381	0.123803	0.907269	P8	K07325	NA	NA	NA	NA	No DRAM Annotation	No DRAM Annotation
OWC_1225_OWC_1225_scaffold_27857_1	0.529	0.143299	6	3	0.0209893	0.123803	0.907269	P8	K23077	NA	NA	NA	NA	No DRAM Annotation	No DRAM Annotation
PPR_1022_P8D_M_E_Control4_Day30_megahit_bin.26_PPR_1022_P8D_M_E_Control4_Day30_megahit_bin.26_k121_754402_3	0.536426	0.142608	6	3	0.0197487	0.123803	0.907269	P8	K05919	NA	NA	NA	NA	No DRAM Annotation	No DRAM Annotation
OWC_1210_OWC_1210_scaffold_10505_1	0.632612	0.167583	6	3	0.0195213	0.123803	0.907269	P8	K03640	NA	NA	NA	NA	No DRAM Annotation	No DRAM Annotation
PLDS01_ENA.PLDS01000006.PLDS01000006.1_1	0.646757	0.173515	6	3	0.0203432	0.123803	0.907269	P8	NA	NA	NA	NA	NA	No DRAM Annotation	No DRAM Annotation
PPR_0822_P7S_P7D_M_D_coassembly2_megahit_bin.47_PPR_0822_P7S_P7D_M_D_coassembly2_megahit_bin.47_k121_4230423_2	-0.635019	0.172409	6	3	0.0211442	0.124211	0.905839	P7	K03089	NA	NA	NA	NA	No DRAM Annotation	No DRAM Annotation
PPR_0822_P7D_M_D_megahit_bin.20_PPR_0822_P7D_M_D_megahit_bin.20_k121_490867_2	-0.464612	0.126508	6	3	0.0213422	0.12427	0.905634	P7	K14645,K14645	NA	NA	NA	NA	No DRAM Annotation	No DRAM Annotation
PPR_1022_P8D_M_E_concat_coassembly_mesocosms_megahit_bin.107_PPR_1022_P8D_M_E_concat_coassembly_mesocosms_megahit_bin.107_k121_328284_51	0.444264	0.120957	6	3	0.0213363	0.12427	0.905634	P8	K03124	NA	NA	NA	NA	No DRAM Annotation	No DRAM Annotation
PPR_0522_0822_P7D_M_D_coassembly_megahit_bin.28.renamed_PPR_0522_0822_P7D_M_D_coassembly_megahit_bin.28.renamed_k121_2603352_3	-0.556258	0.152453	6	3	0.021796	0.1255	0.901357	P7	K04078	NA	NA	NA	NA	No DRAM Annotation	No DRAM Annotation
PPR_1022_P8D_M_E_Methanol3_Day30_megahit_bin.14_PPR_1022_P8D_M_E_Methanol3_Day30_megahit_bin.14_k121_606184_5	0.52383	0.144118	6	3	0.0220675	0.126063	0.899413	P8	K04744	NA	NA	NA	NA	No DRAM Annotation	No DRAM Annotation
PPR_0822_P7S_M_D_megahit_bin.9_PPR_0822_P7S_M_D_megahit_bin.9_k121_14288_4	-0.447378	0.123722	6	3	0.0224366	0.127593	0.894174	P7	K03086	NA	NA	NA	NA	No DRAM Annotation	No DRAM Annotation
PPR_1022_P8D_M_E_Methanol3_Day30_megahit_bin.27_PPR_1022_P8D_M_E_Methanol3_Day30_megahit_bin.27_k121_1134668_6	-0.400842	0.110967	6	6	0.0225112	0.127593	0.894174	P7	K03092	NA	NA	NA	NA	No DRAM Annotation	No DRAM Annotation
PPR_0822_P8S_P8D_M_D_coassembly_megahit_bin.43_PPR_0822_P8S_P8D_M_D_coassembly_megahit_bin.43_k121_42831_1	0.526244	0.146157	6	3	0.022747	0.128428	0.891342	P8	K02456	NA	NA	NA	NA	No DRAM Annotation	No DRAM Annotation
PPR_0522_0822_P7D_M_D_coassembly_megahit_bin.28.renamed_PPR_0522_0822_P7D_M_D_coassembly_megahit_bin.28.renamed_k121_2603352_2	-0.673832	0.187656	6	3	0.0229457	0.128922	0.889673	P7	K04077	NA	NA	NA	NA	No DRAM Annotation	No DRAM Annotation
PPR_1022_P7S_M_E_Acetate3_Day30_megahit_bin.44_PPR_1022_P7S_M_E_Acetate3_Day30_megahit_bin.44_k121_1165785_4	-0.569679	0.159407	6	3	0.0232978	0.129521	0.887659	P7	K03286	NA	NA	NA	NA	No DRAM Annotation	No DRAM Annotation
PPR_0822_P8S_M_D_idba_bin.23_PPR_0822_P8S_M_D_idba_bin.23_scaffold_1319_5	0.682533	0.190804	6	3	0.0232268	0.129521	0.887659	P8	K09181	NA	NA	NA	NA	No DRAM Annotation	No DRAM Annotation
PPR_0822_P7D_M_D_idba_bin.50_PPR_0822_P7D_M_D_idba_bin.50_scaffold_7746_3	-0.655956	0.184896	6	3	0.0238478	0.131238	0.881941	P7	K13993	NA	NA	NA	NA	No DRAM Annotation	No DRAM Annotation
PPR_1022_P8D_M_E_Methanol3_Day30_megahit_bin.14_PPR_1022_P8D_M_E_Methanol3_Day30_megahit_bin.14_k121_1124209_6	0.601838	0.16938	6	3	0.0237306	0.131238	0.881941	P8	K02650	NA	NA	NA	NA	No DRAM Annotation	No DRAM Annotation
PPR_1022_P8D_M_E_concat_coassembly_mesocosms_megahit_bin.107_PPR_1022_P8D_M_E_concat_coassembly_mesocosms_megahit_bin.107_k121_993695_83	0.591533	0.167426	6	3	0.024163	0.13189	0.87979	P8	K14683	NA	NA	NA	NA	No DRAM Annotation	No DRAM Annotation
PPR_0822_P7S_M_D_megahit_bin.9_PPR_0822_P7S_M_D_megahit_bin.9_k121_3830453_3	-0.655127	0.186992	6	3	0.0248173	0.133	0.876148	P7	K00123	NA	NA	NA	NA	No DRAM Annotation	No DRAM Annotation
PPR_0822_P7D_M_D_IS1_megahit_bin.26_PPR_0822_P7D_M_D_IS1_megahit_bin.26_k121_1583467_2	-0.574943	0.164098	6	3	0.0248139	0.133	0.876148	P7	K20276	NA	NA	NA	NA	No DRAM Annotation	No DRAM Annotation
PPR_1022_P8D_M_E_concat_coassembly_mesocosms_megahit_bin.76_PPR_1022_P8D_M_E_concat_coassembly_mesocosms_megahit_bin.76_k121_5358800_25	0.478862	0.136632	6	3	0.0247891	0.133	0.876148	P8	K03531	NA	NA	NA	NA	No DRAM Annotation	No DRAM Annotation
PPR_1022_P8D_M_E_Methanol3_Day30_megahit_bin.14_PPR_1022_P8D_M_E_Methanol3_Day30_megahit_bin.14_k121_661188_20	0.517726	0.147817	6	3	0.0248402	0.133	0.876148	P8	K01925	NA	NA	NA	NA	No DRAM Annotation	No DRAM Annotation
PPR_1022_P8D_M_E_Methanol3_Day30_megahit_bin.41_PPR_1022_P8D_M_E_Methanol3_Day30_megahit_bin.41_k121_21423_1	0.445149	0.128308	6	3	0.025598	0.136054	0.866289	P8	K22447	NA	NA	NA	NA	No DRAM Annotation	No DRAM Annotation
PPR_1022_P7S_M_E_Acetate3_Day30_megahit_bin.44_PPR_1022_P7S_M_E_Acetate3_Day30_megahit_bin.44_k121_1070395_2	-0.527388	0.154493	6	3	0.0269366	0.141101	0.85047	P7	K04487	NA	NA	NA	NA	No DRAM Annotation	No DRAM Annotation
PPR_1022_P7S_M_E_Acetate3_Day30_IS1_megahit_bin.11_PPR_1022_P7S_M_E_Acetate3_Day30_IS1_megahit_bin.11_k121_1564241_1	-0.584931	0.173088	6	3	0.0278015	0.145108	0.838309	P7	K13993	NA	NA	NA	NA	No DRAM Annotation	No DRAM Annotation
PPR_1022_P8D_M_E_Methanol3_Day30_megahit_bin.14_PPR_1022_P8D_M_E_Methanol3_Day30_megahit_bin.14_k121_1508181_5	0.52042	0.155913	6	3	0.0288925	0.149725	0.824706	P8	K03438	NA	NA	NA	NA	No DRAM Annotation	No DRAM Annotation
PPR_0822_P7S_M_D_megahit_bin.23_PPR_0822_P7S_M_D_megahit_bin.23_k121_1858088_10	-0.479233	0.144527	6	3	0.0294923	0.151494	0.819606	P7	K00864	NA	NA	NA	NA	No DRAM Annotation	No DRAM Annotation
PPR_1022_P8D_M_E_Methanol3_Day30_megahit_bin.14_PPR_1022_P8D_M_E_Methanol3_Day30_megahit_bin.14_k121_556628_3	0.720623	0.217266	6	3	0.0294669	0.151494	0.819606	P8	K02453	NA	NA	NA	NA	No DRAM Annotation	No DRAM Annotation
PPR_0822_P8D_M_D_idba_bin.9_PPR_0822_P8D_M_D_idba_bin.9_scaffold_984_1	0.745017	0.225073	6	3	0.0296514	0.151494	0.819606	P8	K20276	NA	NA	NA	NA	No DRAM Annotation	No DRAM Annotation
PPR_0822_P8D_M_D_idba_bin.9_PPR_0822_P8D_M_D_idba_bin.9_scaffold_108_7	0.491189	0.148612	6	3	0.0297886	0.151661	0.819127	P8	K24105	NA	NA	NA	NA	No DRAM Annotation	No DRAM Annotation
PPR_0822_P8S_M_D_idba_bin.15_PPR_0822_P8S_M_D_idba_bin.15_scaffold_19915_2	0.574447	0.174978	6	3	0.030416	0.154314	0.811596	P8	K07325	NA	NA	NA	NA	No DRAM Annotation	No DRAM Annotation
PPR_1022_P8S_M_E_Acetate3_Day30_IS1_megahit_bin.5_PPR_1022_P8S_M_E_Acetate3_Day30_IS1_megahit_bin.5_k121_450698_4	0.760561	0.232977	6	3	0.0309483	0.156467	0.805578	P8	K22447	NA	NA	NA	NA	No DRAM Annotation	No DRAM Annotation
PPR_1022_P7D_M_E_Formate3_megahit_bin.5_PPR_1022_P7D_M_E_Formate3_megahit_bin.5_k121_972605_56	-0.763302	0.235715	6	3	0.0317268	0.159293	0.797804	P7	K01265	NA	NA	NA	NA	No DRAM Annotation	No DRAM Annotation
PPR_0822_P8D_M_D_idba_bin.27_PPR_0822_P8D_M_D_idba_bin.27_scaffold_2107_3	0.783405	0.241783	6	3	0.0316706	0.159293	0.797804	P8	K02528	NA	NA	NA	NA	No DRAM Annotation	No DRAM Annotation
PPR_0522_0822_P7D_M_D_coassembly_megahit_bin.7.renamed_PPR_0522_0822_P7D_M_D_coassembly_megahit_bin.7.renamed_k121_2598248_4	-0.78853	0.243782	6	4	0.0318374	0.159297	0.797793	P7	K13599	NA	NA	NA	NA	No DRAM Annotation	No DRAM Annotation
PPR_0822_P7S_P7D_M_D_coassembly2_megahit_bin.88_PPR_0822_P7S_P7D_M_D_coassembly2_megahit_bin.88_k121_5647759_2	-0.598729	0.185676	6	3	0.0321401	0.160259	0.795179	P7	K15770	NA	NA	NA	NA	No DRAM Annotation	No DRAM Annotation
PPR_0822_P8S_M_D_idba_bin.23_PPR_0822_P8S_M_D_idba_bin.23_scaffold_384_8	0.460484	0.144563	6	3	0.0333644	0.165228	0.781917	P8	K04043	NA	NA	NA	NA	No DRAM Annotation	No DRAM Annotation
PPR_0822_P7D_M_D_idba_bin.46_PPR_0822_P7D_M_D_idba_bin.46_scaffold_3613_5	-0.512765	0.164258	6	3	0.0354679	0.174454	0.758319	P7	K02650	NA	NA	NA	NA	No DRAM Annotation	No DRAM Annotation
PPR_0822_P7D_M_D_IS1_megahit_bin.24_PPR_0822_P7D_M_D_IS1_megahit_bin.24_k121_2945879_2	-0.597004	0.191897	6	3	0.035835	0.175073	0.756781	P7	K07164,K07164	NA	NA	NA	NA	No DRAM Annotation	No DRAM Annotation
PPR_0822_P7S_M_D_IS2_megahit_bin.46_PPR_0822_P7S_M_D_IS2_megahit_bin.46_k121_851219_2	-0.653703	0.211698	6	4	0.0366488	0.178447	0.74849	P7	K08693	NA	NA	NA	NA	No DRAM Annotation	No DRAM Annotation
PPR_0822_P8D_M_D_idba_bin.9_PPR_0822_P8D_M_D_idba_bin.9_scaffold_184_4	0.50824	0.165441	6	3	0.037219	0.179993	0.744745	P8	K16922	NA	NA	NA	NA	No DRAM Annotation	No DRAM Annotation
PPR_1022_P8D_M_E_concat_coassembly_mesocosms_megahit_bin.107_PPR_1022_P8D_M_E_concat_coassembly_mesocosms_megahit_bin.107_k121_2440747_20	0.521307	0.169876	6	3	0.0373382	0.179993	0.744745	P8	K03163	NA	NA	NA	NA	No DRAM Annotation	No DRAM Annotation
PPR_1022_P8D_M_E_Methanol3_Day30_megahit_bin.14_PPR_1022_P8D_M_E_Methanol3_Day30_megahit_bin.14_k121_896938_5	0.466265	0.155116	6	3	0.03971	0.188286	0.725183	P8	K03555	NA	NA	NA	NA	No DRAM Annotation	No DRAM Annotation
PPR_0522_P7D_M_D_megahit_bin.27_PPR_0522_P7D_M_D_megahit_bin.27_k121_548175_2	-0.550253	0.18357	6	3	0.0400405	0.188632	0.724384	P7	K07665	NA	NA	NA	NA	No DRAM Annotation	No DRAM Annotation
PPR_1022_P7D_M_E_concat_coassembly_mesocosms_is1_megahit_bin.72_PPR_1022_P7D_M_E_concat_coassembly_mesocosms_is1_megahit_bin.72_k121_927444_4	-0.818334	0.275934	6	4	0.0413203	0.193406	0.713531	P7	K04080	NA	NA	NA	NA	No DRAM Annotation	No DRAM Annotation
PPR_1022_P8D_M_E_Control4_Day30_megahit_bin.3_PPR_1022_P8D_M_E_Control4_Day30_megahit_bin.3_k121_1509446_1	0.310152	0.00460486	6	3	2.91e-07	0.000211	3.67528	P8	K12516	NA	NA	NA	NA	No DRAM Annotation	No DRAM Annotation
PPR_0822_P8D_M_D_idba_bin.58_PPR_0822_P8D_M_D_idba_bin.58_scaffold_2227_4	0.316618	0.00802991	6	3	2.47e-06	0.00119546	2.92247	P8	K13993	NA	NA	NA	NA	No DRAM Annotation	No DRAM Annotation
PPR_1022_P8D_M_E_concat_coassembly_mesocosms_megahit_bin.107_PPR_1022_P8D_M_E_concat_coassembly_mesocosms_megahit_bin.107_k121_370831_26	0.318494	0.00904951	6	3	3.89e-06	0.00141097	2.85048	P8	K10956	NA	NA	NA	NA	No DRAM Annotation	No DRAM Annotation
PPR_1022_P8D_M_E_Methanol3_Day30_megahit_bin.11_PPR_1022_P8D_M_E_Methanol3_Day30_megahit_bin.11_k121_341212_5	0.320933	0.0153991	6	3	3.13e-05	0.00908935	2.04147	P8	K03531	NA	NA	NA	NA	No DRAM Annotation	No DRAM Annotation
PPR_0822_P8D_M_D_idba_bin.35_PPR_0822_P8D_M_D_idba_bin.35_scaffold_1957_4	-0.322005	0.0170862	6	3	4.67e-05	0.01129	1.9473	P7	K00288	NA	NA	NA	NA	No DRAM Annotation	No DRAM Annotation
PPR_1022_P7D_M_E_Control2_megahit_bin.34_PPR_1022_P7D_M_E_Control2_megahit_bin.34_k121_332324_13	-0.550348	0.188375	6	3	0.0431761	0.200796	0.697244	P7						Not Significant	Not Significant
PPR_0822_P7S_M_D_megahit_bin.9_PPR_0822_P7S_M_D_megahit_bin.9_k121_2928578_4	-0.587599	0.202738	6	3	0.0441923	0.204866	0.68853	P7						Not Significant	Not Significant
PPR_1022_P8D_M_E_Methanol3_Day30_megahit_bin.41_PPR_1022_P8D_M_E_Methanol3_Day30_megahit_bin.41_k121_1103127_3	0.542335	0.187947	6	3	0.0447614	0.206214	0.685681	P8						Not Significant	Not Significant
PPR_0822_P8S_M_D_megahit_bin.9_PPR_0822_P8S_M_D_megahit_bin.9_k121_182797_14	0.654356	0.226778	6	3	0.0447674	0.206214	0.685681	P8						Not Significant	Not Significant
PPR_0822_P8S_M_D_idba_bin.23_PPR_0822_P8S_M_D_idba_bin.23_scaffold_158_20	0.500084	0.177096	6	3	0.0476436	0.218497	0.660555	P8						Not Significant	Not Significant
PPR_0822_P8D_M_D_idba_bin.9_PPR_0822_P8D_M_D_idba_bin.9_scaffold_2346_9	0.53132	0.188283	6	3	0.047735	0.218497	0.660555	P8						Not Significant	Not Significant
PPR_0822_P8D_M_D_idba_bin.17_PPR_0822_P8D_M_D_idba_bin.17_scaffold_456_10	-0.571476	0.204324	6	3	0.0489654	0.223424	0.65087	P7						Not Significant	Not Significant
PPR_1022_P8D_M_E_Methanol3_Day30_megahit_bin.14_PPR_1022_P8D_M_E_Methanol3_Day30_megahit_bin.14_k121_204285_3	1.0113	0.364603	6	3	0.050141	0.228071	0.64193	P8						Not Significant	Not Significant
PPR_0822_P7S_M_D_idba_bin.53_PPR_0822_P7S_M_D_idba_bin.53_scaffold_21715_6	-1.01242	0.367429	6	3	0.05109	0.231661	0.635147	P7						Not Significant	Not Significant
OWC_2285_OWC_2285_scaffold_29463_4	0.575127	0.211196	6	3	0.0528129	0.238727	0.622098	P8						Not Significant	Not Significant
PPR_1022_P8D_M_E_Methanol3_Day30_megahit_bin.27_PPR_1022_P8D_M_E_Methanol3_Day30_megahit_bin.27_k121_3725_3	-0.727555	0.441532	6	3	0.17474	0.239291	0.621074	P7						Not Significant	Not Significant
PPR_1022_P8D_M_E_Methanol3_Day30_megahit_bin.27_PPR_1022_P8D_M_E_Methanol3_Day30_megahit_bin.27_k121_3725_4	-0.724069	0.428942	6	3	0.166676	0.239291	0.621074	P7						Not Significant	Not Significant
PPR_0822_P7D_M_D_IS1_megahit_bin.24_PPR_0822_P7D_M_D_IS1_megahit_bin.24_k121_2522469_2	-0.626125	0.302033	6	3	0.106862	0.239291	0.621074	P7						Not Significant	Not Significant
PPR_1022_P7D_M_E_concat_coassembly_mesocosms_megahit_bin.20_PPR_1022_P7D_M_E_concat_coassembly_mesocosms_megahit_bin.20_k121_904320_1	-0.567107	0.225733	6	4	0.0658964	0.239291	0.621074	P7						Not Significant	Not Significant
PPR_1022_P8D_M_E_concat_coassembly_mesocosms_megahit_bin.154_PPR_1022_P8D_M_E_concat_coassembly_mesocosms_megahit_bin.154_k121_7569062_11	-0.535943	0.211924	6	4	0.0647379	0.239291	0.621074	P7						Not Significant	Not Significant
PPR_0822_P8D_M_D_idba_bin.35_PPR_0822_P8D_M_D_idba_bin.35_scaffold_2620_4	-0.424315	0.222298	6	5	0.128929	0.239291	0.621074	P7						Not Significant	Not Significant
PPR_1022_P8D_M_E_concat_coassembly_mesocosms_megahit_bin.154_PPR_1022_P8D_M_E_concat_coassembly_mesocosms_megahit_bin.154_k121_6479269_14	-0.423272	0.238616	6	5	0.15076	0.239291	0.621074	P7						Not Significant	Not Significant
PPR_0822_P7D_M_D_IS1_megahit_bin.24_PPR_0822_P7D_M_D_IS1_megahit_bin.24_k121_740546_2	-0.416269	0.217608	6	4	0.128312	0.239291	0.621074	P7						Not Significant	Not Significant
PPR_1022_P8D_M_E_concat_coassembly_mesocosms_is1_megahit_bin.60_PPR_1022_P8D_M_E_concat_coassembly_mesocosms_is1_megahit_bin.60_k121_1107393_1	-0.400343	0.192503	6	5	0.106062	0.239291	0.621074	P7						Not Significant	Not Significant
PPR_1022_P7D_M_E_concat_coassembly_mesocosms_megahit_bin.81_PPR_1022_P7D_M_E_concat_coassembly_mesocosms_megahit_bin.81_k121_1280624_3	-0.387219	0.235647	6	4	0.175683	0.239291	0.621074	P7						Not Significant	Not Significant
PPR_0822_P7S_M_D_megahit_bin.9_PPR_0822_P7S_M_D_megahit_bin.9_k121_463570_12	-0.348509	0.216225	6	2	0.182301	0.239291	0.621074	P7						Not Significant	Not Significant
PPR_1022_P7D_M_E_concat_coassembly_mesocosms_megahit_bin.20_PPR_1022_P7D_M_E_concat_coassembly_mesocosms_megahit_bin.20_k121_7783057_5	-0.348509	0.216225	6	2	0.182301	0.239291	0.621074	P7						Not Significant	Not Significant
PPR_0822_P8D_M_D_idba_bin.17_PPR_0822_P8D_M_D_idba_bin.17_scaffold_17370_1	-0.348186	0.215929	6	2	0.182148	0.239291	0.621074	P7						Not Significant	Not Significant
PPR_1022_P7D_M_E_Formate3_megahit_bin.5_PPR_1022_P7D_M_E_Formate3_megahit_bin.5_k121_1812396_8	-0.348186	0.215929	6	2	0.182148	0.239291	0.621074	P7						Not Significant	Not Significant
PPR_0522_P7D_M_D_megahit_bin.27_PPR_0522_P7D_M_D_megahit_bin.27_k121_212984_11	-0.348186	0.215929	6	2	0.182148	0.239291	0.621074	P7						Not Significant	Not Significant
PPR_1022_P7D_M_E_Control2_megahit_bin.18_PPR_1022_P7D_M_E_Control2_megahit_bin.18_k121_84796_19	-0.348186	0.215929	6	2	0.182148	0.239291	0.621074	P7						Not Significant	Not Significant
PPR_1022_P7D_M_E_Formate3_megahit_bin.5_PPR_1022_P7D_M_E_Formate3_megahit_bin.5_k121_972605_58	-0.348186	0.215929	6	2	0.182148	0.239291	0.621074	P7						Not Significant	Not Significant
PPR_0822_P7S_P7D_M_D_coassembly2_megahit_bin.60_PPR_0822_P7S_P7D_M_D_coassembly2_megahit_bin.60_k121_417495_11	-0.348186	0.215929	6	2	0.182148	0.239291	0.621074	P7						Not Significant	Not Significant
PPR_0822_P7D_M_D_IS1_megahit_bin.24_PPR_0822_P7D_M_D_IS1_megahit_bin.24_k121_310400_11	-0.348186	0.215929	6	2	0.182148	0.239291	0.621074	P7						Not Significant	Not Significant
PPR_0822_P8S_P8D_M_D_coassembly_megahit_bin.43_PPR_0822_P8S_P8D_M_D_coassembly_megahit_bin.43_k121_3813744_2	-0.348186	0.215929	6	2	0.182148	0.239291	0.621074	P7						Not Significant	Not Significant
PPR_0522_0822_P7S_M_D_coassembly_megahit_bin.61.renamed_PPR_0522_0822_P7S_M_D_coassembly_megahit_bin.61.renamed_k121_461927_6	-0.348186	0.215929	6	2	0.182148	0.239291	0.621074	P7						Not Significant	Not Significant
PPR_0822_P7S_M_D_megahit_bin.4_PPR_0822_P7S_M_D_megahit_bin.4_k121_1661633_10	-0.348186	0.215929	6	2	0.182148	0.239291	0.621074	P7						Not Significant	Not Significant
PPR_0822_P7S_M_D_megahit_bin.4_PPR_0822_P7S_M_D_megahit_bin.4_k121_2094905_2	-0.348186	0.215929	6	2	0.182148	0.239291	0.621074	P7						Not Significant	Not Significant
PPR_1022_P7D_M_E_Methanol3_megahit_bin.6_PPR_1022_P7D_M_E_Methanol3_megahit_bin.6_k121_1372_5	-0.348186	0.215929	6	2	0.182148	0.239291	0.621074	P7						Not Significant	Not Significant
PPR_1022_P7D_M_E_Control2_megahit_bin.34_PPR_1022_P7D_M_E_Control2_megahit_bin.34_k121_332324_22	-0.348186	0.215929	6	2	0.182148	0.239291	0.621074	P7						Not Significant	Not Significant
PPR_1022_P7D_M_E_Formate3_megahit_bin.4_PPR_1022_P7D_M_E_Formate3_megahit_bin.4_k121_521795_1	-0.348186	0.215929	6	2	0.182148	0.239291	0.621074	P7						Not Significant	Not Significant
PPR_0822_P8D_M_D_idba_bin.17_PPR_0822_P8D_M_D_idba_bin.17_scaffold_1177_7	-0.348186	0.215929	6	2	0.182148	0.239291	0.621074	P7						Not Significant	Not Significant
PPR_0822_P8D_M_D_idba_bin.35_PPR_0822_P8D_M_D_idba_bin.35_scaffold_1052_1	-0.348186	0.215929	6	2	0.182148	0.239291	0.621074	P7						Not Significant	Not Significant
PPR_1022_P8D_M_E_concat_coassembly_mesocosms_megahit_bin.175_PPR_1022_P8D_M_E_concat_coassembly_mesocosms_megahit_bin.175_k121_1381222_3	-0.344127	0.210619	6	5	0.177622	0.239291	0.621074	P7						Not Significant	Not Significant
PPR_1022_P8D_M_E_Methanol3_Day30_megahit_bin.27_PPR_1022_P8D_M_E_Methanol3_Day30_megahit_bin.27_k121_396637_3	-0.343707	0.211837	6	2	0.180015	0.239291	0.621074	P7						Not Significant	Not Significant
PPR_0822_P7D_M_D_IS2_megahit_bin.32_PPR_0822_P7D_M_D_IS2_megahit_bin.32_k121_544692_7	-0.340359	0.208788	6	2	0.1784	0.239291	0.621074	P7						Not Significant	Not Significant
PPR_0822_P7D_M_D_IS1_megahit_bin.26_PPR_0822_P7D_M_D_IS1_megahit_bin.26_k121_2382214_2	-0.337088	0.205818	6	2	0.176806	0.239291	0.621074	P7						Not Significant	Not Significant
PPR_0822_P8D_M_D_IS1_megahit_bin.50_PPR_0822_P8D_M_D_IS1_megahit_bin.50_k121_2577353_2	-0.337088	0.205818	6	2	0.176806	0.239291	0.621074	P7						Not Significant	Not Significant
PPR_1022_P8D_M_E_Methanol3_Day30_megahit_bin.27_PPR_1022_P8D_M_E_Methanol3_Day30_megahit_bin.27_k121_1240033_2	-0.336838	0.205592	6	2	0.176684	0.239291	0.621074	P7						Not Significant	Not Significant
PPR_0822_P7S_P7D_M_D_coassembly2_megahit_bin.47_PPR_0822_P7S_P7D_M_D_coassembly2_megahit_bin.47_k121_1428053_1	-0.334164	0.203171	6	2	0.175368	0.239291	0.621074	P7						Not Significant	Not Significant
PPR_0822_P7S_P7D_M_D_coassembly2_megahit_bin.47_PPR_0822_P7S_P7D_M_D_coassembly2_megahit_bin.47_k121_3873414_2	-0.334164	0.203171	6	2	0.175368	0.239291	0.621074	P7						Not Significant	Not Significant
PPR_0522_P7D_M_D_megahit_bin.27_PPR_0522_P7D_M_D_megahit_bin.27_k121_340921_3	-0.334164	0.203171	6	2	0.175368	0.239291	0.621074	P7						Not Significant	Not Significant
PPR_0822_P8D_M_D_idba_bin.35_PPR_0822_P8D_M_D_idba_bin.35_scaffold_1491_6	-0.334164	0.203171	6	2	0.175368	0.239291	0.621074	P7						Not Significant	Not Significant
PPR_0522_0822_P8D_M_D_coassembly_megahit_bin.40.renamed_PPR_0522_0822_P8D_M_D_coassembly_megahit_bin.40.renamed_k121_1219111_41	-0.334164	0.203171	6	2	0.175368	0.239291	0.621074	P7						Not Significant	Not Significant
PPR_0522_P7D_M_D_megahit_bin.27_PPR_0522_P7D_M_D_megahit_bin.27_k121_782802_3	-0.334164	0.203171	6	2	0.175368	0.239291	0.621074	P7						Not Significant	Not Significant
PPR_0822_P7S_idba_20percent_bin.1.fa.renamed_PPR_0822_P7S_idba_20percent_bin.1.fa.renamed_PPR_P7S_idba_20percent_bin.1.fa_scaffold_0_43	-0.334164	0.203171	6	2	0.175368	0.239291	0.621074	P7						Not Significant	Not Significant
PPR_0822_P8D_M_D_idba_bin.35_PPR_0822_P8D_M_D_idba_bin.35_scaffold_230_18	-0.333657	0.202713	6	2	0.175118	0.239291	0.621074	P7						Not Significant	Not Significant
PPR_0822_P7D_M_D_IS1_megahit_bin.24_PPR_0822_P7D_M_D_IS1_megahit_bin.24_k121_773859_3	-0.332934	0.20206	6	2	0.17476	0.239291	0.621074	P7						Not Significant	Not Significant
PPR_0822_P7S_M_D_IS2_megahit_bin.46_PPR_0822_P7S_M_D_IS2_megahit_bin.46_k121_3210988_1	-0.331459	0.200729	6	2	0.174027	0.239291	0.621074	P7						Not Significant	Not Significant
PPR_0822_P8D_M_D_idba_bin.35_PPR_0822_P8D_M_D_idba_bin.35_scaffold_1289_11	-0.330403	0.199778	6	2	0.173501	0.239291	0.621074	P7						Not Significant	Not Significant
PPR_0822_P7S_M_D_idba_bin.53_PPR_0822_P7S_M_D_idba_bin.53_scaffold_1186_6	-0.330354	0.199734	6	2	0.173477	0.239291	0.621074	P7						Not Significant	Not Significant
PPR_0822_P8D_M_D_idba_bin.35_PPR_0822_P8D_M_D_idba_bin.35_scaffold_272_11	-0.329663	0.199112	6	2	0.173131	0.239291	0.621074	P7						Not Significant	Not Significant
PPR_0522_P7D_M_D_megahit_bin.27_PPR_0522_P7D_M_D_megahit_bin.27_k121_724780_2	-0.328856	0.198386	6	2	0.172727	0.239291	0.621074	P7						Not Significant	Not Significant
PPR_0822_P7D_M_D_IS1_megahit_bin.24_PPR_0822_P7D_M_D_IS1_megahit_bin.24_k121_351244_3	-0.328856	0.198386	6	2	0.172727	0.239291	0.621074	P7						Not Significant	Not Significant
PPR_1022_P7D_M_E_Formate3_megahit_bin.4_PPR_1022_P7D_M_E_Formate3_megahit_bin.4_k121_1559602_4	-0.327101	0.19681	6	2	0.171845	0.239291	0.621074	P7						Not Significant	Not Significant
PPR_0822_P8D_M_D_idba_bin.35_PPR_0822_P8D_M_D_idba_bin.35_scaffold_2205_9	-0.327101	0.19681	6	2	0.171845	0.239291	0.621074	P7						Not Significant	Not Significant
PPR_0822_P7S_M_D_IS2_megahit_bin.21_PPR_0822_P7S_M_D_IS2_megahit_bin.21_k121_877691_5	-0.327101	0.19681	6	2	0.171845	0.239291	0.621074	P7						Not Significant	Not Significant
PPR_0822_P7D_M_D_IS1_megahit_bin.46_PPR_0822_P7D_M_D_IS1_megahit_bin.46_k121_1444273_4	-0.327101	0.19681	6	2	0.171845	0.239291	0.621074	P7						Not Significant	Not Significant
PPR_1022_P7D_M_E_concat_coassembly_mesocosms_is1_megahit_bin.73_PPR_1022_P7D_M_E_concat_coassembly_mesocosms_is1_megahit_bin.73_k121_1576183_1	-0.327101	0.19681	6	2	0.171845	0.239291	0.621074	P7						Not Significant	Not Significant
PPR_0822_P8D_M_D_idba_bin.35_PPR_0822_P8D_M_D_idba_bin.35_scaffold_272_9	-0.327101	0.19681	6	2	0.171845	0.239291	0.621074	P7						Not Significant	Not Significant
PPR_1022_P7D_M_E_concat_coassembly_mesocosms_megahit_bin.173_PPR_1022_P7D_M_E_concat_coassembly_mesocosms_megahit_bin.173_k121_1633870_5	-0.326593	0.196355	6	2	0.171589	0.239291	0.621074	P7						Not Significant	Not Significant
PPR_0822_P7D_M_D_IS1_megahit_bin.24_PPR_0822_P7D_M_D_IS1_megahit_bin.24_k121_2543528_2	-0.325871	0.195707	6	2	0.171224	0.239291	0.621074	P7						Not Significant	Not Significant
PPR_0822_P7S_M_D_megahit_bin.4_PPR_0822_P7S_M_D_megahit_bin.4_k121_1229282_1	-0.325871	0.195707	6	2	0.171224	0.239291	0.621074	P7						Not Significant	Not Significant
PPR_1022_P7S_M_E_Acetate3_Day30_megahit_bin.44_PPR_1022_P7S_M_E_Acetate3_Day30_megahit_bin.44_k121_1857482_3	-0.323669	0.193736	6	2	0.170108	0.239291	0.621074	P7						Not Significant	Not Significant
PPR_0822_P7D_M_D_idba_bin.50_PPR_0822_P7D_M_D_idba_bin.50_scaffold_4586_4	-0.323669	0.193736	6	2	0.170108	0.239291	0.621074	P7						Not Significant	Not Significant
PPR_0822_P8D_M_D_idba_bin.35_PPR_0822_P8D_M_D_idba_bin.35_scaffold_28422_1	-0.323041	0.193175	6	2	0.169789	0.239291	0.621074	P7						Not Significant	Not Significant
PPR_0822_P7D_M_D_IS1_megahit_bin.24_PPR_0822_P7D_M_D_IS1_megahit_bin.24_k121_944560_3	-0.321836	0.1921	6	2	0.169174	0.239291	0.621074	P7						Not Significant	Not Significant
PPR_1022_P7S_M_E_Acetate3_Day30_megahit_bin.44_PPR_1022_P7S_M_E_Acetate3_Day30_megahit_bin.44_k121_625826_5	-0.321836	0.1921	6	2	0.169174	0.239291	0.621074	P7						Not Significant	Not Significant
PPR_0822_P7D_M_D_IS1_megahit_bin.1_PPR_0822_P7D_M_D_IS1_megahit_bin.1_k121_2621484_1	-0.321792	0.192061	6	2	0.169152	0.239291	0.621074	P7						Not Significant	Not Significant
PPR_1022_P7D_M_E_Control2_megahit_bin.34_PPR_1022_P7D_M_E_Control2_megahit_bin.34_k121_892247_17	-0.321792	0.192061	6	2	0.169152	0.239291	0.621074	P7						Not Significant	Not Significant
PPR_0522_P7D_M_D_megahit_bin.27_PPR_0522_P7D_M_D_megahit_bin.27_k121_206491_10	-0.321792	0.192061	6	2	0.169152	0.239291	0.621074	P7						Not Significant	Not Significant
PPR_0822_P7D_M_D_megahit_bin.20_PPR_0822_P7D_M_D_megahit_bin.20_k121_1043221_2	-0.321792	0.192061	6	2	0.169152	0.239291	0.621074	P7						Not Significant	Not Significant
PPR_0822_P7D_M_D_IS3_megahit_bin.6_PPR_0822_P7D_M_D_IS3_megahit_bin.6_k121_479634_1	-0.321792	0.192061	6	2	0.169152	0.239291	0.621074	P7						Not Significant	Not Significant
PPR_1022_P7S_M_E_Acetate3_Day30_megahit_bin.44_PPR_1022_P7S_M_E_Acetate3_Day30_megahit_bin.44_k121_258460_1	-0.321792	0.192061	6	2	0.169152	0.239291	0.621074	P7						Not Significant	Not Significant
PPR_0822_P7S_M_D_IS1_megahit_bin.27_PPR_0822_P7S_M_D_IS1_megahit_bin.27_k121_1255361_1	-0.32018	0.190625	6	2	0.168327	0.239291	0.621074	P7						Not Significant	Not Significant
PPR_0522_0822_P8D_M_D_coassembly_megahit_bin.40.renamed_PPR_0522_0822_P8D_M_D_coassembly_megahit_bin.40.renamed_k121_1356077_24	-0.317758	0.188472	6	2	0.167081	0.239291	0.621074	P7						Not Significant	Not Significant
PPR_1022_P8D_M_E_Methanol3_Day30_megahit_bin.27_PPR_1022_P8D_M_E_Methanol3_Day30_megahit_bin.27_k121_87593_3	-0.317758	0.188472	6	2	0.167081	0.239291	0.621074	P7						Not Significant	Not Significant
PPR_1022_P7D_M_E_Control2_megahit_bin.7_PPR_1022_P7D_M_E_Control2_megahit_bin.7_k121_1227718_2	-0.317758	0.188472	6	2	0.167081	0.239291	0.621074	P7						Not Significant	Not Significant
PPR_0822_P7D_M_D_idba_bin.46_PPR_0822_P7D_M_D_idba_bin.46_scaffold_9150_3	-0.315513	0.186483	6	2	0.165921	0.239291	0.621074	P7						Not Significant	Not Significant
PPR_0822_P8D_M_D_idba_bin.17_PPR_0822_P8D_M_D_idba_bin.17_scaffold_13499_3	-0.312128	0.183495	6	2	0.164159	0.239291	0.621074	P7						Not Significant	Not Significant
PPR_0822_P7D_M_D_IS1_megahit_bin.1_PPR_0822_P7D_M_D_IS1_megahit_bin.1_k121_1640447_2	-0.312128	0.183495	6	2	0.164159	0.239291	0.621074	P7						Not Significant	Not Significant
PPR_1022_P8D_M_E_concat_coassembly_mesocosms_megahit_bin.154_PPR_1022_P8D_M_E_concat_coassembly_mesocosms_megahit_bin.154_k121_6012702_10	-0.311848	0.183248	6	2	0.164013	0.239291	0.621074	P7						Not Significant	Not Significant
PPR_1022_P7S_M_E_Acetate3_Day30_megahit_bin.44_PPR_1022_P7S_M_E_Acetate3_Day30_megahit_bin.44_k121_1272002_6	-0.311848	0.183248	6	2	0.164013	0.239291	0.621074	P7						Not Significant	Not Significant
PPR_0822_P7S_idba_20percent_bin.1.fa.renamed_PPR_0822_P7S_idba_20percent_bin.1.fa.renamed_PPR_P7S_idba_20percent_bin.1.fa_scaffold_20_11	-0.311848	0.183248	6	2	0.164013	0.239291	0.621074	P7						Not Significant	Not Significant
PPR_0522_0822_P7D_M_D_coassembly_megahit_bin.95.renamed_PPR_0522_0822_P7D_M_D_coassembly_megahit_bin.95.renamed_k121_1617146_34	-0.311848	0.183248	6	2	0.164013	0.239291	0.621074	P7						Not Significant	Not Significant
PPR_0822_P7D_M_D_IS3_megahit_bin.6_PPR_0822_P7D_M_D_IS3_megahit_bin.6_k121_1899492_6	-0.311848	0.183248	6	2	0.164013	0.239291	0.621074	P7						Not Significant	Not Significant
PPR_1022_P7D_M_E_concat_coassembly_mesocosms_megahit_bin.173_PPR_1022_P7D_M_E_concat_coassembly_mesocosms_megahit_bin.173_k121_373662_3	-0.311848	0.183248	6	2	0.164013	0.239291	0.621074	P7						Not Significant	Not Significant
PPR_0822_P7D_M_D_idba_bin.50_PPR_0822_P7D_M_D_idba_bin.50_scaffold_5017_2	-0.311848	0.183248	6	2	0.164013	0.239291	0.621074	P7						Not Significant	Not Significant
PPR_1022_P7S_M_E_Acetate3_Day30_megahit_bin.44_PPR_1022_P7S_M_E_Acetate3_Day30_megahit_bin.44_k121_947075_1	-0.311848	0.183248	6	2	0.164013	0.239291	0.621074	P7						Not Significant	Not Significant
PPR_0522_P7S_M_D_idba_bin.14_PPR_0522_P7S_M_D_idba_bin.14_scaffold_7812_1	-0.311848	0.183248	6	2	0.164013	0.239291	0.621074	P7						Not Significant	Not Significant
PPR_0822_P7S_M_D_IS1_megahit_bin.27_PPR_0822_P7S_M_D_IS1_megahit_bin.27_k121_3893387_5	-0.311848	0.183248	6	2	0.164013	0.239291	0.621074	P7						Not Significant	Not Significant
PPR_0822_P8D_M_D_idba_bin.35_PPR_0822_P8D_M_D_idba_bin.35_scaffold_364_15	-0.311848	0.183248	6	2	0.164013	0.239291	0.621074	P7						Not Significant	Not Significant
PPR_0522_P7S_M_D_idba_bin.14_PPR_0522_P7S_M_D_idba_bin.14_scaffold_2197_2	-0.311805	0.18321	6	2	0.16399	0.239291	0.621074	P7						Not Significant	Not Significant
PPR_0822_P7D_M_D_IS1_megahit_bin.26_PPR_0822_P7D_M_D_IS1_megahit_bin.26_k121_1910899_5	-0.310205	0.181803	6	2	0.163153	0.239291	0.621074	P7						Not Significant	Not Significant
PPR_1022_P8D_M_E_Methanol3_Day30_megahit_bin.27_PPR_1022_P8D_M_E_Methanol3_Day30_megahit_bin.27_k121_1414319_3	-0.30777	0.179668	6	2	0.161873	0.239291	0.621074	P7						Not Significant	Not Significant
PPR_0822_P7S_P7D_M_D_coassembly2_megahit_bin.53_PPR_0822_P7S_P7D_M_D_coassembly2_megahit_bin.53_k121_7505419_4	-0.30777	0.179668	6	2	0.161873	0.239291	0.621074	P7						Not Significant	Not Significant
PPR_1022_P7D_M_E_concat_coassembly_mesocosms_is1_megahit_bin.72_PPR_1022_P7D_M_E_concat_coassembly_mesocosms_is1_megahit_bin.72_k121_1467091_3	-0.30777	0.179668	6	2	0.161873	0.239291	0.621074	P7						Not Significant	Not Significant
PPR_1022_P8D_M_E_Methanol3_Day30_megahit_bin.27_PPR_1022_P8D_M_E_Methanol3_Day30_megahit_bin.27_k121_1357420_3	-0.30777	0.179668	6	2	0.161873	0.239291	0.621074	P7						Not Significant	Not Significant
PPR_0822_P7S_idba_20percent_bin.1.fa.renamed_PPR_0822_P7S_idba_20percent_bin.1.fa.renamed_PPR_P7S_idba_20percent_bin.1.fa_scaffold_1046_2	-0.30654	0.178593	6	2	0.161224	0.239291	0.621074	P7						Not Significant	Not Significant
PPR_1022_P7S_M_E_Acetate3_Day30_megahit_bin.44_PPR_1022_P7S_M_E_Acetate3_Day30_megahit_bin.44_k121_1884538_5	-0.30654	0.178593	6	2	0.161224	0.239291	0.621074	P7						Not Significant	Not Significant
PPR_1022_P7D_M_E_Formate3_megahit_bin.5_PPR_1022_P7D_M_E_Formate3_megahit_bin.5_k121_239087_12	-0.30654	0.178593	6	2	0.161224	0.239291	0.621074	P7						Not Significant	Not Significant
PPR_1022_P7D_M_E_Methanol3_megahit_bin.6_PPR_1022_P7D_M_E_Methanol3_megahit_bin.6_k121_500481_4	-0.304785	0.177062	6	2	0.160297	0.239291	0.621074	P7						Not Significant	Not Significant
PPR_1022_P7D_M_E_Methanol3_megahit_bin.6_PPR_1022_P7D_M_E_Methanol3_megahit_bin.6_k121_77134_2	-0.302085	0.174714	6	2	0.158864	0.239291	0.621074	P7						Not Significant	Not Significant
PPR_1022_P7D_M_E_Methanol3_megahit_bin.6_PPR_1022_P7D_M_E_Methanol3_megahit_bin.6_k121_658911_7	-0.301353	0.17408	6	2	0.158475	0.239291	0.621074	P7						Not Significant	Not Significant
PPR_1022_P7S_M_E_Acetate3_Day30_megahit_bin.44_PPR_1022_P7S_M_E_Acetate3_Day30_megahit_bin.44_k121_638310_3	-0.301353	0.17408	6	2	0.158475	0.239291	0.621074	P7						Not Significant	Not Significant
PPR_1022_P7D_M_E_Methanol3_megahit_bin.6_PPR_1022_P7D_M_E_Methanol3_megahit_bin.6_k121_974122_5	-0.300707	0.17352	6	2	0.15813	0.239291	0.621074	P7						Not Significant	Not Significant
PPR_0822_P7S_M_D_megahit_bin.9_PPR_0822_P7S_M_D_megahit_bin.9_k121_1146074_14	-0.300707	0.17352	6	2	0.15813	0.239291	0.621074	P7						Not Significant	Not Significant
PPR_1022_P7D_M_E_Methanol3_megahit_bin.6_PPR_1022_P7D_M_E_Methanol3_megahit_bin.6_k121_1221181_6	-0.300707	0.17352	6	2	0.15813	0.239291	0.621074	P7						Not Significant	Not Significant
PPR_1022_P7S_M_E_Acetate3_Day30_megahit_bin.44_PPR_1022_P7S_M_E_Acetate3_Day30_megahit_bin.44_k121_983628_4	-0.299477	0.172456	6	2	0.157474	0.239291	0.621074	P7						Not Significant	Not Significant
PPR_0822_P7S_M_D_IS1_megahit_bin.27_PPR_0822_P7S_M_D_IS1_megahit_bin.27_k121_483916_3	-0.299477	0.172456	6	2	0.157474	0.239291	0.621074	P7						Not Significant	Not Significant
PPR_0522_P7D_M_D_megahit_bin.27_PPR_0522_P7D_M_D_megahit_bin.27_k121_222094_8	-0.299477	0.172456	6	2	0.157474	0.239291	0.621074	P7						Not Significant	Not Significant
PPR_0822_P7D_M_D_idba_bin.46_PPR_0822_P7D_M_D_idba_bin.46_scaffold_31504_1	-0.298051	0.171226	6	2	0.156712	0.239291	0.621074	P7						Not Significant	Not Significant
PPR_0822_P7D_M_D_idba_bin.25_PPR_0822_P7D_M_D_idba_bin.25_scaffold_1600_1	-0.297042	0.170357	6	2	0.156173	0.239291	0.621074	P7						Not Significant	Not Significant
PPR_0522_P7S_M_D_idba_bin.14_PPR_0522_P7S_M_D_idba_bin.14_scaffold_4952_6	-0.296552	0.169937	6	2	0.155911	0.239291	0.621074	P7						Not Significant	Not Significant
PPR_1022_P7S_M_E_Acetate3_Day30_IS1_megahit_bin.11_PPR_1022_P7S_M_E_Acetate3_Day30_IS1_megahit_bin.11_k121_150973_1	-0.296183	0.169619	6	2	0.155713	0.239291	0.621074	P7						Not Significant	Not Significant
PPR_0822_P8D_M_D_idba_bin.35_PPR_0822_P8D_M_D_idba_bin.35_scaffold_313_4	-0.294797	0.168431	6	2	0.15497	0.239291	0.621074	P7						Not Significant	Not Significant
PPR_0522_P7D_M_D_megahit_bin.27_PPR_0522_P7D_M_D_megahit_bin.27_k121_1230818_4	-0.293079	0.166961	6	2	0.154047	0.239291	0.621074	P7						Not Significant	Not Significant
PPR_0522_P7S_M_D_iterative_megahit_bin.9_PPR_0522_P7S_M_D_iterative_megahit_bin.9_PPR_0522_P7S_M_D_iterative_megahit_bin.9.fa_k121_456214_4	-0.293079	0.166961	6	2	0.154047	0.239291	0.621074	P7						Not Significant	Not Significant
PPR_0822_P7D_M_D_IS1_megahit_bin.24_PPR_0822_P7D_M_D_IS1_megahit_bin.24_k121_310400_1	-0.289812	0.164181	6	2	0.152289	0.239291	0.621074	P7						Not Significant	Not Significant
PPR_1022_P7D_M_E_Formate3_megahit_bin.5_PPR_1022_P7D_M_E_Formate3_megahit_bin.5_k121_637864_3	-0.289812	0.164181	6	2	0.152289	0.239291	0.621074	P7						Not Significant	Not Significant
PPR_1022_P7D_M_E_Control2_megahit_bin.34_PPR_1022_P7D_M_E_Control2_megahit_bin.34_k121_421496_9	-0.285734	0.160735	6	2	0.150091	0.239291	0.621074	P7						Not Significant	Not Significant
PPR_0822_P8D_M_D_idba_bin.35_PPR_0822_P8D_M_D_idba_bin.35_scaffold_705_10	-0.285454	0.1605	6	2	0.14994	0.239291	0.621074	P7						Not Significant	Not Significant
PPR_0822_P8D_M_D_idba_bin.35_PPR_0822_P8D_M_D_idba_bin.35_scaffold_6513_3	-0.285454	0.1605	6	2	0.14994	0.239291	0.621074	P7						Not Significant	Not Significant
PPR_1022_P7D_M_E_Formate3_megahit_bin.5_PPR_1022_P7D_M_E_Formate3_megahit_bin.5_k121_239087_11	-0.285454	0.1605	6	2	0.14994	0.239291	0.621074	P7						Not Significant	Not Significant
PPR_1022_P7D_M_E_Methanol3_megahit_bin.6_PPR_1022_P7D_M_E_Methanol3_megahit_bin.6_k121_164649_2	-0.285454	0.1605	6	2	0.14994	0.239291	0.621074	P7						Not Significant	Not Significant
PPR_0822_P7D_M_D_IS1_megahit_bin.46_PPR_0822_P7D_M_D_IS1_megahit_bin.46_k121_313307_3	-0.285454	0.1605	6	2	0.14994	0.239291	0.621074	P7						Not Significant	Not Significant
PPR_0822_P7D_M_D_IS3_megahit_bin.6_PPR_0822_P7D_M_D_IS3_megahit_bin.6_k121_1006891_4	-0.285454	0.1605	6	2	0.14994	0.239291	0.621074	P7						Not Significant	Not Significant
PPR_1022_P8D_M_E_Methanol3_Day30_megahit_bin.43_PPR_1022_P8D_M_E_Methanol3_Day30_megahit_bin.43_k121_1169959_2	-0.285454	0.1605	6	2	0.14994	0.239291	0.621074	P7						Not Significant	Not Significant
PPR_0822_P8S_P8D_M_D_coassembly_megahit_bin.3_PPR_0822_P8S_P8D_M_D_coassembly_megahit_bin.3_k121_2012056_5	-0.285454	0.1605	6	2	0.14994	0.239291	0.621074	P7						Not Significant	Not Significant
PPR_0822_P7S_M_D_idba_bin.36_PPR_0822_P7S_M_D_idba_bin.36_scaffold_29931_3	-0.285454	0.1605	6	2	0.14994	0.239291	0.621074	P7						Not Significant	Not Significant
PPR_1022_P7S_M_E_Acetate3_Day30_megahit_bin.44_PPR_1022_P7S_M_E_Acetate3_Day30_megahit_bin.44_k121_312470_7	-0.285454	0.1605	6	2	0.14994	0.239291	0.621074	P7						Not Significant	Not Significant
PPR_0822_P7S_idba_20percent_bin.1.fa.renamed_PPR_0822_P7S_idba_20percent_bin.1.fa.renamed_PPR_P7S_idba_20percent_bin.1.fa_scaffold_13_6	-0.285454	0.1605	6	2	0.14994	0.239291	0.621074	P7						Not Significant	Not Significant
PPR_0822_P7D_M_D_IS3_megahit_bin.6_PPR_0822_P7D_M_D_IS3_megahit_bin.6_k121_1006891_3	-0.285454	0.1605	6	2	0.14994	0.239291	0.621074	P7						Not Significant	Not Significant
PPR_1022_P7D_M_E_concat_coassembly_mesocosms_megahit_bin.20_PPR_1022_P7D_M_E_concat_coassembly_mesocosms_megahit_bin.20_k121_2203130_7	-0.285454	0.1605	6	2	0.14994	0.239291	0.621074	P7						Not Significant	Not Significant
PPR_0822_P7D_M_D_IS1_megahit_bin.24_PPR_0822_P7D_M_D_IS1_megahit_bin.24_k121_1710907_1	-0.285454	0.1605	6	2	0.14994	0.239291	0.621074	P7						Not Significant	Not Significant
PPR_0522_P7D_M_D_megahit_bin.27_PPR_0522_P7D_M_D_megahit_bin.27_k121_1007147_2	-0.285454	0.1605	6	2	0.14994	0.239291	0.621074	P7						Not Significant	Not Significant
PPR_0822_P7D_M_D_idba_bin.46_PPR_0822_P7D_M_D_idba_bin.46_scaffold_2920_1	-0.285454	0.1605	6	2	0.14994	0.239291	0.621074	P7						Not Significant	Not Significant
PPR_0822_P7S_idba_20percent_bin.1.fa.renamed_PPR_0822_P7S_idba_20percent_bin.1.fa.renamed_PPR_P7S_idba_20percent_bin.1.fa_scaffold_65_7	-0.285454	0.1605	6	2	0.14994	0.239291	0.621074	P7						Not Significant	Not Significant
PPR_0822_P8S_P8D_M_D_coassembly_megahit_bin.3_PPR_0822_P8S_P8D_M_D_coassembly_megahit_bin.3_k121_3426858_5	-0.285454	0.1605	6	2	0.14994	0.239291	0.621074	P7						Not Significant	Not Significant
PPR_1022_P7D_M_E_Control2_megahit_bin.34_PPR_1022_P7D_M_E_Control2_megahit_bin.34_k121_261630_35	-0.285454	0.1605	6	2	0.14994	0.239291	0.621074	P7						Not Significant	Not Significant
PPR_1022_P7S_M_E_Acetate3_Day30_megahit_bin.44_PPR_1022_P7S_M_E_Acetate3_Day30_megahit_bin.44_k121_721078_6	-0.285454	0.1605	6	2	0.14994	0.239291	0.621074	P7						Not Significant	Not Significant
PPR_1022_P7D_M_E_Control2_megahit_bin.7_PPR_1022_P7D_M_E_Control2_megahit_bin.7_k121_47059_11	-0.285454	0.1605	6	2	0.14994	0.239291	0.621074	P7						Not Significant	Not Significant
PPR_0822_P7S_idba_20percent_bin.1.fa.renamed_PPR_0822_P7S_idba_20percent_bin.1.fa.renamed_PPR_P7S_idba_20percent_bin.1.fa_scaffold_492_2	-0.285454	0.1605	6	2	0.14994	0.239291	0.621074	P7						Not Significant	Not Significant
PPR_0822_P7D_M_D_IS1_megahit_bin.46_PPR_0822_P7D_M_D_IS1_megahit_bin.46_k121_160103_6	-0.285454	0.1605	6	2	0.14994	0.239291	0.621074	P7						Not Significant	Not Significant
PPR_0822_P7D_M_D_IS1_megahit_bin.24_PPR_0822_P7D_M_D_IS1_megahit_bin.24_k121_2558832_1	-0.285454	0.1605	6	2	0.14994	0.239291	0.621074	P7						Not Significant	Not Significant
PPR_0822_P8D_M_D_idba_bin.35_PPR_0822_P8D_M_D_idba_bin.35_scaffold_52_31	-0.285454	0.1605	6	2	0.14994	0.239291	0.621074	P7						Not Significant	Not Significant
PPR_0822_P8D_M_D_idba_bin.35_PPR_0822_P8D_M_D_idba_bin.35_scaffold_2486_2	-0.285454	0.1605	6	2	0.14994	0.239291	0.621074	P7						Not Significant	Not Significant
PPR_1022_P7D_M_E_concat_coassembly_mesocosms_is1_megahit_bin.72_PPR_1022_P7D_M_E_concat_coassembly_mesocosms_is1_megahit_bin.72_k121_4731903_13	-0.285454	0.1605	6	2	0.14994	0.239291	0.621074	P7						Not Significant	Not Significant
PPR_0822_P7S_M_D_IS1_megahit_bin.27_PPR_0822_P7S_M_D_IS1_megahit_bin.27_k121_2680544_2	-0.285454	0.1605	6	2	0.14994	0.239291	0.621074	P7						Not Significant	Not Significant
PPR_1022_P7D_M_E_Formate3_megahit_bin.5_PPR_1022_P7D_M_E_Formate3_megahit_bin.5_k121_972605_21	-0.285454	0.1605	6	2	0.14994	0.239291	0.621074	P7						Not Significant	Not Significant
PPR_0822_P7D_M_D_IS1_megahit_bin.1_PPR_0822_P7D_M_D_IS1_megahit_bin.1_k121_1682398_15	-0.285454	0.1605	6	2	0.14994	0.239291	0.621074	P7						Not Significant	Not Significant
PPR_1022_P7D_M_E_Control2_megahit_bin.18_PPR_1022_P7D_M_E_Control2_megahit_bin.18_k121_910695_10	-0.285454	0.1605	6	2	0.14994	0.239291	0.621074	P7						Not Significant	Not Significant
PPR_0822_P7D_M_D_IS1_megahit_bin.24_PPR_0822_P7D_M_D_IS1_megahit_bin.24_k121_1555103_2	-0.284302	0.159533	6	2	0.149319	0.239291	0.621074	P7						Not Significant	Not Significant
PPR_0822_P7S_M_D_IS3_megahit_bin.44_PPR_0822_P7S_M_D_IS3_megahit_bin.44_k121_2527128_2	-0.284302	0.159533	6	2	0.149319	0.239291	0.621074	P7						Not Significant	Not Significant
PPR_0522_P7S_M_D_idba_bin.14_PPR_0522_P7S_M_D_idba_bin.14_scaffold_2332_3	-0.284224	0.159467	6	2	0.149277	0.239291	0.621074	P7						Not Significant	Not Significant
PPR_0822_P7S_M_D_megahit_bin.9_PPR_0822_P7S_M_D_megahit_bin.9_k121_6520_14	-0.283622	0.153847	6	4	0.139027	0.239291	0.621074	P7						Not Significant	Not Significant
PPR_0822_P7D_M_D_idba_bin.46_PPR_0822_P7D_M_D_idba_bin.46_scaffold_19030_1	-0.282755	0.158237	6	2	0.148484	0.239291	0.621074	P7						Not Significant	Not Significant
PPR_1022_P7D_M_E_Formate3_megahit_bin.31_PPR_1022_P7D_M_E_Formate3_megahit_bin.31_k121_1737020_1	-0.282749	0.158232	6	2	0.148482	0.239291	0.621074	P7						Not Significant	Not Significant
PPR_0822_P8D_M_D_idba_bin.35_PPR_0822_P8D_M_D_idba_bin.35_scaffold_1347_4	-0.281694	0.157351	6	2	0.147913	0.239291	0.621074	P7						Not Significant	Not Significant
PPR_0822_P7S_M_D_megahit_bin.4_PPR_0822_P7S_M_D_megahit_bin.4_k121_2009130_2	-0.280469	0.156332	6	2	0.147253	0.239291	0.621074	P7						Not Significant	Not Significant
PPR_1022_P8D_M_E_Methanol3_Day30_megahit_bin.27_PPR_1022_P8D_M_E_Methanol3_Day30_megahit_bin.27_k121_162035_12	-0.280224	0.156128	6	2	0.147121	0.239291	0.621074	P7						Not Significant	Not Significant
PPR_0822_P7D_M_D_IS1_megahit_bin.24_PPR_0822_P7D_M_D_IS1_megahit_bin.24_k121_2185965_8	-0.280146	0.156064	6	2	0.147079	0.239291	0.621074	P7						Not Significant	Not Significant
PPR_0522_P7D_M_D_megahit_bin.27_PPR_0522_P7D_M_D_megahit_bin.27_k121_226261_2	-0.278761	0.154915	6	2	0.146333	0.239291	0.621074	P7						Not Significant	Not Significant
PPR_0822_P8D_M_D_IS1_megahit_bin.6_PPR_0822_P8D_M_D_IS1_megahit_bin.6_k121_1660016_4	-0.27718	0.153608	6	2	0.145482	0.239291	0.621074	P7						Not Significant	Not Significant
PPR_0822_P7D_M_D_IS1_megahit_bin.1_PPR_0822_P7D_M_D_IS1_megahit_bin.1_k121_1911942_12	-0.274237	0.151191	6	2	0.143902	0.239291	0.621074	P7						Not Significant	Not Significant
PPR_1022_P7D_M_E_Control2_megahit_bin.18_PPR_1022_P7D_M_E_Control2_megahit_bin.18_k121_1554615_11	-0.274237	0.151191	6	2	0.143902	0.239291	0.621074	P7						Not Significant	Not Significant
PPR_1022_P7S_M_E_Acetate3_Day30_megahit_bin.44_PPR_1022_P7S_M_E_Acetate3_Day30_megahit_bin.44_k121_507463_3	-0.274237	0.151191	6	2	0.143902	0.239291	0.621074	P7						Not Significant	Not Significant
PPR_1022_P8D_M_E_Methanol3_Day30_megahit_bin.27_PPR_1022_P8D_M_E_Methanol3_Day30_megahit_bin.27_k121_1092739_24	-0.272858	0.150065	6	2	0.143165	0.239291	0.621074	P7						Not Significant	Not Significant
PPR_0522_0822_P7D_M_D_coassembly_megahit_bin.95.renamed_PPR_0522_0822_P7D_M_D_coassembly_megahit_bin.95.renamed_k121_1140105_16	-0.272858	0.150065	6	2	0.143165	0.239291	0.621074	P7						Not Significant	Not Significant
PPR_0822_P7D_M_D_IS1_megahit_bin.26_PPR_0822_P7D_M_D_IS1_megahit_bin.26_k121_2896641_4	-0.270202	0.147907	6	2	0.141748	0.239291	0.621074	P7						Not Significant	Not Significant
PPR_0822_P7S_M_D_megahit_bin.23_PPR_0822_P7S_M_D_megahit_bin.23_k121_87764_8	-0.270158	0.147872	6	2	0.141724	0.239291	0.621074	P7						Not Significant	Not Significant
PPR_0822_P8D_M_D_idba_bin.35_PPR_0822_P8D_M_D_idba_bin.35_scaffold_189_25	-0.270052	0.147786	6	2	0.141668	0.239291	0.621074	P7						Not Significant	Not Significant
PPR_0822_P7S_M_D_IS3_megahit_bin.44_PPR_0822_P7S_M_D_IS3_megahit_bin.44_k121_2646716_2	-0.268798	0.146774	6	2	0.141002	0.239291	0.621074	P7						Not Significant	Not Significant
PPR_0822_P7D_M_D_idba_bin.27_PPR_0822_P7D_M_D_idba_bin.27_scaffold_4681_6	-0.268403	0.146456	6	2	0.140792	0.239291	0.621074	P7						Not Significant	Not Significant
PPR_1022_P7D_M_E_concat_coassembly_mesocosms_megahit_bin.118_PPR_1022_P7D_M_E_concat_coassembly_mesocosms_megahit_bin.118_k121_4741320_5	-0.266124	0.144627	6	2	0.139587	0.239291	0.621074	P7						Not Significant	Not Significant
PPR_0522_P7S_M_D_iterative_megahit_bin.9_PPR_0522_P7S_M_D_iterative_megahit_bin.9_PPR_0522_P7S_M_D_iterative_megahit_bin.9.fa_k121_857030_4	-0.266124	0.144627	6	2	0.139587	0.239291	0.621074	P7						Not Significant	Not Significant
PPR_1022_P7D_M_E_Formate3_megahit_bin.31_PPR_1022_P7D_M_E_Formate3_megahit_bin.31_k121_1884665_2	-0.265566	0.119468	6	4	0.0903209	0.239291	0.621074	P7						Not Significant	Not Significant
PPR_1022_P7D_M_E_Formate3_megahit_bin.5_PPR_1022_P7D_M_E_Formate3_megahit_bin.5_k121_637864_2	-0.264972	0.143708	6	2	0.138981	0.239291	0.621074	P7						Not Significant	Not Significant
PPR_1022_P7D_M_E_Methanol3_megahit_bin.6_PPR_1022_P7D_M_E_Methanol3_megahit_bin.6_k121_449049_2	-0.264972	0.143708	6	2	0.138981	0.239291	0.621074	P7						Not Significant	Not Significant
PPR_0822_P7S_M_D_megahit_bin.23_PPR_0822_P7S_M_D_megahit_bin.23_k121_3432177_14	-0.264738	0.143522	6	2	0.138858	0.239291	0.621074	P7						Not Significant	Not Significant
PPR_1022_P7D_M_E_Formate3_megahit_bin.5_PPR_1022_P7D_M_E_Formate3_megahit_bin.5_k121_239087_10	-0.263419	0.142474	6	2	0.138167	0.239291	0.621074	P7						Not Significant	Not Significant
PPR_0522_P7S_M_D_idba_bin.14_PPR_0522_P7S_M_D_idba_bin.14_scaffold_49110_2	-0.263419	0.142474	6	2	0.138167	0.239291	0.621074	P7						Not Significant	Not Significant
PPR_0822_P7D_M_D_IS1_megahit_bin.1_PPR_0822_P7D_M_D_IS1_megahit_bin.1_k121_2201198_3	-0.263419	0.142474	6	2	0.138167	0.239291	0.621074	P7						Not Significant	Not Significant
PPR_1022_P7D_M_E_concat_coassembly_mesocosms_megahit_bin.81_PPR_1022_P7D_M_E_concat_coassembly_mesocosms_megahit_bin.81_k121_2393477_4	-0.263419	0.142474	6	2	0.138167	0.239291	0.621074	P7						Not Significant	Not Significant
PPR_0822_P7S_M_D_megahit_bin.9_PPR_0822_P7S_M_D_megahit_bin.9_k121_3830832_15	-0.263419	0.142474	6	2	0.138167	0.239291	0.621074	P7						Not Significant	Not Significant
PPR_0822_P7S_P7D_M_D_coassembly2_megahit_bin.53_PPR_0822_P7S_P7D_M_D_coassembly2_megahit_bin.53_k121_7380006_11	-0.263419	0.142474	6	2	0.138167	0.239291	0.621074	P7						Not Significant	Not Significant
PPR_0522_P7D_M_D_megahit_bin.27_PPR_0522_P7D_M_D_megahit_bin.27_k121_1185381_6	-0.263139	0.142252	6	2	0.138021	0.239291	0.621074	P7						Not Significant	Not Significant
PPR_1022_P7D_M_E_Formate3_Day30_IS1_megahit_bin.12_PPR_1022_P7D_M_E_Formate3_Day30_IS1_megahit_bin.12_k121_875789_2	-0.263139	0.142252	6	2	0.138021	0.239291	0.621074	P7						Not Significant	Not Significant
PPR_0822_P7S_M_D_IS4_megahit_bin.9_PPR_0822_P7S_M_D_IS4_megahit_bin.9_k121_1250084_3	-0.260439	0.140125	6	2	0.136618	0.239291	0.621074	P7						Not Significant	Not Significant
PPR_0822_P7S_M_D_IS4_megahit_bin.9_PPR_0822_P7S_M_D_IS4_megahit_bin.9_k121_1223979_1	-0.259707	0.139551	6	2	0.13624	0.239291	0.621074	P7						Not Significant	Not Significant
PPR_0822_P7S_P7D_M_D_coassembly2_megahit_bin.53_PPR_0822_P7S_P7D_M_D_coassembly2_megahit_bin.53_k121_3219878_4	-0.259061	0.139046	6	2	0.135907	0.239291	0.621074	P7						Not Significant	Not Significant
PPR_0822_P8S_P7S_M_D_coassembly_megahit_bin.2_PPR_0822_P8S_P7S_M_D_coassembly_megahit_bin.2_k121_3533091_2	-0.259061	0.139046	6	2	0.135907	0.239291	0.621074	P7						Not Significant	Not Significant
PPR_0822_P7D_M_D_IS1_megahit_bin.24_PPR_0822_P7D_M_D_IS1_megahit_bin.24_k121_1570448_10	-0.259061	0.139046	6	2	0.135907	0.239291	0.621074	P7						Not Significant	Not Significant
PPR_0822_P7D_M_D_IS1_megahit_bin.46_PPR_0822_P7D_M_D_IS1_megahit_bin.46_k121_2015647_3	-0.259061	0.139046	6	2	0.135907	0.239291	0.621074	P7						Not Significant	Not Significant
PPR_0822_P7D_M_D_IS1_megahit_bin.1_PPR_0822_P7D_M_D_IS1_megahit_bin.1_k121_522244_5	-0.259061	0.139046	6	2	0.135907	0.239291	0.621074	P7						Not Significant	Not Significant
PPR_1022_P7D_M_E_Formate3_megahit_bin.5_PPR_1022_P7D_M_E_Formate3_megahit_bin.5_k121_1102334_3	-0.259061	0.139046	6	2	0.135907	0.239291	0.621074	P7						Not Significant	Not Significant
PPR_1022_P7D_M_E_Formate3_megahit_bin.5_PPR_1022_P7D_M_E_Formate3_megahit_bin.5_k121_972605_50	-0.259061	0.139046	6	2	0.135907	0.239291	0.621074	P7						Not Significant	Not Significant
PPR_1022_P7D_M_E_Formate3_megahit_bin.31_PPR_1022_P7D_M_E_Formate3_megahit_bin.31_k121_1477452_2	-0.259061	0.139046	6	2	0.135907	0.239291	0.621074	P7						Not Significant	Not Significant
PPR_0822_P7S_M_D_IS1_megahit_bin.27_PPR_0822_P7S_M_D_IS1_megahit_bin.27_k121_62784_6	-0.259061	0.139046	6	2	0.135907	0.239291	0.621074	P7						Not Significant	Not Significant
PPR_0822_P8S_P7S_M_D_coassembly_megahit_bin.2_PPR_0822_P8S_P7S_M_D_coassembly_megahit_bin.2_k121_202569_2	-0.259061	0.139046	6	2	0.135907	0.239291	0.621074	P7						Not Significant	Not Significant
PPR_0822_P7S_P7D_M_D_coassembly2_megahit_bin.47_PPR_0822_P7S_P7D_M_D_coassembly2_megahit_bin.47_k121_6246273_4	-0.259061	0.139046	6	2	0.135907	0.239291	0.621074	P7						Not Significant	Not Significant
PPR_1022_P7D_M_E_Methanol3_megahit_bin.6_PPR_1022_P7D_M_E_Methanol3_megahit_bin.6_k121_907238_2	-0.259061	0.139046	6	2	0.135907	0.239291	0.621074	P7						Not Significant	Not Significant
PPR_0822_P7S_M_D_megahit_bin.9_PPR_0822_P7S_M_D_megahit_bin.9_k121_3660394_1	-0.259061	0.139046	6	2	0.135907	0.239291	0.621074	P7						Not Significant	Not Significant
PPR_1022_P7D_M_E_concat_coassembly_mesocosms_megahit_bin.173_PPR_1022_P7D_M_E_concat_coassembly_mesocosms_megahit_bin.173_k121_1066711_1	-0.259061	0.139046	6	2	0.135907	0.239291	0.621074	P7						Not Significant	Not Significant
PPR_1022_P7D_M_E_concat_coassembly_mesocosms_is1_megahit_bin.73_PPR_1022_P7D_M_E_concat_coassembly_mesocosms_is1_megahit_bin.73_k121_6698426_1	-0.257909	0.138148	6	2	0.135316	0.239291	0.621074	P7						Not Significant	Not Significant
PPR_1022_P7D_M_E_Formate3_Day30_IS1_megahit_bin.12_PPR_1022_P7D_M_E_Formate3_Day30_IS1_megahit_bin.12_k121_760940_1	-0.256404	0.136982	6	2	0.13455	0.239291	0.621074	P7						Not Significant	Not Significant
PPR_1022_P7D_M_E_Methanol3_megahit_bin.6_PPR_1022_P7D_M_E_Methanol3_megahit_bin.6_k121_1229992_6	-0.256404	0.136982	6	2	0.13455	0.239291	0.621074	P7						Not Significant	Not Significant
PPR_1022_P8D_M_E_Methanol3_Day30_megahit_bin.27_PPR_1022_P8D_M_E_Methanol3_Day30_megahit_bin.27_k121_1161184_8	-0.256404	0.136982	6	2	0.13455	0.239291	0.621074	P7						Not Significant	Not Significant
PPR_1022_P8D_M_E_Methanol3_Day30_megahit_bin.27_PPR_1022_P8D_M_E_Methanol3_Day30_megahit_bin.27_k121_1153224_24	-0.256254	0.136866	6	2	0.134473	0.239291	0.621074	P7						Not Significant	Not Significant
PPR_0522_0822_P7D_M_D_coassembly_megahit_bin.95.renamed_PPR_0522_0822_P7D_M_D_coassembly_megahit_bin.95.renamed_k121_1617146_14	-0.255395	0.136204	6	2	0.134039	0.239291	0.621074	P7						Not Significant	Not Significant
PPR_0822_P7S_P7D_M_D_coassembly2_megahit_bin.60_PPR_0822_P7S_P7D_M_D_coassembly2_megahit_bin.60_k121_3138247_2	-0.255268	0.136106	6	2	0.133975	0.239291	0.621074	P7						Not Significant	Not Significant
PPR_1022_P7S_M_E_Acetate3_Day30_megahit_bin.44_PPR_1022_P7S_M_E_Acetate3_Day30_megahit_bin.44_k121_1408852_3	-0.254243	0.135319	6	2	0.133459	0.239291	0.621074	P7						Not Significant	Not Significant
PPR_0822_P7D_M_D_IS1_megahit_bin.24_PPR_0822_P7D_M_D_IS1_megahit_bin.24_k121_2805148_3	-0.253874	0.135036	6	2	0.133274	0.239291	0.621074	P7						Not Significant	Not Significant
PPR_0822_P7D_M_D_IS1_megahit_bin.1_PPR_0822_P7D_M_D_IS1_megahit_bin.1_k121_228504_5	-0.253874	0.135036	6	2	0.133274	0.239291	0.621074	P7						Not Significant	Not Significant
PPR_0822_P8D_M_D_idba_bin.35_PPR_0822_P8D_M_D_idba_bin.35_scaffold_38_47	-0.249073	0.131397	6	2	0.130906	0.239291	0.621074	P7						Not Significant	Not Significant
PPR_0822_P7S_M_D_IS2_megahit_bin.21_PPR_0822_P7S_M_D_IS2_megahit_bin.21_k121_1230399_4	-0.249073	0.131397	6	2	0.130906	0.239291	0.621074	P7						Not Significant	Not Significant
PPR_1022_P8D_M_E_Methanol3_Day30_megahit_bin.27_PPR_1022_P8D_M_E_Methanol3_Day30_megahit_bin.27_k121_429985_1	-0.248566	0.131017	6	2	0.130661	0.239291	0.621074	P7						Not Significant	Not Significant
PPR_0822_P8D_M_D_IS1_megahit_bin.50_PPR_0822_P8D_M_D_IS1_megahit_bin.50_k121_2439061_6	-0.248566	0.131017	6	2	0.130661	0.239291	0.621074	P7						Not Significant	Not Significant
PPR_0822_P7D_M_D_IS1_megahit_bin.26_PPR_0822_P7D_M_D_IS1_megahit_bin.26_k121_1864552_10	-0.247843	0.130477	6	2	0.130312	0.239291	0.621074	P7						Not Significant	Not Significant
PPR_1022_P7S_M_E_Acetate3_Day30_megahit_bin.44_PPR_1022_P7S_M_E_Acetate3_Day30_megahit_bin.44_k121_842723_1	-0.247843	0.130477	6	2	0.130312	0.239291	0.621074	P7						Not Significant	Not Significant
PPR_1022_P7D_M_E_Control2_megahit_bin.34_PPR_1022_P7D_M_E_Control2_megahit_bin.34_k121_276734_16	-0.247843	0.130477	6	2	0.130312	0.239291	0.621074	P7						Not Significant	Not Significant
PPR_1022_P7D_M_E_Formate3_megahit_bin.31_PPR_1022_P7D_M_E_Formate3_megahit_bin.31_k121_590858_4	-0.247843	0.130477	6	2	0.130312	0.239291	0.621074	P7						Not Significant	Not Significant
PPR_0822_P7D_M_D_IS1_megahit_bin.24_PPR_0822_P7D_M_D_IS1_megahit_bin.24_k121_381004_4	-0.247843	0.130477	6	2	0.130312	0.239291	0.621074	P7						Not Significant	Not Significant
PPR_0822_P7S_M_D_megahit_bin.23_PPR_0822_P7S_M_D_megahit_bin.23_k121_1655801_7	-0.247843	0.130477	6	2	0.130312	0.239291	0.621074	P7						Not Significant	Not Significant
PPR_0522_0822_P7S_M_D_coassembly_megahit_bin.61.renamed_PPR_0522_0822_P7S_M_D_coassembly_megahit_bin.61.renamed_k121_3817421_3	-0.247843	0.130477	6	2	0.130312	0.239291	0.621074	P7						Not Significant	Not Significant
PPR_1022_P7S_M_E_Acetate3_Day30_megahit_bin.44_PPR_1022_P7S_M_E_Acetate3_Day30_megahit_bin.44_k121_433562_8	-0.247843	0.130477	6	2	0.130312	0.239291	0.621074	P7						Not Significant	Not Significant
PPR_1022_P7S_M_E_Acetate3_Day30_megahit_bin.44_PPR_1022_P7S_M_E_Acetate3_Day30_megahit_bin.44_k121_619711_3	-0.247843	0.130477	6	2	0.130312	0.239291	0.621074	P7						Not Significant	Not Significant
PPR_0522_P7D_M_D_megahit_bin.27_PPR_0522_P7D_M_D_megahit_bin.27_k121_608764_16	-0.247473	0.130202	6	2	0.130135	0.239291	0.621074	P7						Not Significant	Not Significant
PPR_0822_P7D_M_D_IS1_megahit_bin.26_PPR_0822_P7D_M_D_IS1_megahit_bin.26_k121_2408908_7	-0.246368	0.129381	6	2	0.129608	0.239291	0.621074	P7						Not Significant	Not Significant
PPR_1022_P7D_M_E_concat_coassembly_mesocosms_megahit_bin.20_PPR_1022_P7D_M_E_concat_coassembly_mesocosms_megahit_bin.20_k121_4914565_2	-0.245909	0.129041	6	2	0.129391	0.239291	0.621074	P7						Not Significant	Not Significant
PPR_0822_P7S_idba_20percent_bin.1.fa.renamed_PPR_0822_P7S_idba_20percent_bin.1.fa.renamed_PPR_P7S_idba_20percent_bin.1.fa_scaffold_37_6	-0.244369	0.127907	6	2	0.128668	0.239291	0.621074	P7						Not Significant	Not Significant
PPR_1022_P8D_M_E_Methanol3_Day30_megahit_bin.27_PPR_1022_P8D_M_E_Methanol3_Day30_megahit_bin.27_k121_621481_1	-0.243808	0.127496	6	2	0.128408	0.239291	0.621074	P7						Not Significant	Not Significant
PPR_0822_P7D_M_D_IS1_megahit_bin.24_PPR_0822_P7D_M_D_IS1_megahit_bin.24_k121_288328_2	-0.243808	0.127496	6	2	0.128408	0.239291	0.621074	P7						Not Significant	Not Significant
PPR_0822_P7S_M_D_IS1_megahit_bin.16_PPR_0822_P7S_M_D_IS1_megahit_bin.16_k121_1200819_2	-0.243808	0.127496	6	2	0.128408	0.239291	0.621074	P7						Not Significant	Not Significant
PPR_0822_P7S_P7D_M_D_coassembly_megahit_bin.32_PPR_0822_P7S_P7D_M_D_coassembly_megahit_bin.32_k121_2305745_4	-0.243146	0.127012	6	2	0.128102	0.239291	0.621074	P7						Not Significant	Not Significant
PPR_0822_P7D_M_D_IS1_megahit_bin.1_PPR_0822_P7D_M_D_IS1_megahit_bin.1_k121_947606_2	-0.242656	0.126655	6	2	0.127877	0.239291	0.621074	P7						Not Significant	Not Significant
PPR_0822_P7S_P7D_M_D_coassembly2_megahit_bin.88_PPR_0822_P7S_P7D_M_D_coassembly2_megahit_bin.88_k121_3299223_7	-0.242656	0.126655	6	2	0.127877	0.239291	0.621074	P7						Not Significant	Not Significant
PPR_1022_P7D_M_E_concat_coassembly_mesocosms_megahit_bin.118_PPR_1022_P7D_M_E_concat_coassembly_mesocosms_megahit_bin.118_k121_4467675_10	-0.242656	0.126655	6	2	0.127877	0.239291	0.621074	P7						Not Significant	Not Significant
PPR_1022_P8D_M_E_Methanol3_Day30_megahit_bin.27_PPR_1022_P8D_M_E_Methanol3_Day30_megahit_bin.27_k121_1134668_7	-0.242656	0.126655	6	2	0.127877	0.239291	0.621074	P7						Not Significant	Not Significant
PPR_1022_P7D_M_E_Formate3_Day30_IS1_megahit_bin.12_PPR_1022_P7D_M_E_Formate3_Day30_IS1_megahit_bin.12_k121_875789_3	-0.242656	0.126655	6	2	0.127877	0.239291	0.621074	P7						Not Significant	Not Significant
PPR_1022_P7D_M_E_Formate3_Day30_IS1_megahit_bin.12_PPR_1022_P7D_M_E_Formate3_Day30_IS1_megahit_bin.12_k121_1805508_3	-0.24114	0.125557	6	2	0.127189	0.239291	0.621074	P7						Not Significant	Not Significant
PPR_1022_P7D_M_E_Control2_megahit_bin.7_PPR_1022_P7D_M_E_Control2_megahit_bin.7_k121_230512_2	-0.241103	0.12553	6	2	0.127172	0.239291	0.621074	P7						Not Significant	Not Significant
OWC_0094_OWC_0094_scaffold15393_3	-0.241103	0.12553	6	2	0.127172	0.239291	0.621074	P7						Not Significant	Not Significant
PPR_1022_P7D_M_E_concat_coassembly_mesocosms_megahit_bin.77_PPR_1022_P7D_M_E_concat_coassembly_mesocosms_megahit_bin.77_k121_1592044_1	-0.239353	0.124273	6	2	0.126392	0.239291	0.621074	P7						Not Significant	Not Significant
PPR_0822_P7D_M_D_IS1_megahit_bin.24_PPR_0822_P7D_M_D_IS1_megahit_bin.24_k121_731777_4	-0.238621	0.123751	6	2	0.126071	0.239291	0.621074	P7						Not Significant	Not Significant
PPR_1022_P7S_M_E_Acetate3_Day30_megahit_bin.44_PPR_1022_P7S_M_E_Acetate3_Day30_megahit_bin.44_k121_1445968_11	-0.238298	0.123521	6	2	0.12593	0.239291	0.621074	P7						Not Significant	Not Significant
PPR_1022_P7D_M_E_concat_coassembly_mesocosms_megahit_bin.20_PPR_1022_P7D_M_E_concat_coassembly_mesocosms_megahit_bin.20_k121_47341_6	-0.237025	0.122619	6	2	0.12538	0.239291	0.621074	P7						Not Significant	Not Significant
PPR_1022_P7S_M_E_Acetate3_Day30_megahit_bin.44_PPR_1022_P7S_M_E_Acetate3_Day30_megahit_bin.44_k121_736907_8	-0.237025	0.122619	6	2	0.12538	0.239291	0.621074	P7						Not Significant	Not Significant
PPR_0822_P7S_M_D_megahit_bin.9_PPR_0822_P7S_M_D_megahit_bin.9_k121_3586832_13	-0.236745	0.122422	6	2	0.125261	0.239291	0.621074	P7						Not Significant	Not Significant
PPR_0822_P7D_M_D_idba_bin.46_PPR_0822_P7D_M_D_idba_bin.46_scaffold_9228_1	-0.236745	0.122422	6	2	0.125261	0.239291	0.621074	P7						Not Significant	Not Significant
PPR_1022_P7D_M_E_Formate3_Day30_IS1_megahit_bin.12_PPR_1022_P7D_M_E_Formate3_Day30_IS1_megahit_bin.12_k121_1556023_1	-0.236745	0.122422	6	2	0.125261	0.239291	0.621074	P7						Not Significant	Not Significant
PPR_0822_P7D_M_D_IS1_megahit_bin.1_PPR_0822_P7D_M_D_IS1_megahit_bin.1_k121_1168140_2	-0.236745	0.122422	6	2	0.125261	0.239291	0.621074	P7						Not Significant	Not Significant
PPR_1022_P7D_M_E_Methanol3_megahit_bin.6_PPR_1022_P7D_M_E_Methanol3_megahit_bin.6_k121_460702_2	-0.236745	0.122422	6	2	0.125261	0.239291	0.621074	P7						Not Significant	Not Significant
PPR_0822_P7D_M_D_IS1_megahit_bin.24_PPR_0822_P7D_M_D_IS1_megahit_bin.24_k121_1546908_2	-0.236255	0.122078	6	2	0.125053	0.239291	0.621074	P7						Not Significant	Not Significant
PPR_1022_P7D_M_E_Formate3_megahit_bin.5_PPR_1022_P7D_M_E_Formate3_megahit_bin.5_k121_712946_6	-0.236255	0.122078	6	2	0.125053	0.239291	0.621074	P7						Not Significant	Not Significant
PPR_0822_P8S_P8D_M_D_coassembly_megahit_bin.3_PPR_0822_P8S_P8D_M_D_coassembly_megahit_bin.3_k121_2012056_4	-0.235593	0.121614	6	2	0.124774	0.239291	0.621074	P7						Not Significant	Not Significant
PPR_0822_P7D_M_D_IS1_megahit_bin.24_PPR_0822_P7D_M_D_IS1_megahit_bin.24_k121_1570448_6	-0.235593	0.121614	6	2	0.124774	0.239291	0.621074	P7						Not Significant	Not Significant
PPR_0822_P7S_M_D_IS2_megahit_bin.21_PPR_0822_P7S_M_D_IS2_megahit_bin.21_k121_877691_4	-0.234543	0.120881	6	2	0.124338	0.239291	0.621074	P7						Not Significant	Not Significant
PPR_0822_P7D_M_D_idba_bin.46_PPR_0822_P7D_M_D_idba_bin.46_scaffold_2294_5	-0.23382	0.12038	6	2	0.124042	0.239291	0.621074	P7						Not Significant	Not Significant
PPR_1022_P7D_M_E_Methanol3_megahit_bin.6_PPR_1022_P7D_M_E_Methanol3_megahit_bin.6_k121_59078_4	-0.23382	0.12038	6	2	0.124042	0.239291	0.621074	P7						Not Significant	Not Significant
PPR_0822_P8D_M_D_IS3_megahit_bin.18_PPR_0822_P8D_M_D_IS3_megahit_bin.18_k121_1802403_2	-0.232545	0.119501	6	2	0.123528	0.239291	0.621074	P7						Not Significant	Not Significant
PPR_1022_P7D_M_E_concat_coassembly_mesocosms_is1_megahit_bin.72_PPR_1022_P7D_M_E_concat_coassembly_mesocosms_is1_megahit_bin.72_k121_5803873_2	-0.231212	0.11859	6	2	0.123003	0.239291	0.621074	P7						Not Significant	Not Significant
PPR_1022_P7D_M_E_Methanol3_megahit_bin.6_PPR_1022_P7D_M_E_Methanol3_megahit_bin.6_k121_651628_6	-0.231212	0.11859	6	2	0.123003	0.239291	0.621074	P7						Not Significant	Not Significant
PPR_1022_P7S_M_E_Acetate3_Day30_megahit_bin.44_PPR_1022_P7S_M_E_Acetate3_Day30_megahit_bin.44_k121_701120_1	-0.230347	0.118003	6	2	0.122669	0.239291	0.621074	P7						Not Significant	Not Significant
PPR_0522_P7D_M_D_megahit_bin.27_PPR_0522_P7D_M_D_megahit_bin.27_k121_1230818_2	-0.230347	0.118003	6	2	0.122669	0.239291	0.621074	P7						Not Significant	Not Significant
PPR_1022_P7D_M_E_Methanol3_megahit_bin.6_PPR_1022_P7D_M_E_Methanol3_megahit_bin.6_k121_993383_1	-0.23006	0.117809	6	2	0.12256	0.239291	0.621074	P7						Not Significant	Not Significant
PPR_0822_P7S_M_D_IS4_megahit_bin.33_PPR_0822_P7S_M_D_IS4_megahit_bin.33_k121_2318277_4	-0.23006	0.117809	6	2	0.12256	0.239291	0.621074	P7						Not Significant	Not Significant
PPR_0822_P8D_M_D_idba_bin.35_PPR_0822_P8D_M_D_idba_bin.35_scaffold_180_7	-0.23006	0.117809	6	2	0.12256	0.239291	0.621074	P7						Not Significant	Not Significant
PPR_0822_P7S_idba_20percent_bin.1.fa.renamed_PPR_0822_P7S_idba_20percent_bin.1.fa.renamed_PPR_P7S_idba_20percent_bin.1.fa_scaffold_65_6	-0.23006	0.117809	6	2	0.12256	0.239291	0.621074	P7						Not Significant	Not Significant
PPR_0822_P8S_P7S_M_D_coassembly_megahit_bin.2_PPR_0822_P8S_P7S_M_D_coassembly_megahit_bin.2_k121_6222249_5	-0.22785	0.116328	6	2	0.121739	0.239291	0.621074	P7						Not Significant	Not Significant
PPR_1022_P8D_M_E_Methanol3_Day30_megahit_bin.27_PPR_1022_P8D_M_E_Methanol3_Day30_megahit_bin.27_k121_483435_1	-0.226757	0.115605	6	2	0.121348	0.239291	0.621074	P7						Not Significant	Not Significant
PPR_0822_P7S_M_D_IS1_megahit_bin.16_PPR_0822_P7S_M_D_IS1_megahit_bin.16_k121_2727418_4	-0.226757	0.115605	6	2	0.121348	0.239291	0.621074	P7						Not Significant	Not Significant
PPR_0522_P7S_M_D_iterative_megahit_bin.9_PPR_0522_P7S_M_D_iterative_megahit_bin.9_PPR_0522_P7S_M_D_iterative_megahit_bin.9.fa_k121_851890_4	-0.226757	0.115605	6	2	0.121348	0.239291	0.621074	P7						Not Significant	Not Significant
PPR_0822_P8D_M_D_idba_bin.35_PPR_0822_P8D_M_D_idba_bin.35_scaffold_426_18	-0.226757	0.115605	6	2	0.121348	0.239291	0.621074	P7						Not Significant	Not Significant
PPR_0822_P7S_M_D_IS4_megahit_bin.33_PPR_0822_P7S_M_D_IS4_megahit_bin.33_k121_2884881_3	-0.22625	0.115271	6	2	0.12117	0.239291	0.621074	P7						Not Significant	Not Significant
PPR_1022_P7S_M_E_Acetate3_Day30_megahit_bin.44_PPR_1022_P7S_M_E_Acetate3_Day30_megahit_bin.44_k121_433562_9	-0.22625	0.115271	6	2	0.12117	0.239291	0.621074	P7						Not Significant	Not Significant
PPR_0822_P7D_M_D_IS1_megahit_bin.24_PPR_0822_P7D_M_D_IS1_megahit_bin.24_k121_681418_1	-0.223325	0.113371	6	2	0.120188	0.239291	0.621074	P7						Not Significant	Not Significant
PPR_0822_P7S_M_D_IS4_megahit_bin.33_PPR_0822_P7S_M_D_IS4_megahit_bin.33_k121_2497128_4	-0.223325	0.113371	6	2	0.120188	0.239291	0.621074	P7						Not Significant	Not Significant
PPR_0822_P7D_M_D_IS1_megahit_bin.46_PPR_0822_P7D_M_D_IS1_megahit_bin.46_k121_1444273_2	-0.223092	0.113221	6	2	0.120113	0.239291	0.621074	P7						Not Significant	Not Significant
PPR_1022_P7S_M_E_Acetate3_Day30_megahit_bin.44_PPR_1022_P7S_M_E_Acetate3_Day30_megahit_bin.44_k121_1828335_2	-0.222697	0.112969	6	2	0.119988	0.239291	0.621074	P7						Not Significant	Not Significant
PPR_0822_P7D_M_D_IS1_megahit_bin.1_PPR_0822_P7D_M_D_IS1_megahit_bin.1_k121_979225_1	-0.22238	0.112766	6	2	0.119888	0.239291	0.621074	P7						Not Significant	Not Significant
PPR_1022_P7D_M_E_Methanol3_megahit_bin.6_PPR_1022_P7D_M_E_Methanol3_megahit_bin.6_k121_74681_2	-0.221492	0.112202	6	2	0.119614	0.239291	0.621074	P7						Not Significant	Not Significant
PPR_0822_P7D_M_D_IS1_megahit_bin.24_PPR_0822_P7D_M_D_IS1_megahit_bin.24_k121_1899581_2	-0.221449	0.112175	6	2	0.119601	0.239291	0.621074	P7						Not Significant	Not Significant
PPR_1022_P8D_M_E_Methanol3_Day30_megahit_bin.43_PPR_1022_P8D_M_E_Methanol3_Day30_megahit_bin.43_k121_1319450_12	-0.220848	0.111796	6	2	0.119421	0.239291	0.621074	P7						Not Significant	Not Significant
PPR_1022_P7D_M_E_Formate3_megahit_bin.4_PPR_1022_P7D_M_E_Formate3_megahit_bin.4_k121_462401_1	-0.220055	0.111298	6	2	0.119189	0.239291	0.621074	P7						Not Significant	Not Significant
PPR_1022_P7S_M_E_Acetate3_Day30_IS1_megahit_bin.11_PPR_1022_P7S_M_E_Acetate3_Day30_IS1_megahit_bin.11_k121_1808578_3	-0.220023	0.111279	6	2	0.119179	0.239291	0.621074	P7						Not Significant	Not Significant
PPR_0822_P7D_M_D_idba_bin.25_PPR_0822_P7D_M_D_idba_bin.25_scaffold_165_17	-0.217414	0.109668	6	2	0.118466	0.239291	0.621074	P7						Not Significant	Not Significant
PPR_1022_P7D_M_E_Control2_megahit_bin.18_PPR_1022_P7D_M_E_Control2_megahit_bin.18_k121_1001023_6	-0.217414	0.109668	6	2	0.118466	0.239291	0.621074	P7						Not Significant	Not Significant
PPR_0522_0822_P7D_M_D_coassembly_megahit_bin.29.renamed_PPR_0522_0822_P7D_M_D_coassembly_megahit_bin.29.renamed_k121_3092486_5	-0.217414	0.109668	6	2	0.118466	0.239291	0.621074	P7						Not Significant	Not Significant
PPR_0822_P7S_M_D_IS4_megahit_bin.33_PPR_0822_P7S_M_D_IS4_megahit_bin.33_k121_2866434_7	-0.217414	0.109668	6	2	0.118466	0.239291	0.621074	P7						Not Significant	Not Significant
PPR_0822_P8S_P7S_M_D_coassembly_megahit_bin.2_PPR_0822_P8S_P7S_M_D_coassembly_megahit_bin.2_k121_99443_16	-0.217414	0.109668	6	2	0.118466	0.239291	0.621074	P7						Not Significant	Not Significant
PPR_0822_P7S_M_D_megahit_bin.23_PPR_0822_P7S_M_D_megahit_bin.23_k121_298593_3	-0.217414	0.109668	6	2	0.118466	0.239291	0.621074	P7						Not Significant	Not Significant
PPR_0822_P7S_idba_20percent_bin.1.fa.renamed_PPR_0822_P7S_idba_20percent_bin.1.fa.renamed_PPR_P7S_idba_20percent_bin.1.fa_scaffold_23_7	-0.217414	0.109668	6	2	0.118466	0.239291	0.621074	P7						Not Significant	Not Significant
PPR_1022_P7S_M_E_Acetate3_Day30_megahit_bin.44_PPR_1022_P7S_M_E_Acetate3_Day30_megahit_bin.44_k121_728128_1	-0.217414	0.109668	6	2	0.118466	0.239291	0.621074	P7						Not Significant	Not Significant
PPR_0822_P7S_M_D_megahit_bin.23_PPR_0822_P7S_M_D_megahit_bin.23_k121_2339201_14	-0.216262	0.108969	6	2	0.118176	0.239291	0.621074	P7						Not Significant	Not Significant
PPR_0522_P7S_M_D_iterative_megahit_bin.9_PPR_0522_P7S_M_D_iterative_megahit_bin.9_PPR_0522_P7S_M_D_iterative_megahit_bin.9.fa_k121_367070_4	-0.216262	0.108969	6	2	0.118176	0.239291	0.621074	P7						Not Significant	Not Significant
PPR_1022_P7D_M_E_Formate3_megahit_bin.5_PPR_1022_P7D_M_E_Formate3_megahit_bin.5_k121_979657_20	-0.216262	0.108969	6	2	0.118176	0.239291	0.621074	P7						Not Significant	Not Significant
PPR_0822_P7S_M_D_IS4_megahit_bin.9_PPR_0822_P7S_M_D_IS4_megahit_bin.9_k121_1463513_2	-0.216262	0.108969	6	2	0.118176	0.239291	0.621074	P7						Not Significant	Not Significant
PPR_0822_P7S_idba_20percent_bin.1.fa.renamed_PPR_0822_P7S_idba_20percent_bin.1.fa.renamed_PPR_P7S_idba_20percent_bin.1.fa_scaffold_23_11	-0.216262	0.108969	6	2	0.118176	0.239291	0.621074	P7						Not Significant	Not Significant
PPR_0822_P7S_M_D_megahit_bin.23_PPR_0822_P7S_M_D_megahit_bin.23_k121_1278332_7	-0.216262	0.108969	6	2	0.118176	0.239291	0.621074	P7						Not Significant	Not Significant
PPR_0522_0822_P7D_M_D_coassembly_megahit_bin.116.renamed_PPR_0522_0822_P7D_M_D_coassembly_megahit_bin.116.renamed_k121_3643832_2	-0.216262	0.108969	6	2	0.118176	0.239291	0.621074	P7						Not Significant	Not Significant
PPR_1022_P7S_M_E_Acetate3_Day30_megahit_bin.44_PPR_1022_P7S_M_E_Acetate3_Day30_megahit_bin.44_k121_1543314_10	-0.216262	0.108969	6	2	0.118176	0.239291	0.621074	P7						Not Significant	Not Significant
PPR_0822_P8S_P7S_M_D_coassembly_megahit_bin.2_PPR_0822_P8S_P7S_M_D_coassembly_megahit_bin.2_k121_5357566_2	-0.216262	0.108969	6	2	0.118176	0.239291	0.621074	P7						Not Significant	Not Significant
PPR_1022_P7D_M_E_Formate3_megahit_bin.5_PPR_1022_P7D_M_E_Formate3_megahit_bin.5_k121_972605_33	-0.216262	0.108969	6	2	0.118176	0.239291	0.621074	P7						Not Significant	Not Significant
PPR_1022_P7S_M_E_Acetate3_Day30_megahit_bin.44_PPR_1022_P7S_M_E_Acetate3_Day30_megahit_bin.44_k121_744416_2	-0.214709	0.108039	6	2	0.11781	0.239291	0.621074	P7						Not Significant	Not Significant
PPR_1022_P7D_M_E_Methanol3_megahit_bin.8_PPR_1022_P7D_M_E_Methanol3_megahit_bin.8_k121_250007_13	-0.212228	0.106583	6	2	0.117291	0.239291	0.621074	P7						Not Significant	Not Significant
PPR_0822_P7S_M_D_IS4_megahit_bin.33_PPR_0822_P7S_M_D_IS4_megahit_bin.33_k121_2554609_2	-0.211505	0.106167	6	2	0.117156	0.239291	0.621074	P7						Not Significant	Not Significant
PPR_0822_P7S_idba_20percent_bin.1.fa.renamed_PPR_0822_P7S_idba_20percent_bin.1.fa.renamed_PPR_P7S_idba_20percent_bin.1.fa_scaffold_715_2	-0.211505	0.106167	6	2	0.117156	0.239291	0.621074	P7						Not Significant	Not Significant
PPR_1022_P8D_M_E_Methanol3_Day30_megahit_bin.27_PPR_1022_P8D_M_E_Methanol3_Day30_megahit_bin.27_k121_388533_6	-0.211505	0.106167	6	2	0.117156	0.239291	0.621074	P7						Not Significant	Not Significant
PPR_1022_P7D_M_E_concat_coassembly_mesocosms_megahit_bin.118_PPR_1022_P7D_M_E_concat_coassembly_mesocosms_megahit_bin.118_k121_4468682_4	-0.211461	0.106142	6	2	0.117148	0.239291	0.621074	P7						Not Significant	Not Significant
PPR_1022_P7D_M_E_Methanol3_megahit_bin.6_PPR_1022_P7D_M_E_Methanol3_megahit_bin.6_k121_723171_3	-0.211355	0.10608	6	2	0.117129	0.239291	0.621074	P7						Not Significant	Not Significant
PPR_0822_P7S_idba_20percent_bin.1.fa.renamed_PPR_0822_P7S_idba_20percent_bin.1.fa.renamed_PPR_P7S_idba_20percent_bin.1.fa_scaffold_553_6	-0.210585	0.105641	6	2	0.116994	0.239291	0.621074	P7						Not Significant	Not Significant
PPR_0522_P7S_M_D_iterative_megahit_bin.9_PPR_0522_P7S_M_D_iterative_megahit_bin.9_PPR_0522_P7S_M_D_iterative_megahit_bin.9.fa_k121_287030_4	-0.209295	0.104912	6	2	0.116789	0.239291	0.621074	P7						Not Significant	Not Significant
PPR_0822_P7D_M_D_idba_bin.27_PPR_0822_P7D_M_D_idba_bin.27_scaffold_9385_4	-0.209176	0.104846	6	2	0.116771	0.239291	0.621074	P7						Not Significant	Not Significant
PPR_0822_P7D_M_D_IS1_megahit_bin.24_PPR_0822_P7D_M_D_IS1_megahit_bin.24_k121_1582754_2	-0.208476	0.104456	6	2	0.116672	0.239291	0.621074	P7						Not Significant	Not Significant
PPR_0822_P7D_M_D_IS1_megahit_bin.1_PPR_0822_P7D_M_D_IS1_megahit_bin.1_k121_2591172_1	-0.207988	0.104186	6	2	0.116606	0.239291	0.621074	P7						Not Significant	Not Significant
PPR_1022_P8D_M_E_Methanol3_Day30_megahit_bin.27_PPR_1022_P8D_M_E_Methanol3_Day30_megahit_bin.27_k121_3725_7	-0.207988	0.104186	6	2	0.116606	0.239291	0.621074	P7						Not Significant	Not Significant
PPR_1022_P7D_M_E_Methanol3_megahit_bin.6_PPR_1022_P7D_M_E_Methanol3_megahit_bin.6_k121_453522_3	-0.207427	0.103877	6	2	0.116536	0.239291	0.621074	P7						Not Significant	Not Significant
PPR_0822_P7D_M_D_IS1_megahit_bin.24_PPR_0822_P7D_M_D_IS1_megahit_bin.24_k121_178369_2	-0.205995	0.1031	6	2	0.116381	0.239291	0.621074	P7						Not Significant	Not Significant
PPR_1022_P7S_M_E_Acetate3_Day30_megahit_bin.44_PPR_1022_P7S_M_E_Acetate3_Day30_megahit_bin.44_k121_6468_9	-0.205534	0.102853	6	2	0.116338	0.239291	0.621074	P7						Not Significant	Not Significant
PPR_0822_P7D_M_D_IS1_megahit_bin.24_PPR_0822_P7D_M_D_IS1_megahit_bin.24_k121_2010517_2	-0.205534	0.102853	6	2	0.116338	0.239291	0.621074	P7						Not Significant	Not Significant
OWC_1207_OWC_1207_k121_5660027_3	-0.204721	0.10242	6	2	0.116271	0.239291	0.621074	P7						Not Significant	Not Significant
PPR_1022_P7S_M_E_Acetate3_Day30_megahit_bin.44_PPR_1022_P7S_M_E_Acetate3_Day30_megahit_bin.44_k121_1535889_3	-0.204442	0.102273	6	2	0.116251	0.239291	0.621074	P7						Not Significant	Not Significant
PPR_1022_P7D_M_E_concat_coassembly_mesocosms_megahit_bin.81_PPR_1022_P7D_M_E_concat_coassembly_mesocosms_megahit_bin.81_k121_199691_10	-0.203953	0.102016	6	2	0.116219	0.239291	0.621074	P7						Not Significant	Not Significant
PPR_0522_0822_P8D_M_D_coassembly_megahit_bin.40.renamed_PPR_0522_0822_P8D_M_D_coassembly_megahit_bin.40.renamed_k121_2304873_26	-0.203666	0.101866	6	2	0.116202	0.239291	0.621074	P7						Not Significant	Not Significant
PPR_0822_P8S_P8D_M_D_coassembly_megahit_bin.3_PPR_0822_P8S_P8D_M_D_coassembly_megahit_bin.3_k121_1818547_2	-0.20224	0.101129	6	2	0.11614	0.239291	0.621074	P7						Not Significant	Not Significant
PPR_1022_P8D_M_E_Methanol3_Day30_megahit_bin.27_PPR_1022_P8D_M_E_Methanol3_Day30_megahit_bin.27_k121_1135364_2	-0.201517	0.100761	6	2	0.116123	0.239291	0.621074	P7						Not Significant	Not Significant
PPR_0822_P8D_M_D_idba_bin.35_PPR_0822_P8D_M_D_idba_bin.35_scaffold_180_6	-0.201213	0.100607	6	2	0.116119	0.239291	0.621074	P7						Not Significant	Not Significant
PPR_0822_P7S_P7D_M_D_coassembly_megahit_bin.32_PPR_0822_P7S_P7D_M_D_coassembly_megahit_bin.32_k121_804328_1	-0.20101	0.100505	6	2	0.116118	0.239291	0.621074	P7						Not Significant	Not Significant
PPR_1022_P8D_M_E_Methanol3_Day30_megahit_bin.43_PPR_1022_P8D_M_E_Methanol3_Day30_megahit_bin.43_k121_265968_4	-0.20101	0.100505	6	2	0.116118	0.239291	0.621074	P7						Not Significant	Not Significant
PPR_1022_P8D_M_E_Methanol3_Day30_megahit_bin.27_PPR_1022_P8D_M_E_Methanol3_Day30_megahit_bin.27_k121_83683_3	-0.20101	0.100505	6	2	0.116118	0.239291	0.621074	P7						Not Significant	Not Significant
PPR_0822_P8S_P8D_M_D_coassembly_megahit_bin.3_PPR_0822_P8S_P8D_M_D_coassembly_megahit_bin.3_k121_2080734_2	-0.20101	0.100505	6	2	0.116118	0.239291	0.621074	P7						Not Significant	Not Significant
PPR_1022_P7D_M_E_concat_coassembly_mesocosms_megahit_bin.206_PPR_1022_P7D_M_E_concat_coassembly_mesocosms_megahit_bin.206_k121_862271_4	0.200773	0.100387	6	2	0.116117	0.239291	0.621074	P8						Not Significant	Not Significant
PPR_0822_P8D_M_D_idba_bin.9_PPR_0822_P8D_M_D_idba_bin.9_scaffold_923_9	0.200773	0.100387	6	2	0.116117	0.239291	0.621074	P8						Not Significant	Not Significant
PPR_1022_P8D_M_E_Methanol3_Day30_megahit_bin.41_PPR_1022_P8D_M_E_Methanol3_Day30_megahit_bin.41_k121_722260_2	0.201514	0.100759	6	2	0.116123	0.239291	0.621074	P8						Not Significant	Not Significant
PPR_1022_P8D_M_E_Methanol3_Day30_megahit_bin.11_PPR_1022_P8D_M_E_Methanol3_Day30_megahit_bin.11_k121_339425_6	0.202165	0.101091	6	2	0.116138	0.239291	0.621074	P8						Not Significant	Not Significant
PPR_1022_P8D_M_E_concat_coassembly_mesocosms_megahit_bin.107_PPR_1022_P8D_M_E_concat_coassembly_mesocosms_megahit_bin.107_k121_5448371_4	0.20343	0.101743	6	2	0.116189	0.239291	0.621074	P8						Not Significant	Not Significant
PPR_1022_P8D_M_E_concat_coassembly_mesocosms_megahit_bin.107_PPR_1022_P8D_M_E_concat_coassembly_mesocosms_megahit_bin.107_k121_370831_6	0.20343	0.101743	6	2	0.116189	0.239291	0.621074	P8						Not Significant	Not Significant
PPR_0822_P8D_M_D_idba_bin.9_PPR_0822_P8D_M_D_idba_bin.9_scaffold_5402_1	0.20343	0.101743	6	2	0.116189	0.239291	0.621074	P8						Not Significant	Not Significant
PPR_0822_P8D_M_D_idba_bin.9_PPR_0822_P8D_M_D_idba_bin.9_scaffold_64_47	0.20343	0.101743	6	2	0.116189	0.239291	0.621074	P8						Not Significant	Not Significant
PPR_0822_P7D_M_D_IS2_megahit_bin.19_PPR_0822_P7D_M_D_IS2_megahit_bin.19_k121_2054111_1	0.20343	0.101743	6	2	0.116189	0.239291	0.621074	P8						Not Significant	Not Significant
PPR_0822_P8D_M_D_idba_bin.9_PPR_0822_P8D_M_D_idba_bin.9_scaffold_184_10	0.20343	0.101743	6	2	0.116189	0.239291	0.621074	P8						Not Significant	Not Significant
PPR_0822_P8D_M_D_idba_bin.9_PPR_0822_P8D_M_D_idba_bin.9_scaffold_648_7	0.20343	0.101743	6	2	0.116189	0.239291	0.621074	P8						Not Significant	Not Significant
PPR_0822_P8S_M_D_megahit_bin.9_PPR_0822_P8S_M_D_megahit_bin.9_k121_1874048_4	0.20343	0.101743	6	2	0.116189	0.239291	0.621074	P8						Not Significant	Not Significant
PPR_0822_P8S_M_D_idba_bin.23_PPR_0822_P8S_M_D_idba_bin.23_scaffold_146_12	0.20343	0.101743	6	2	0.116189	0.239291	0.621074	P8						Not Significant	Not Significant
PPR_0822_P8S_M_D_idba_bin.23_PPR_0822_P8S_M_D_idba_bin.23_scaffold_777_15	0.20343	0.101743	6	2	0.116189	0.239291	0.621074	P8						Not Significant	Not Significant
PPR_1022_P8D_M_E_Methanol3_Day30_megahit_bin.7_PPR_1022_P8D_M_E_Methanol3_Day30_megahit_bin.7_k121_29207_10	0.203853	0.101964	6	2	0.116212	0.239291	0.621074	P8						Not Significant	Not Significant
PPR_0822_P8S_M_D_idba_bin.23_PPR_0822_P8S_M_D_idba_bin.23_scaffold_346_6	0.203853	0.101964	6	2	0.116212	0.239291	0.621074	P8						Not Significant	Not Significant
PPR_1022_P8D_M_E_concat_coassembly_mesocosms_megahit_bin.107_PPR_1022_P8D_M_E_concat_coassembly_mesocosms_megahit_bin.107_k121_370831_16	0.203853	0.101964	6	2	0.116212	0.239291	0.621074	P8						Not Significant	Not Significant
PPR_1022_P8D_M_E_concat_coassembly_mesocosms_megahit_bin.153_PPR_1022_P8D_M_E_concat_coassembly_mesocosms_megahit_bin.153_k121_3822740_1	0.204881	0.102505	6	2	0.116283	0.239291	0.621074	P8						Not Significant	Not Significant
PPR_0822_P8S_M_D_idba_bin.23_PPR_0822_P8S_M_D_idba_bin.23_scaffold_618_1	0.20564	0.102909	6	2	0.116347	0.239291	0.621074	P8						Not Significant	Not Significant
PPR_0822_P8D_M_D_idba_bin.9_PPR_0822_P8D_M_D_idba_bin.9_scaffold_2073_6	0.20564	0.102909	6	2	0.116347	0.239291	0.621074	P8						Not Significant	Not Significant
PPR_1022_P8D_M_E_concat_coassembly_mesocosms_megahit_bin.107_PPR_1022_P8D_M_E_concat_coassembly_mesocosms_megahit_bin.107_k121_1087942_19	0.205771	0.10298	6	2	0.116359	0.239291	0.621074	P8						Not Significant	Not Significant
PPR_1022_P8D_M_E_Methanol3_Day30_megahit_bin.14_PPR_1022_P8D_M_E_Methanol3_Day30_megahit_bin.14_k121_1096680_3	0.205836	0.103014	6	2	0.116365	0.239291	0.621074	P8						Not Significant	Not Significant
PPR_0522_0822_P8D_M_D_coassembly_megahit_bin.68.renamed_PPR_0522_0822_P8D_M_D_coassembly_megahit_bin.68.renamed_k121_1013289_3	0.205836	0.103014	6	2	0.116365	0.239291	0.621074	P8						Not Significant	Not Significant
PPR_1022_P8D_M_E_Methanol3_Day30_megahit_bin.11_PPR_1022_P8D_M_E_Methanol3_Day30_megahit_bin.11_k121_768672_8	0.205836	0.103014	6	2	0.116365	0.239291	0.621074	P8						Not Significant	Not Significant
PPR_1022_P7D_M_E_concat_coassembly_mesocosms_megahit_bin.99_PPR_1022_P7D_M_E_concat_coassembly_mesocosms_megahit_bin.99_k121_838567_2	0.205836	0.103014	6	2	0.116365	0.239291	0.621074	P8						Not Significant	Not Significant
PPR_0822_P8D_M_D_idba_bin.9_PPR_0822_P8D_M_D_idba_bin.9_scaffold_68_3	0.205836	0.103014	6	2	0.116365	0.239291	0.621074	P8						Not Significant	Not Significant
PPR_1022_P8D_M_E_Methanol3_Day30_megahit_bin.41_PPR_1022_P8D_M_E_Methanol3_Day30_megahit_bin.41_k121_1497202_7	0.207508	0.103922	6	2	0.116546	0.239291	0.621074	P8						Not Significant	Not Significant
PPR_1022_P8D_M_E_concat_coassembly_mesocosms_is1_megahit_bin.72_PPR_1022_P8D_M_E_concat_coassembly_mesocosms_is1_megahit_bin.72_k121_2034509_23	0.207508	0.103922	6	2	0.116546	0.239291	0.621074	P8						Not Significant	Not Significant
PPR_0822_P8D_M_D_idba_bin.9_PPR_0822_P8D_M_D_idba_bin.9_scaffold_404_5	0.207508	0.103922	6	2	0.116546	0.239291	0.621074	P8						Not Significant	Not Significant
PPR_1022_P8D_M_E_concat_coassembly_mesocosms_megahit_bin.154_PPR_1022_P8D_M_E_concat_coassembly_mesocosms_megahit_bin.154_k121_5235107_2	0.207508	0.103922	6	2	0.116546	0.239291	0.621074	P8						Not Significant	Not Significant
PPR_1022_P8D_M_E_concat_coassembly_mesocosms_megahit_bin.98_PPR_1022_P8D_M_E_concat_coassembly_mesocosms_megahit_bin.98_k121_3483908_4	0.207931	0.104155	6	2	0.116599	0.239291	0.621074	P8						Not Significant	Not Significant
PPR_1022_P8D_M_E_concat_coassembly_mesocosms_megahit_bin.76_PPR_1022_P8D_M_E_concat_coassembly_mesocosms_megahit_bin.76_k121_4045166_11	0.207931	0.104155	6	2	0.116599	0.239291	0.621074	P8						Not Significant	Not Significant
PPR_1022_P8D_M_E_concat_coassembly_mesocosms_megahit_bin.94_PPR_1022_P8D_M_E_concat_coassembly_mesocosms_megahit_bin.94_k121_7267567_3	0.207931	0.104155	6	2	0.116599	0.239291	0.621074	P8						Not Significant	Not Significant
OWC_1213_OWC_1213_scaffold_12286_7	0.207931	0.104155	6	2	0.116599	0.239291	0.621074	P8						Not Significant	Not Significant
PPR_1022_P8D_M_E_Methanol3_Day30_megahit_bin.41_PPR_1022_P8D_M_E_Methanol3_Day30_megahit_bin.41_k121_11953_4	0.207931	0.104155	6	2	0.116599	0.239291	0.621074	P8						Not Significant	Not Significant
PPR_0822_P7S_M_D_IS4_megahit_bin.33_PPR_0822_P7S_M_D_IS4_megahit_bin.33_k121_612488_4	0.208047	0.104219	6	2	0.116614	0.239291	0.621074	P8						Not Significant	Not Significant
PPR_1022_P7D_M_E_concat_coassembly_mesocosms_megahit_bin.69_PPR_1022_P7D_M_E_concat_coassembly_mesocosms_megahit_bin.69_k121_5111848_7	0.208047	0.104219	6	2	0.116614	0.239291	0.621074	P8						Not Significant	Not Significant
OWC_1102_OWC_1102_k121_3508020_9	0.208047	0.104219	6	2	0.116614	0.239291	0.621074	P8						Not Significant	Not Significant
PPR_1022_P8D_M_E_concat_coassembly_mesocosms_megahit_bin.107_PPR_1022_P8D_M_E_concat_coassembly_mesocosms_megahit_bin.107_k121_6227334_27	0.208047	0.104219	6	2	0.116614	0.239291	0.621074	P8						Not Significant	Not Significant
PPR_0822_P8D_M_D_idba_bin.9_PPR_0822_P8D_M_D_idba_bin.9_scaffold_173_7	0.208047	0.104219	6	2	0.116614	0.239291	0.621074	P8						Not Significant	Not Significant
PPR_1022_P8S_M_E_Acetate3_Day30_IS1_megahit_bin.5_PPR_1022_P8S_M_E_Acetate3_Day30_IS1_megahit_bin.5_k121_1731378_4	0.208578	0.104513	6	2	0.116686	0.239291	0.621074	P8						Not Significant	Not Significant
PPR_0822_P8S_P8D_M_D_coassembly_megahit_bin.68_PPR_0822_P8S_P8D_M_D_coassembly_megahit_bin.68_k121_1420391_7	0.208578	0.104513	6	2	0.116686	0.239291	0.621074	P8						Not Significant	Not Significant
PPR_1022_P8D_M_E_concat_coassembly_mesocosms_megahit_bin.139_PPR_1022_P8D_M_E_concat_coassembly_mesocosms_megahit_bin.139_k121_5554366_1	0.208578	0.104513	6	2	0.116686	0.239291	0.621074	P8						Not Significant	Not Significant
PPR_1022_P8D_M_E_concat_coassembly_mesocosms_megahit_bin.107_PPR_1022_P8D_M_E_concat_coassembly_mesocosms_megahit_bin.107_k121_1716113_18	0.208702	0.104582	6	2	0.116703	0.239291	0.621074	P8						Not Significant	Not Significant
PPR_1022_P8D_M_E_concat_coassembly_mesocosms_megahit_bin.107_PPR_1022_P8D_M_E_concat_coassembly_mesocosms_megahit_bin.107_k121_2440747_8	0.209531	0.105045	6	2	0.116825	0.239291	0.621074	P8						Not Significant	Not Significant
PPR_1022_P8D_M_E_concat_coassembly_mesocosms_megahit_bin.98_PPR_1022_P8D_M_E_concat_coassembly_mesocosms_megahit_bin.98_k121_5541311_2	0.210493	0.105588	6	2	0.116979	0.239291	0.621074	P8						Not Significant	Not Significant
PPR_1022_P8D_M_E_concat_coassembly_mesocosms_megahit_bin.107_PPR_1022_P8D_M_E_concat_coassembly_mesocosms_megahit_bin.107_k121_620119_13	0.210493	0.105588	6	2	0.116979	0.239291	0.621074	P8						Not Significant	Not Significant
PPR_1022_P8D_M_E_concat_coassembly_mesocosms_megahit_bin.107_PPR_1022_P8D_M_E_concat_coassembly_mesocosms_megahit_bin.107_k121_328284_20	0.21079	0.105758	6	2	0.11703	0.239291	0.621074	P8						Not Significant	Not Significant
PPR_1022_P8D_M_E_Control4_Day30_megahit_bin.14_PPR_1022_P8D_M_E_Control4_Day30_megahit_bin.14_k121_97561_2	0.21079	0.105758	6	2	0.11703	0.239291	0.621074	P8						Not Significant	Not Significant
PPR_1022_P8D_M_E_concat_coassembly_mesocosms_megahit_bin.94_PPR_1022_P8D_M_E_concat_coassembly_mesocosms_megahit_bin.94_k121_1354771_5	0.211299	0.106048	6	2	0.117119	0.239291	0.621074	P8						Not Significant	Not Significant
PPR_1022_P8D_M_E_Methanol3_Day30_megahit_bin.7_PPR_1022_P8D_M_E_Methanol3_Day30_megahit_bin.7_k121_1191529_3	0.212657	0.106832	6	2	0.117375	0.239291	0.621074	P8						Not Significant	Not Significant
PPR_1022_P8D_M_E_Methanol3_Day30_megahit_bin.14_PPR_1022_P8D_M_E_Methanol3_Day30_megahit_bin.14_k121_1199504_3	0.212773	0.1069	6	2	0.117398	0.239291	0.621074	P8						Not Significant	Not Significant
PPR_1022_P8D_M_E_concat_coassembly_mesocosms_megahit_bin.107_PPR_1022_P8D_M_E_concat_coassembly_mesocosms_megahit_bin.107_k121_575672_47	0.212773	0.1069	6	2	0.117398	0.239291	0.621074	P8						Not Significant	Not Significant
PPR_1022_P8D_M_E_Methanol3_Day30_megahit_bin.14_PPR_1022_P8D_M_E_Methanol3_Day30_megahit_bin.14_k121_246421_5	0.213196	0.107147	6	2	0.117484	0.239291	0.621074	P8						Not Significant	Not Significant
PPR_1022_P8D_M_E_concat_coassembly_mesocosms_megahit_bin.107_PPR_1022_P8D_M_E_concat_coassembly_mesocosms_megahit_bin.107_k121_4272088_7	0.213196	0.107147	6	2	0.117484	0.239291	0.621074	P8						Not Significant	Not Significant
PPR_0822_P8D_M_D_megahit_bin.57_PPR_0822_P8D_M_D_megahit_bin.57_k121_1348513_3	0.215758	0.108666	6	2	0.118054	0.239291	0.621074	P8						Not Significant	Not Significant
PPR_1022_P8S_M_E_Acetate3_Day30_megahit_bin.16_PPR_1022_P8S_M_E_Acetate3_Day30_megahit_bin.16_k121_1339181_1	0.215823	0.108705	6	2	0.118069	0.239291	0.621074	P8						Not Significant	Not Significant
PPR_1022_P8D_M_E_Methanol3_Day30_megahit_bin.41_PPR_1022_P8D_M_E_Methanol3_Day30_megahit_bin.41_k121_330366_2	0.215823	0.108705	6	2	0.118069	0.239291	0.621074	P8						Not Significant	Not Significant
PPR_0822_P8D_M_D_megahit_bin.57_PPR_0822_P8D_M_D_megahit_bin.57_k121_759829_5	0.216063	0.108849	6	2	0.118127	0.239291	0.621074	P8						Not Significant	Not Significant
PPR_0822_P8S_M_D_idba_bin.23_PPR_0822_P8S_M_D_idba_bin.23_scaffold_368_1	0.216824	0.109309	6	2	0.118315	0.239291	0.621074	P8						Not Significant	Not Significant
PPR_1022_P8D_M_E_concat_coassembly_mesocosms_megahit_bin.98_PPR_1022_P8D_M_E_concat_coassembly_mesocosms_megahit_bin.98_k121_1729578_5	0.217651	0.109813	6	2	0.118527	0.239291	0.621074	P8						Not Significant	Not Significant
PPR_1022_P7D_M_E_concat_coassembly_mesocosms_megahit_bin.103_PPR_1022_P7D_M_E_concat_coassembly_mesocosms_megahit_bin.103_k121_8182132_3	0.217651	0.109813	6	2	0.118527	0.239291	0.621074	P8						Not Significant	Not Significant
PPR_1022_P8D_M_E_Methanol3_Day30_megahit_bin.41_PPR_1022_P8D_M_E_Methanol3_Day30_megahit_bin.41_k121_113772_1	0.218035	0.110048	6	2	0.118629	0.239291	0.621074	P8						Not Significant	Not Significant
PPR_0822_P8D_M_D_idba_bin.9_PPR_0822_P8D_M_D_idba_bin.9_scaffold_109_18	0.219095	0.110702	6	2	0.118917	0.239291	0.621074	P8						Not Significant	Not Significant
PPR_1022_P7D_M_E_Formate3_megahit_bin.31_PPR_1022_P7D_M_E_Formate3_megahit_bin.31_k121_1208626_5	0.219126	0.110721	6	2	0.118925	0.239291	0.621074	P8						Not Significant	Not Significant
PPR_0522_0822_P8D_M_D_coassembly_megahit_bin.68.renamed_PPR_0522_0822_P8D_M_D_coassembly_megahit_bin.68.renamed_k121_1013289_2	0.21972	0.11109	6	2	0.119093	0.239291	0.621074	P8						Not Significant	Not Significant
PPR_1022_P8D_M_E_Methanol3_Day30_megahit_bin.14_PPR_1022_P8D_M_E_Methanol3_Day30_megahit_bin.14_k121_471879_10	0.21972	0.11109	6	2	0.119093	0.239291	0.621074	P8						Not Significant	Not Significant
PPR_1022_P8S_M_E_Acetate3_Day30_megahit_bin.38_PPR_1022_P8S_M_E_Acetate3_Day30_megahit_bin.38_k121_447388_1	0.21972	0.11109	6	2	0.119093	0.239291	0.621074	P8						Not Significant	Not Significant
PPR_1022_P8D_M_E_Methanol3_Day30_megahit_bin.14_PPR_1022_P8D_M_E_Methanol3_Day30_megahit_bin.14_k121_1068755_6	0.219836	0.111162	6	2	0.119126	0.239291	0.621074	P8						Not Significant	Not Significant
PPR_1022_P8D_M_E_Methanol3_Day30_megahit_bin.16_PPR_1022_P8D_M_E_Methanol3_Day30_megahit_bin.16_k121_1239085_1	0.220259	0.111426	6	2	0.119248	0.239291	0.621074	P8						Not Significant	Not Significant
PPR_1022_P8D_M_E_concat_coassembly_mesocosms_is1_megahit_bin.72_PPR_1022_P8D_M_E_concat_coassembly_mesocosms_is1_megahit_bin.72_k121_3709169_4	0.220259	0.111426	6	2	0.119248	0.239291	0.621074	P8						Not Significant	Not Significant
PPR_1022_P8S_M_E_Acetate3_Day30_IS1_megahit_bin.5_PPR_1022_P8S_M_E_Acetate3_Day30_IS1_megahit_bin.5_k121_349454_4	0.220259	0.111426	6	2	0.119248	0.239291	0.621074	P8						Not Significant	Not Significant
PPR_1022_P8D_M_E_concat_coassembly_mesocosms_is1_megahit_bin.72_PPR_1022_P8D_M_E_concat_coassembly_mesocosms_is1_megahit_bin.72_k121_6795200_6	0.220259	0.111426	6	2	0.119248	0.239291	0.621074	P8						Not Significant	Not Significant
PPR_1022_P8D_M_E_concat_coassembly_mesocosms_is1_megahit_bin.72_PPR_1022_P8D_M_E_concat_coassembly_mesocosms_is1_megahit_bin.72_k121_1760038_3	0.220259	0.111426	6	2	0.119248	0.239291	0.621074	P8						Not Significant	Not Significant
PPR_0822_P8S_M_D_megahit_bin.9_PPR_0822_P8S_M_D_megahit_bin.9_k121_787298_6	0.220259	0.111426	6	2	0.119248	0.239291	0.621074	P8						Not Significant	Not Significant
PPR_0822_P8S_M_D_idba_bin.23_PPR_0822_P8S_M_D_idba_bin.23_scaffold_123_28	0.220259	0.111426	6	2	0.119248	0.239291	0.621074	P8						Not Significant	Not Significant
PPR_1022_P8D_M_E_Methanol3_Day30_megahit_bin.14_PPR_1022_P8D_M_E_Methanol3_Day30_megahit_bin.14_k121_1318656_12	0.220259	0.111426	6	2	0.119248	0.239291	0.621074	P8						Not Significant	Not Significant
PPR_0822_P8S_M_D_megahit_bin.9_PPR_0822_P8S_M_D_megahit_bin.9_k121_78386_3	0.220259	0.111426	6	2	0.119248	0.239291	0.621074	P8						Not Significant	Not Significant
PPR_1022_P7D_M_E_Formate3_megahit_bin.31_PPR_1022_P7D_M_E_Formate3_megahit_bin.31_k121_976409_2	0.220773	0.111749	6	2	0.119399	0.239291	0.621074	P8						Not Significant	Not Significant
PPR_1022_P8D_M_E_concat_coassembly_mesocosms_megahit_bin.98_PPR_1022_P8D_M_E_concat_coassembly_mesocosms_megahit_bin.98_k121_1808922_1	0.221932	0.112481	6	2	0.119749	0.239291	0.621074	P8						Not Significant	Not Significant
PPR_0822_P8D_M_D_idba_bin.9_PPR_0822_P8D_M_D_idba_bin.9_scaffold_20_47	0.221932	0.112481	6	2	0.119749	0.239291	0.621074	P8						Not Significant	Not Significant
PPR_1022_P8D_M_E_Methanol3_Day30_megahit_bin.41_PPR_1022_P8D_M_E_Methanol3_Day30_megahit_bin.41_k121_406522_6	0.222886	0.113089	6	2	0.120047	0.239291	0.621074	P8						Not Significant	Not Significant
PPR_1022_P8D_M_E_concat_coassembly_mesocosms_megahit_bin.107_PPR_1022_P8D_M_E_concat_coassembly_mesocosms_megahit_bin.107_k121_714413_6	0.222886	0.113089	6	2	0.120047	0.239291	0.621074	P8						Not Significant	Not Significant
PPR_1022_P7D_M_E_Control2_megahit_bin.6_PPR_1022_P7D_M_E_Control2_megahit_bin.6_k121_556145_2	0.223184	0.11328	6	2	0.120142	0.239291	0.621074	P8						Not Significant	Not Significant
PPR_1022_P8D_M_E_concat_coassembly_mesocosms_megahit_bin.107_PPR_1022_P8D_M_E_concat_coassembly_mesocosms_megahit_bin.107_k121_280243_5	0.223184	0.11328	6	2	0.120142	0.239291	0.621074	P8						Not Significant	Not Significant
PPR_1022_P8D_M_E_concat_coassembly_mesocosms_megahit_bin.98_PPR_1022_P8D_M_E_concat_coassembly_mesocosms_megahit_bin.98_k121_1630882_5	0.224588	0.114186	6	2	0.120602	0.239291	0.621074	P8						Not Significant	Not Significant
PPR_0822_P8S_M_D_idba_bin.23_PPR_0822_P8S_M_D_idba_bin.23_scaffold_124_23	0.224784	0.114313	6	2	0.120667	0.239291	0.621074	P8						Not Significant	Not Significant
PPR_1022_P8D_M_E_Control4_Day30_megahit_bin.26_PPR_1022_P8D_M_E_Control4_Day30_megahit_bin.26_k121_754402_2	0.226456	0.115406	6	2	0.121242	0.239291	0.621074	P8						Not Significant	Not Significant
PPR_1022_P8D_M_E_Methanol3_Day30_megahit_bin.14_PPR_1022_P8D_M_E_Methanol3_Day30_megahit_bin.14_k121_59882_5	0.226487	0.115427	6	2	0.121252	0.239291	0.621074	P8						Not Significant	Not Significant
PPR_1022_P8D_M_E_Formate2_Day30_megahit_bin.5_PPR_1022_P8D_M_E_Formate2_Day30_megahit_bin.5_k121_302438_1	0.227196	0.115895	6	2	0.121504	0.239291	0.621074	P8						Not Significant	Not Significant
PPR_1022_P8D_M_E_concat_coassembly_mesocosms_megahit_bin.107_PPR_1022_P8D_M_E_concat_coassembly_mesocosms_megahit_bin.107_k121_5263288_22	0.227685	0.116219	6	2	0.121679	0.239291	0.621074	P8						Not Significant	Not Significant
PPR_0822_P8S_P8D_M_D_coassembly_megahit_bin.68_PPR_0822_P8S_P8D_M_D_coassembly_megahit_bin.68_k121_932233_3	0.227841	0.116322	6	2	0.121736	0.239291	0.621074	P8						Not Significant	Not Significant
PPR_1022_P8D_M_E_concat_coassembly_mesocosms_megahit_bin.107_PPR_1022_P8D_M_E_concat_coassembly_mesocosms_megahit_bin.107_k121_4414239_14	0.228151	0.116529	6	2	0.121848	0.239291	0.621074	P8						Not Significant	Not Significant
PPR_0822_P8D_M_D_idba_bin.9_PPR_0822_P8D_M_D_idba_bin.9_scaffold_403_3	0.228238	0.116587	6	2	0.12188	0.239291	0.621074	P8						Not Significant	Not Significant
PPR_1022_P8D_M_E_Methanol3_Day30_megahit_bin.41_PPR_1022_P8D_M_E_Methanol3_Day30_megahit_bin.41_k121_1497557_2	0.22891	0.117035	6	2	0.122128	0.239291	0.621074	P8						Not Significant	Not Significant
PPR_0822_P8S_P8D_M_D_coassembly_megahit_bin.68_PPR_0822_P8S_P8D_M_D_coassembly_megahit_bin.68_k121_1279105_1	0.229621	0.117513	6	2	0.122394	0.239291	0.621074	P8						Not Significant	Not Significant
PPR_1022_P8D_M_E_Methanol3_Day30_megahit_bin.14_PPR_1022_P8D_M_E_Methanol3_Day30_megahit_bin.14_k121_861727_10	0.229823	0.11765	6	2	0.12247	0.239291	0.621074	P8						Not Significant	Not Significant
PPR_1022_P8D_M_E_concat_coassembly_mesocosms_is1_megahit_bin.72_PPR_1022_P8D_M_E_concat_coassembly_mesocosms_is1_megahit_bin.72_k121_1602714_4	0.229823	0.11765	6	2	0.12247	0.239291	0.621074	P8						Not Significant	Not Significant
PPR_1022_P8D_M_E_concat_coassembly_mesocosms_megahit_bin.139_PPR_1022_P8D_M_E_concat_coassembly_mesocosms_megahit_bin.139_k121_4124189_11	0.229823	0.11765	6	2	0.12247	0.239291	0.621074	P8						Not Significant	Not Significant
PPR_1022_P8D_M_E_Control4_Day30_megahit_bin.26_PPR_1022_P8D_M_E_Control4_Day30_megahit_bin.26_k121_1141119_3	0.229823	0.11765	6	2	0.12247	0.239291	0.621074	P8						Not Significant	Not Significant
PPR_1022_P8D_M_E_Methanol3_Day30_megahit_bin.41_PPR_1022_P8D_M_E_Methanol3_Day30_megahit_bin.41_k121_900157_4	0.229823	0.11765	6	2	0.12247	0.239291	0.621074	P8						Not Significant	Not Significant
PPR_1022_P7D_M_E_Formate3_Day30_IS1_megahit_bin.12_PPR_1022_P7D_M_E_Formate3_Day30_IS1_megahit_bin.12_k121_1873798_1	0.229823	0.11765	6	2	0.12247	0.239291	0.621074	P8						Not Significant	Not Significant
PPR_1022_P8D_M_E_Methanol3_Day30_megahit_bin.1_PPR_1022_P8D_M_E_Methanol3_Day30_megahit_bin.1_k121_568511_3	0.229823	0.11765	6	2	0.12247	0.239291	0.621074	P8						Not Significant	Not Significant
PPR_1022_P8S_M_E_Acetate3_Day30_megahit_bin.38_PPR_1022_P8S_M_E_Acetate3_Day30_megahit_bin.38_k121_1227816_4	0.229823	0.11765	6	2	0.12247	0.239291	0.621074	P8						Not Significant	Not Significant
PPR_1022_P7D_M_E_concat_coassembly_mesocosms_megahit_bin.206_PPR_1022_P7D_M_E_concat_coassembly_mesocosms_megahit_bin.206_k121_7473778_4	0.229823	0.11765	6	2	0.12247	0.239291	0.621074	P8						Not Significant	Not Significant
PPR_0822_P8D_M_D_idba_bin.27_PPR_0822_P8D_M_D_idba_bin.27_scaffold_8911_2	0.229823	0.11765	6	2	0.12247	0.239291	0.621074	P8						Not Significant	Not Significant
PPR_1022_P8D_M_E_Methanol3_Day30_megahit_bin.11_PPR_1022_P8D_M_E_Methanol3_Day30_megahit_bin.11_k121_625225_4	0.229823	0.11765	6	2	0.12247	0.239291	0.621074	P8						Not Significant	Not Significant
PPR_1022_P8D_M_E_concat_coassembly_mesocosms_megahit_bin.11_PPR_1022_P8D_M_E_concat_coassembly_mesocosms_megahit_bin.11_k121_3377809_2	0.229823	0.11765	6	2	0.12247	0.239291	0.621074	P8						Not Significant	Not Significant
OWC_0154_OWC_0154_k121_65704218_6	0.229823	0.11765	6	2	0.12247	0.239291	0.621074	P8						Not Significant	Not Significant
PPR_0822_P7D_M_D_idba_bin.27_PPR_0822_P7D_M_D_idba_bin.27_scaffold_6093_6	0.229823	0.11765	6	2	0.12247	0.239291	0.621074	P8						Not Significant	Not Significant
PPR_1022_P8D_M_E_Methanol3_Day30_megahit_bin.11_PPR_1022_P8D_M_E_Methanol3_Day30_megahit_bin.11_k121_17505_1	0.229823	0.11765	6	2	0.12247	0.239291	0.621074	P8						Not Significant	Not Significant
PPR_0822_P8D_M_D_megahit_bin.57_PPR_0822_P8D_M_D_megahit_bin.57_k121_1694425_2	0.229823	0.11765	6	2	0.12247	0.239291	0.621074	P8						Not Significant	Not Significant
PPR_1022_P8D_M_E_Methanol3_Day30_megahit_bin.14_PPR_1022_P8D_M_E_Methanol3_Day30_megahit_bin.14_k121_514518_52	0.229823	0.11765	6	2	0.12247	0.239291	0.621074	P8						Not Significant	Not Significant
PPR_1022_P8D_M_E_Methanol3_Day30_megahit_bin.41_PPR_1022_P8D_M_E_Methanol3_Day30_megahit_bin.41_k121_866251_5	0.229823	0.11765	6	2	0.12247	0.239291	0.621074	P8						Not Significant	Not Significant
PPR_0822_P8S_P8D_M_D_coassembly_megahit_bin.68_PPR_0822_P8S_P8D_M_D_coassembly_megahit_bin.68_k121_507431_3	0.229823	0.11765	6	2	0.12247	0.239291	0.621074	P8						Not Significant	Not Significant
PPR_1022_P8S_M_E_Acetate3_Day30_megahit_bin.28_PPR_1022_P8S_M_E_Acetate3_Day30_megahit_bin.28_k121_397249_5	0.229823	0.11765	6	2	0.12247	0.239291	0.621074	P8						Not Significant	Not Significant
PPR_1022_P8D_M_E_Methanol3_Day30_megahit_bin.14_PPR_1022_P8D_M_E_Methanol3_Day30_megahit_bin.14_k121_76895_8	0.229823	0.11765	6	2	0.12247	0.239291	0.621074	P8						Not Significant	Not Significant
PPR_1022_P8D_M_E_Methanol3_Day30_megahit_bin.14_PPR_1022_P8D_M_E_Methanol3_Day30_megahit_bin.14_k121_1521022_2	0.229823	0.11765	6	2	0.12247	0.239291	0.621074	P8						Not Significant	Not Significant
PPR_0822_P8S_P8D_M_D_coassembly_megahit_bin.43_PPR_0822_P8S_P8D_M_D_coassembly_megahit_bin.43_k121_1203070_6	0.229823	0.11765	6	2	0.12247	0.239291	0.621074	P8						Not Significant	Not Significant
PPR_1022_P8D_M_E_Methanol3_Day30_megahit_bin.14_PPR_1022_P8D_M_E_Methanol3_Day30_megahit_bin.14_k121_1038923_11	0.230247	0.117936	6	2	0.122631	0.239291	0.621074	P8						Not Significant	Not Significant
PPR_1022_P8D_M_E_Methanol3_Day30_megahit_bin.14_PPR_1022_P8D_M_E_Methanol3_Day30_megahit_bin.14_k121_495515_3	0.230247	0.117936	6	2	0.122631	0.239291	0.621074	P8						Not Significant	Not Significant
PPR_1022_P8D_M_E_Methanol3_Day30_megahit_bin.41_PPR_1022_P8D_M_E_Methanol3_Day30_megahit_bin.41_k121_866251_1	0.230247	0.117936	6	2	0.122631	0.239291	0.621074	P8						Not Significant	Not Significant
PPR_1022_P8D_M_E_Methanol3_Day30_megahit_bin.14_PPR_1022_P8D_M_E_Methanol3_Day30_megahit_bin.14_k121_556628_5	0.230247	0.117936	6	2	0.122631	0.239291	0.621074	P8						Not Significant	Not Significant
PPR_1022_P8D_M_E_Control4_Day30_megahit_bin.14_PPR_1022_P8D_M_E_Control4_Day30_megahit_bin.14_k121_1185749_10	0.230247	0.117936	6	2	0.122631	0.239291	0.621074	P8						Not Significant	Not Significant
PPR_0822_P8S_M_D_idba_bin.23_PPR_0822_P8S_M_D_idba_bin.23_scaffold_568_15	0.230247	0.117936	6	2	0.122631	0.239291	0.621074	P8						Not Significant	Not Significant
PPR_1022_P8D_M_E_concat_coassembly_mesocosms_megahit_bin.107_PPR_1022_P8D_M_E_concat_coassembly_mesocosms_megahit_bin.107_k121_5496695_7	0.234441	0.120811	6	2	0.124296	0.239291	0.621074	P8						Not Significant	Not Significant
PPR_1022_P8D_M_E_concat_coassembly_mesocosms_megahit_bin.107_PPR_1022_P8D_M_E_concat_coassembly_mesocosms_megahit_bin.107_k121_3988021_21	0.234972	0.12118	6	2	0.124516	0.239291	0.621074	P8						Not Significant	Not Significant
PPR_0822_P8S_M_D_idba_bin.23_PPR_0822_P8S_M_D_idba_bin.23_scaffold_197_9	0.234972	0.12118	6	2	0.124516	0.239291	0.621074	P8						Not Significant	Not Significant
PPR_1022_P8D_M_E_Methanol3_Day30_megahit_bin.41_PPR_1022_P8D_M_E_Methanol3_Day30_megahit_bin.41_k121_265273_1	0.234972	0.12118	6	2	0.124516	0.239291	0.621074	P8						Not Significant	Not Significant
PPR_0822_P8D_M_D_IS1_megahit_bin.31_PPR_0822_P8D_M_D_IS1_megahit_bin.31_k121_1872000_2	0.236981	0.122589	6	2	0.125362	0.239291	0.621074	P8						Not Significant	Not Significant
PPR_1022_P8D_M_E_Control4_Day30_megahit_bin.26_PPR_1022_P8D_M_E_Control4_Day30_megahit_bin.26_k121_885386_28	0.236981	0.122589	6	2	0.125362	0.239291	0.621074	P8						Not Significant	Not Significant
PPR_1022_P8D_M_E_Methanol3_Day30_megahit_bin.11_PPR_1022_P8D_M_E_Methanol3_Day30_megahit_bin.11_k121_460297_9	0.236981	0.122589	6	2	0.125362	0.239291	0.621074	P8						Not Significant	Not Significant
PPR_1022_P8D_M_E_Methanol3_Day30_megahit_bin.14_PPR_1022_P8D_M_E_Methanol3_Day30_megahit_bin.14_k121_27086_8	0.236981	0.122589	6	2	0.125362	0.239291	0.621074	P8						Not Significant	Not Significant
PPR_1022_P8D_M_E_Methanol3_Day30_megahit_bin.14_PPR_1022_P8D_M_E_Methanol3_Day30_megahit_bin.14_k121_1280828_11	0.236981	0.122589	6	2	0.125362	0.239291	0.621074	P8						Not Significant	Not Significant
PPR_1022_P8D_M_E_Methanol3_Day30_megahit_bin.11_PPR_1022_P8D_M_E_Methanol3_Day30_megahit_bin.11_k121_611753_3	0.236981	0.122589	6	2	0.125362	0.239291	0.621074	P8						Not Significant	Not Significant
PPR_1022_P8D_M_E_concat_coassembly_mesocosms_megahit_bin.107_PPR_1022_P8D_M_E_concat_coassembly_mesocosms_megahit_bin.107_k121_370831_11	0.237184	0.122732	6	2	0.125449	0.239291	0.621074	P8						Not Significant	Not Significant
PPR_0822_P8S_M_D_idba_bin.23_PPR_0822_P8S_M_D_idba_bin.23_scaffold_16521_4	0.237184	0.122732	6	2	0.125449	0.239291	0.621074	P8						Not Significant	Not Significant
PPR_0822_P8S_P8D_M_D_coassembly_megahit_bin.24_PPR_0822_P8S_P8D_M_D_coassembly_megahit_bin.24_k121_99246_2	0.238139	0.123408	6	2	0.125861	0.239291	0.621074	P8						Not Significant	Not Significant
PPR_0822_P7D_M_D_idba_bin.27_PPR_0822_P7D_M_D_idba_bin.27_scaffold_13335_3	0.238139	0.123408	6	2	0.125861	0.239291	0.621074	P8						Not Significant	Not Significant
PPR_1022_P7D_M_E_Formate3_megahit_bin.31_PPR_1022_P7D_M_E_Formate3_megahit_bin.31_k121_1153890_2	0.238139	0.123408	6	2	0.125861	0.239291	0.621074	P8						Not Significant	Not Significant
PPR_0822_P8D_M_D_idba_bin.9_PPR_0822_P8D_M_D_idba_bin.9_scaffold_160_31	0.238139	0.123408	6	2	0.125861	0.239291	0.621074	P8						Not Significant	Not Significant
PPR_0822_P8D_M_D_megahit_bin.57_PPR_0822_P8D_M_D_megahit_bin.57_k121_2438074_7	0.238522	0.12368	6	2	0.126027	0.239291	0.621074	P8						Not Significant	Not Significant
PPR_0822_P8S_M_D_idba_bin.23_PPR_0822_P8S_M_D_idba_bin.23_scaffold_1629_2	0.23959	0.124442	6	2	0.126497	0.239291	0.621074	P8						Not Significant	Not Significant
PPR_1022_P8D_M_E_Methanol3_Day30_megahit_bin.26_PPR_1022_P8D_M_E_Methanol3_Day30_megahit_bin.26_k121_755493_4	0.23959	0.124442	6	2	0.126497	0.239291	0.621074	P8						Not Significant	Not Significant
PPR_1022_P8D_M_E_concat_coassembly_mesocosms_megahit_bin.154_PPR_1022_P8D_M_E_concat_coassembly_mesocosms_megahit_bin.154_k121_4916720_15	0.23959	0.124442	6	2	0.126497	0.239291	0.621074	P8						Not Significant	Not Significant
PPR_1022_P7D_M_E_concat_coassembly_mesocosms_megahit_bin.69_PPR_1022_P7D_M_E_concat_coassembly_mesocosms_megahit_bin.69_k121_304469_8	0.23959	0.124442	6	2	0.126497	0.239291	0.621074	P8						Not Significant	Not Significant
PPR_0822_P8D_M_D_idba_bin.9_PPR_0822_P8D_M_D_idba_bin.9_scaffold_1222_2	0.23959	0.124442	6	2	0.126497	0.239291	0.621074	P8						Not Significant	Not Significant
PPR_1022_P8D_M_E_Control4_Day30_megahit_bin.26_PPR_1022_P8D_M_E_Control4_Day30_megahit_bin.26_k121_786289_27	0.23959	0.124442	6	2	0.126497	0.239291	0.621074	P8						Not Significant	Not Significant
PPR_1022_P8D_M_E_Methanol3_Day30_megahit_bin.14_PPR_1022_P8D_M_E_Methanol3_Day30_megahit_bin.14_k121_1199504_6	0.241411	0.125752	6	2	0.127311	0.239291	0.621074	P8						Not Significant	Not Significant
PPR_1022_P7D_M_E_concat_coassembly_mesocosms_megahit_bin.69_PPR_1022_P7D_M_E_concat_coassembly_mesocosms_megahit_bin.69_k121_5051480_2	0.241834	0.126059	6	2	0.127502	0.239291	0.621074	P8						Not Significant	Not Significant
PPR_1022_P8D_M_E_concat_coassembly_mesocosms_megahit_bin.107_PPR_1022_P8D_M_E_concat_coassembly_mesocosms_megahit_bin.107_k121_4167032_12	0.241834	0.126059	6	2	0.127502	0.239291	0.621074	P8						Not Significant	Not Significant
PPR_0822_P7D_M_D_IS2_megahit_bin.6_PPR_0822_P7D_M_D_IS2_megahit_bin.6_k121_1290738_2	0.241834	0.126059	6	2	0.127502	0.239291	0.621074	P8						Not Significant	Not Significant
PPR_1022_P8D_M_E_Methanol3_Day30_megahit_bin.14_PPR_1022_P8D_M_E_Methanol3_Day30_megahit_bin.14_k121_1521022_7	0.242843	0.126792	6	2	0.127963	0.239291	0.621074	P8						Not Significant	Not Significant
PPR_1022_P8D_M_E_concat_coassembly_mesocosms_megahit_bin.107_PPR_1022_P8D_M_E_concat_coassembly_mesocosms_megahit_bin.107_k121_4148790_28	0.242843	0.126792	6	2	0.127963	0.239291	0.621074	P8						Not Significant	Not Significant
PPR_0822_P8D_M_D_idba_bin.9_PPR_0822_P8D_M_D_idba_bin.9_scaffold_1790_17	0.24496	0.128341	6	2	0.128944	0.239291	0.621074	P8						Not Significant	Not Significant
PPR_1022_P8D_M_E_Control4_Day30_megahit_bin.3_PPR_1022_P8D_M_E_Control4_Day30_megahit_bin.3_k121_1303985_3	0.24496	0.128341	6	2	0.128944	0.239291	0.621074	P8						Not Significant	Not Significant
PPR_1022_P8D_M_E_Methanol3_Day30_megahit_bin.14_PPR_1022_P8D_M_E_Methanol3_Day30_megahit_bin.14_k121_1227824_21	0.24496	0.128341	6	2	0.128944	0.239291	0.621074	P8						Not Significant	Not Significant
PPR_0822_P8S_M_D_idba_bin.23_PPR_0822_P8S_M_D_idba_bin.23_scaffold_6655_3	0.24496	0.128341	6	2	0.128944	0.239291	0.621074	P8						Not Significant	Not Significant
PPR_1022_P8D_M_E_Methanol3_Day30_megahit_bin.14_PPR_1022_P8D_M_E_Methanol3_Day30_megahit_bin.14_k121_1420478_19	0.245076	0.128426	6	2	0.128999	0.239291	0.621074	P8						Not Significant	Not Significant
PPR_0822_P8D_M_D_idba_bin.9_PPR_0822_P8D_M_D_idba_bin.9_scaffold_184_9	0.245202	0.128519	6	2	0.129058	0.239291	0.621074	P8						Not Significant	Not Significant
PPR_1022_P8D_M_E_Methanol3_Day30_megahit_bin.14_PPR_1022_P8D_M_E_Methanol3_Day30_megahit_bin.14_k121_1521680_14	0.2455	0.128739	6	2	0.129198	0.239291	0.621074	P8						Not Significant	Not Significant
PPR_1022_P8D_M_E_concat_coassembly_mesocosms_megahit_bin.107_PPR_1022_P8D_M_E_concat_coassembly_mesocosms_megahit_bin.107_k121_38468_3	0.2455	0.128739	6	2	0.129198	0.239291	0.621074	P8						Not Significant	Not Significant
PPR_1022_P8D_M_E_Methanol3_Day30_megahit_bin.18_PPR_1022_P8D_M_E_Methanol3_Day30_megahit_bin.18_k121_886899_2	0.2455	0.128739	6	2	0.129198	0.239291	0.621074	P8						Not Significant	Not Significant
PPR_0822_P8S_M_D_idba_bin.15_PPR_0822_P8S_M_D_idba_bin.15_scaffold_18752_6	0.2455	0.128739	6	2	0.129198	0.239291	0.621074	P8						Not Significant	Not Significant
PPR_1022_P7D_M_E_concat_coassembly_mesocosms_megahit_bin.69_PPR_1022_P7D_M_E_concat_coassembly_mesocosms_megahit_bin.69_k121_7057420_4	0.2455	0.128739	6	2	0.129198	0.239291	0.621074	P8						Not Significant	Not Significant
PPR_1022_P8D_M_E_Methanol3_Day30_megahit_bin.14_PPR_1022_P8D_M_E_Methanol3_Day30_megahit_bin.14_k121_1160300_6	0.2455	0.128739	6	2	0.129198	0.239291	0.621074	P8						Not Significant	Not Significant
PPR_1022_P8D_M_E_Methanol3_Day30_megahit_bin.14_PPR_1022_P8D_M_E_Methanol3_Day30_megahit_bin.14_k121_1280828_14	0.2455	0.128739	6	2	0.129198	0.239291	0.621074	P8						Not Significant	Not Significant
PPR_1022_P8D_M_E_Methanol3_Day30_megahit_bin.14_PPR_1022_P8D_M_E_Methanol3_Day30_megahit_bin.14_k121_133025_5	0.2455	0.128739	6	2	0.129198	0.239291	0.621074	P8						Not Significant	Not Significant
PPR_0822_P8S_M_D_idba_bin.15_PPR_0822_P8S_M_D_idba_bin.15_scaffold_908_7	0.2455	0.128739	6	2	0.129198	0.239291	0.621074	P8						Not Significant	Not Significant
PPR_1022_P8D_M_E_Methanol3_Day30_megahit_bin.10_PPR_1022_P8D_M_E_Methanol3_Day30_megahit_bin.10_k121_699053_2	0.2455	0.128739	6	2	0.129198	0.239291	0.621074	P8						Not Significant	Not Significant
PPR_0822_P8D_M_D_IS1_megahit_bin.31_PPR_0822_P8D_M_D_IS1_megahit_bin.31_k121_257380_7	0.246028	0.129129	6	2	0.129447	0.239291	0.621074	P8						Not Significant	Not Significant
PPR_0822_P8S_M_D_idba_bin.23_PPR_0822_P8S_M_D_idba_bin.23_scaffold_424_13	0.246028	0.129129	6	2	0.129447	0.239291	0.621074	P8						Not Significant	Not Significant
PPR_1022_P7D_M_E_Formate3_megahit_bin.31_PPR_1022_P7D_M_E_Formate3_megahit_bin.31_k121_1487196_2	0.246874	0.129756	6	2	0.129849	0.239291	0.621074	P8						Not Significant	Not Significant
PPR_1022_P8D_M_E_Methanol3_Day30_megahit_bin.14_PPR_1022_P8D_M_E_Methanol3_Day30_megahit_bin.14_k121_1064224_6	0.248366	0.130868	6	2	0.130564	0.239291	0.621074	P8						Not Significant	Not Significant
PPR_1022_P7D_M_E_Formate3_megahit_bin.31_PPR_1022_P7D_M_E_Formate3_megahit_bin.31_k121_914990_5	0.24928	0.131553	6	2	0.131007	0.239291	0.621074	P8						Not Significant	Not Significant
PPR_1022_P8D_M_E_Formate2_Day30_megahit_bin.4_PPR_1022_P8D_M_E_Formate2_Day30_megahit_bin.4_k121_560759_6	0.24928	0.131553	6	2	0.131007	0.239291	0.621074	P8						Not Significant	Not Significant
PPR_1022_P8D_M_E_Methanol3_Day30_megahit_bin.41_PPR_1022_P8D_M_E_Methanol3_Day30_megahit_bin.41_k121_1105251_8	0.249578	0.131776	6	2	0.131151	0.239291	0.621074	P8						Not Significant	Not Significant
PPR_1022_P8D_M_E_Methanol3_Day30_megahit_bin.14_PPR_1022_P8D_M_E_Methanol3_Day30_megahit_bin.14_k121_834538_2	0.249578	0.131776	6	2	0.131151	0.239291	0.621074	P8						Not Significant	Not Significant
PPR_0822_P8D_M_D_megahit_bin.57_PPR_0822_P8D_M_D_megahit_bin.57_k121_282702_5	0.250246	0.13228	6	2	0.131478	0.239291	0.621074	P8						Not Significant	Not Significant
PPR_1022_P7D_M_E_concat_coassembly_mesocosms_megahit_bin.69_PPR_1022_P7D_M_E_concat_coassembly_mesocosms_megahit_bin.69_k121_3459455_1	0.250539	0.132501	6	2	0.131621	0.239291	0.621074	P8						Not Significant	Not Significant
PPR_1022_P8D_M_E_Control4_Day30_megahit_bin.3_PPR_1022_P8D_M_E_Control4_Day30_megahit_bin.3_k121_561756_8	0.25067	0.1326	6	2	0.131685	0.239291	0.621074	P8						Not Significant	Not Significant
PPR_1022_P8D_M_E_concat_coassembly_mesocosms_megahit_bin.79_PPR_1022_P8D_M_E_concat_coassembly_mesocosms_megahit_bin.79_k121_7037851_3	0.250982	0.132835	6	2	0.131838	0.239291	0.621074	P8						Not Significant	Not Significant
PPR_0822_P8S_M_D_idba_bin.23_PPR_0822_P8S_M_D_idba_bin.23_scaffold_32_35	0.250982	0.132835	6	2	0.131838	0.239291	0.621074	P8						Not Significant	Not Significant
PPR_1022_P8D_M_E_Formate2_Day30_megahit_bin.4_PPR_1022_P8D_M_E_Formate2_Day30_megahit_bin.4_k121_1275739_1	0.251936	0.133559	6	2	0.132309	0.239291	0.621074	P8						Not Significant	Not Significant
PPR_0822_P8D_M_D_megahit_bin.57_PPR_0822_P8D_M_D_megahit_bin.57_k121_2288263_3	0.252023	0.133624	6	2	0.132352	0.239291	0.621074	P8						Not Significant	Not Significant
PPR_1022_P8D_M_E_Methanol3_Day30_megahit_bin.10_PPR_1022_P8D_M_E_Methanol3_Day30_megahit_bin.10_k121_1128447_34	0.252023	0.133624	6	2	0.132352	0.239291	0.621074	P8						Not Significant	Not Significant
PPR_0822_P8S_P8D_M_D_coassembly_megahit_bin.68_PPR_0822_P8S_P8D_M_D_coassembly_megahit_bin.68_k121_3691113_5	0.252023	0.133624	6	2	0.132352	0.239291	0.621074	P8						Not Significant	Not Significant
PPR_0822_P8D_M_D_idba_bin.9_PPR_0822_P8D_M_D_idba_bin.9_scaffold_374_23	0.252139	0.133712	6	2	0.132409	0.239291	0.621074	P8						Not Significant	Not Significant
PPR_1022_P8D_M_E_Methanol3_Day30_megahit_bin.11_PPR_1022_P8D_M_E_Methanol3_Day30_megahit_bin.11_k121_886050_9	0.252139	0.133712	6	2	0.132409	0.239291	0.621074	P8						Not Significant	Not Significant
PPR_1022_P7D_M_E_concat_coassembly_mesocosms_megahit_bin.206_PPR_1022_P7D_M_E_concat_coassembly_mesocosms_megahit_bin.206_k121_6304181_3	0.252139	0.133712	6	2	0.132409	0.239291	0.621074	P8						Not Significant	Not Significant
PPR_1022_P8D_M_E_Methanol3_Day30_megahit_bin.14_PPR_1022_P8D_M_E_Methanol3_Day30_megahit_bin.14_k121_325165_19	0.252139	0.133712	6	2	0.132409	0.239291	0.621074	P8						Not Significant	Not Significant
PPR_1022_P8D_M_E_Methanol3_Day30_megahit_bin.18_PPR_1022_P8D_M_E_Methanol3_Day30_megahit_bin.18_k121_1237829_3	0.254007	0.135138	6	2	0.13334	0.239291	0.621074	P8						Not Significant	Not Significant
PPR_1022_P8D_M_E_Methanol3_Day30_megahit_bin.14_PPR_1022_P8D_M_E_Methanol3_Day30_megahit_bin.14_k121_109807_19	0.254842	0.135779	6	2	0.13376	0.239291	0.621074	P8						Not Significant	Not Significant
PPR_1022_P8D_M_E_Methanol3_Day30_megahit_bin.14_PPR_1022_P8D_M_E_Methanol3_Day30_megahit_bin.14_k121_1521022_5	0.255792	0.136509	6	2	0.134239	0.239291	0.621074	P8						Not Significant	Not Significant
PPR_1022_P8D_M_E_concat_coassembly_mesocosms_megahit_bin.154_PPR_1022_P8D_M_E_concat_coassembly_mesocosms_megahit_bin.154_k121_1049327_27	0.256217	0.136838	6	2	0.134455	0.239291	0.621074	P8						Not Significant	Not Significant
PPR_1022_P8D_M_E_concat_coassembly_mesocosms_megahit_bin.98_PPR_1022_P8D_M_E_concat_coassembly_mesocosms_megahit_bin.98_k121_78796_4	0.256217	0.136838	6	2	0.134455	0.239291	0.621074	P8						Not Significant	Not Significant
PPR_0822_P8S_M_D_idba_bin.23_PPR_0822_P8S_M_D_idba_bin.23_scaffold_188_18	0.256217	0.136838	6	2	0.134455	0.239291	0.621074	P8						Not Significant	Not Significant
PPR_0822_P8S_M_D_idba_bin.23_PPR_0822_P8S_M_D_idba_bin.23_scaffold_2242_6	0.256217	0.136838	6	2	0.134455	0.239291	0.621074	P8						Not Significant	Not Significant
PPR_2015_metabat2.783_PPR_2015_metabat2.783_metabat2.783_Contig_986445_10	0.256641	0.137165	6	2	0.13467	0.239291	0.621074	P8						Not Significant	Not Significant
PPR_1022_P8D_M_E_concat_coassembly_mesocosms_megahit_bin.23_PPR_1022_P8D_M_E_concat_coassembly_mesocosms_megahit_bin.23_k121_165078_27	0.256641	0.137165	6	2	0.13467	0.239291	0.621074	P8						Not Significant	Not Significant
PPR_0822_P8D_M_D_megahit_bin.57_PPR_0822_P8D_M_D_megahit_bin.57_k121_838253_16	0.256641	0.137165	6	2	0.13467	0.239291	0.621074	P8						Not Significant	Not Significant
PPR_0822_P8D_M_D_idba_bin.9_PPR_0822_P8D_M_D_idba_bin.9_scaffold_9441_9	0.256641	0.137165	6	2	0.13467	0.239291	0.621074	P8						Not Significant	Not Significant
PPR_1022_P8D_M_E_Methanol3_Day30_megahit_bin.11_PPR_1022_P8D_M_E_Methanol3_Day30_megahit_bin.11_k121_43070_2	0.256641	0.137165	6	2	0.13467	0.239291	0.621074	P8						Not Significant	Not Significant
PPR_1022_P8D_M_E_concat_coassembly_mesocosms_megahit_bin.107_PPR_1022_P8D_M_E_concat_coassembly_mesocosms_megahit_bin.107_k121_4414239_22	0.256641	0.137165	6	2	0.13467	0.239291	0.621074	P8						Not Significant	Not Significant
PPR_1022_P7D_M_E_concat_coassembly_mesocosms_megahit_bin.206_PPR_1022_P7D_M_E_concat_coassembly_mesocosms_megahit_bin.206_k121_5773269_7	0.256641	0.137165	6	2	0.13467	0.239291	0.621074	P8						Not Significant	Not Significant
PPR_0822_P8S_M_D_idba_bin.23_PPR_0822_P8S_M_D_idba_bin.23_scaffold_63_30	0.256757	0.137255	6	2	0.134729	0.239291	0.621074	P8						Not Significant	Not Significant
PPR_0822_P8S_M_D_idba_bin.23_PPR_0822_P8S_M_D_idba_bin.23_scaffold_63_33	0.257219	0.137613	6	2	0.134964	0.239291	0.621074	P8						Not Significant	Not Significant
PPR_1022_P8D_M_E_Methanol3_Day30_megahit_bin.11_PPR_1022_P8D_M_E_Methanol3_Day30_megahit_bin.11_k121_64896_5	0.25847	0.138585	6	2	0.135604	0.239291	0.621074	P8						Not Significant	Not Significant
PPR_1022_P8S_M_E_Acetate3_Day30_megahit_bin.38_PPR_1022_P8S_M_E_Acetate3_Day30_megahit_bin.38_k121_1351501_4	0.258521	0.138625	6	2	0.13563	0.239291	0.621074	P8						Not Significant	Not Significant
PPR_1022_P8D_M_E_Methanol3_Day30_megahit_bin.14_PPR_1022_P8D_M_E_Methanol3_Day30_megahit_bin.14_k121_918396_2	0.258873	0.1389	6	2	0.135811	0.239291	0.621074	P8						Not Significant	Not Significant
PPR_1022_P7D_M_E_concat_coassembly_mesocosms_megahit_bin.69_PPR_1022_P7D_M_E_concat_coassembly_mesocosms_megahit_bin.69_k121_8045855_4	0.259297	0.13923	6	2	0.136029	0.239291	0.621074	P8						Not Significant	Not Significant
PPR_0822_P8D_M_D_megahit_bin.57_PPR_0822_P8D_M_D_megahit_bin.57_k121_3019604_9	0.259297	0.13923	6	2	0.136029	0.239291	0.621074	P8						Not Significant	Not Significant
PPR_1022_P8D_M_E_concat_coassembly_mesocosms_is1_megahit_bin.72_PPR_1022_P8D_M_E_concat_coassembly_mesocosms_is1_megahit_bin.72_k121_4204915_22	0.259297	0.13923	6	2	0.136029	0.239291	0.621074	P8						Not Significant	Not Significant
PPR_1022_P8D_M_E_Methanol3_Day30_megahit_bin.14_PPR_1022_P8D_M_E_Methanol3_Day30_megahit_bin.14_k121_246421_7	0.2595	0.139389	6	2	0.136133	0.239291	0.621074	P8						Not Significant	Not Significant
PPR_0822_P8S_P8D_M_D_coassembly_megahit_bin.68_PPR_0822_P8S_P8D_M_D_coassembly_megahit_bin.68_k121_5336_5	0.2595	0.139389	6	2	0.136133	0.239291	0.621074	P8						Not Significant	Not Significant
OWC_0979_OWC_0979_k121_3437184_1	0.259625	0.139487	6	2	0.136197	0.239291	0.621074	P8						Not Significant	Not Significant
PPR_0822_P8S_M_D_idba_bin.15_PPR_0822_P8S_M_D_idba_bin.15_scaffold_1376_11	0.259681	0.139531	6	2	0.136226	0.239291	0.621074	P8						Not Significant	Not Significant
PPR_1022_P8D_M_E_Methanol3_Day30_megahit_bin.14_PPR_1022_P8D_M_E_Methanol3_Day30_megahit_bin.14_k121_927838_8	0.260414	0.140104	6	2	0.136604	0.239291	0.621074	P8						Not Significant	Not Significant
PPR_1022_P8D_M_E_Methanol3_Day30_megahit_bin.14_PPR_1022_P8D_M_E_Methanol3_Day30_megahit_bin.14_k121_314498_1	0.261165	0.140695	6	2	0.136994	0.239291	0.621074	P8						Not Significant	Not Significant
PPR_0822_P8S_M_D_idba_bin.23_PPR_0822_P8S_M_D_idba_bin.23_scaffold_541_15	0.261366	0.140853	6	2	0.137098	0.239291	0.621074	P8						Not Significant	Not Significant
PPR_1022_P8D_M_E_Methanol3_Day30_megahit_bin.41_PPR_1022_P8D_M_E_Methanol3_Day30_megahit_bin.41_k121_866251_2	0.261906	0.141278	6	2	0.137378	0.239291	0.621074	P8						Not Significant	Not Significant
PPR_1022_P8D_M_E_concat_coassembly_mesocosms_megahit_bin.154_PPR_1022_P8D_M_E_concat_coassembly_mesocosms_megahit_bin.154_k121_6254267_8	0.262127	0.141452	6	2	0.137493	0.239291	0.621074	P8						Not Significant	Not Significant
PPR_1022_P8D_M_E_concat_coassembly_mesocosms_megahit_bin.76_PPR_1022_P8D_M_E_concat_coassembly_mesocosms_megahit_bin.76_k121_6150255_7	0.263578	0.1426	6	2	0.13825	0.239291	0.621074	P8						Not Significant	Not Significant
PPR_1022_P8D_M_E_concat_coassembly_mesocosms_megahit_bin.154_PPR_1022_P8D_M_E_concat_coassembly_mesocosms_megahit_bin.154_k121_1436745_2	0.263578	0.1426	6	2	0.13825	0.239291	0.621074	P8						Not Significant	Not Significant
OWC_1102_OWC_1102_k121_764506_19	0.26361	0.142626	6	2	0.138267	0.239291	0.621074	P8						Not Significant	Not Significant
PPR_1022_P8D_M_E_Methanol3_Day30_megahit_bin.11_PPR_1022_P8D_M_E_Methanol3_Day30_megahit_bin.11_k121_853894_2	0.263619	0.142633	6	2	0.138272	0.239291	0.621074	P8						Not Significant	Not Significant
PPR_0822_P8S_M_D_idba_bin.23_PPR_0822_P8S_M_D_idba_bin.23_scaffold_166_12	0.264533	0.143358	6	2	0.13875	0.239291	0.621074	P8						Not Significant	Not Significant
PPR_0822_P8D_M_D_idba_bin.9_PPR_0822_P8D_M_D_idba_bin.9_scaffold_403_12	0.264533	0.143358	6	2	0.13875	0.239291	0.621074	P8						Not Significant	Not Significant
PPR_1022_P8D_M_E_Formate2_Day30_megahit_bin.4_PPR_1022_P8D_M_E_Formate2_Day30_megahit_bin.4_k121_1077941_10	0.264533	0.143358	6	2	0.13875	0.239291	0.621074	P8						Not Significant	Not Significant
PPR_1022_P8D_M_E_Methanol3_Day30_megahit_bin.11_PPR_1022_P8D_M_E_Methanol3_Day30_megahit_bin.11_k121_460297_7	0.264533	0.143358	6	2	0.13875	0.239291	0.621074	P8						Not Significant	Not Significant
PPR_0822_P8D_M_D_megahit_bin.57_PPR_0822_P8D_M_D_megahit_bin.57_k121_2890139_1	0.264533	0.143358	6	2	0.13875	0.239291	0.621074	P8						Not Significant	Not Significant
PPR_1022_P8D_M_E_Methanol3_Day30_megahit_bin.14_PPR_1022_P8D_M_E_Methanol3_Day30_megahit_bin.14_k121_1318656_10	0.264533	0.143358	6	2	0.13875	0.239291	0.621074	P8						Not Significant	Not Significant
PPR_0822_P7D_M_D_idba_bin.27_PPR_0822_P7D_M_D_idba_bin.27_scaffold_4977_12	0.264533	0.143358	6	2	0.13875	0.239291	0.621074	P8						Not Significant	Not Significant
PPR_1022_P8D_M_E_concat_coassembly_mesocosms_megahit_bin.150_PPR_1022_P8D_M_E_concat_coassembly_mesocosms_megahit_bin.150_k121_5408982_26	0.264533	0.143358	6	2	0.13875	0.239291	0.621074	P8						Not Significant	Not Significant
PPR_0822_P8D_M_D_idba_bin.9_PPR_0822_P8D_M_D_idba_bin.9_scaffold_43_50	0.264533	0.143358	6	2	0.13875	0.239291	0.621074	P8						Not Significant	Not Significant
PPR_1022_P8D_M_E_Methanol3_Day30_megahit_bin.14_PPR_1022_P8D_M_E_Methanol3_Day30_megahit_bin.14_k121_926071_22	0.264533	0.143358	6	2	0.13875	0.239291	0.621074	P8						Not Significant	Not Significant
PPR_1022_P8D_M_E_concat_coassembly_mesocosms_megahit_bin.150_PPR_1022_P8D_M_E_concat_coassembly_mesocosms_megahit_bin.150_k121_129750_3	0.264533	0.143358	6	2	0.13875	0.239291	0.621074	P8						Not Significant	Not Significant
PPR_1022_P8D_M_E_Formate2_Day30_megahit_bin.28_PPR_1022_P8D_M_E_Formate2_Day30_megahit_bin.28_k121_116272_3	0.264533	0.143358	6	2	0.13875	0.239291	0.621074	P8						Not Significant	Not Significant
PPR_0822_P8S_M_D_idba_bin.23_PPR_0822_P8S_M_D_idba_bin.23_scaffold_166_16	0.264533	0.143358	6	2	0.13875	0.239291	0.621074	P8						Not Significant	Not Significant
PPR_0822_P8S_P8D_M_D_coassembly_megahit_bin.68_PPR_0822_P8S_P8D_M_D_coassembly_megahit_bin.68_k121_42682_3	0.266205	0.144692	6	2	0.13963	0.239291	0.621074	P8						Not Significant	Not Significant
PPR_1022_P8D_M_E_Methanol3_Day30_megahit_bin.7_PPR_1022_P8D_M_E_Methanol3_Day30_megahit_bin.7_k121_61078_13	0.266205	0.144692	6	2	0.13963	0.239291	0.621074	P8						Not Significant	Not Significant
PPR_0822_P8S_M_D_idba_bin.23_PPR_0822_P8S_M_D_idba_bin.23_scaffold_544_8	0.267276	0.145549	6	2	0.140195	0.239291	0.621074	P8						Not Significant	Not Significant
PPR_0822_P8S_M_D_idba_bin.23_PPR_0822_P8S_M_D_idba_bin.23_scaffold_1481_11	0.267276	0.145549	6	2	0.140195	0.239291	0.621074	P8						Not Significant	Not Significant
PPR_1022_P8D_M_E_Methanol3_Day30_megahit_bin.41_PPR_1022_P8D_M_E_Methanol3_Day30_megahit_bin.41_k121_1305153_1	0.267276	0.145549	6	2	0.140195	0.239291	0.621074	P8						Not Significant	Not Significant
PPR_1022_P8D_M_E_Control4_Day30_megahit_bin.26_PPR_1022_P8D_M_E_Control4_Day30_megahit_bin.26_k121_20839_19	0.267805	0.145974	6	2	0.140475	0.239291	0.621074	P8						Not Significant	Not Significant
PPR_1022_P8D_M_E_Methanol3_Day30_megahit_bin.41_PPR_1022_P8D_M_E_Methanol3_Day30_megahit_bin.41_k121_1399368_4	0.269487	0.14733	6	2	0.141368	0.239291	0.621074	P8						Not Significant	Not Significant
PPR_1022_P8D_M_E_Methanol3_Day30_megahit_bin.14_PPR_1022_P8D_M_E_Methanol3_Day30_megahit_bin.14_k121_1238868_1	0.27147	0.148935	6	2	0.142423	0.239291	0.621074	P8						Not Significant	Not Significant
PPR_1022_P8D_M_E_Methanol3_Day30_megahit_bin.41_PPR_1022_P8D_M_E_Methanol3_Day30_megahit_bin.41_k121_469414_1	0.271893	0.149279	6	2	0.142649	0.239291	0.621074	P8						Not Significant	Not Significant
PPR_0822_P8D_M_D_megahit_bin.57_PPR_0822_P8D_M_D_megahit_bin.57_k121_2288263_4	0.271893	0.149279	6	2	0.142649	0.239291	0.621074	P8						Not Significant	Not Significant
OWC_0152_OWC_0152_k121_8881169_63	0.271893	0.149279	6	2	0.142649	0.239291	0.621074	P8						Not Significant	Not Significant
PPR_1022_P8D_M_E_Methanol3_Day30_megahit_bin.14_PPR_1022_P8D_M_E_Methanol3_Day30_megahit_bin.14_k121_238374_5	0.271893	0.149279	6	2	0.142649	0.239291	0.621074	P8						Not Significant	Not Significant
PPR_1022_P8D_M_E_Control4_Day30_megahit_bin.26_PPR_1022_P8D_M_E_Control4_Day30_megahit_bin.26_k121_706028_23	0.271893	0.149279	6	2	0.142649	0.239291	0.621074	P8						Not Significant	Not Significant
PPR_1022_P8D_M_E_Methanol3_Day30_megahit_bin.7_PPR_1022_P8D_M_E_Methanol3_Day30_megahit_bin.7_k121_29207_16	0.271893	0.149279	6	2	0.142649	0.239291	0.621074	P8						Not Significant	Not Significant
PPR_1022_P8D_M_E_concat_coassembly_mesocosms_megahit_bin.154_PPR_1022_P8D_M_E_concat_coassembly_mesocosms_megahit_bin.154_k121_1756719_4	0.271893	0.149279	6	2	0.142649	0.239291	0.621074	P8						Not Significant	Not Significant
PPR_1022_P8D_M_E_Methanol3_Day30_IS1_megahit_bin.25_PPR_1022_P8D_M_E_Methanol3_Day30_IS1_megahit_bin.25_k121_739401_3	0.271893	0.149279	6	2	0.142649	0.239291	0.621074	P8						Not Significant	Not Significant
PPR_1022_P7S_M_E_Acetate3_Day30_megahit_bin.23_PPR_1022_P7S_M_E_Acetate3_Day30_megahit_bin.23_k121_1033109_7	0.271893	0.149279	6	2	0.142649	0.239291	0.621074	P8						Not Significant	Not Significant
PPR_0822_P7D_M_D_idba_bin.27_PPR_0822_P7D_M_D_idba_bin.27_scaffold_17934_2	0.271893	0.149279	6	2	0.142649	0.239291	0.621074	P8						Not Significant	Not Significant
PPR_1022_P8S_M_E_Acetate3_Day30_megahit_bin.28_PPR_1022_P8S_M_E_Acetate3_Day30_megahit_bin.28_k121_28973_6	0.271893	0.149279	6	2	0.142649	0.239291	0.621074	P8						Not Significant	Not Significant
PPR_1022_P8D_M_E_Formate2_Day30_megahit_bin.4_PPR_1022_P8D_M_E_Formate2_Day30_megahit_bin.4_k121_602574_28	0.272669	0.149911	6	2	0.143064	0.239291	0.621074	P8						Not Significant	Not Significant
PPR_0822_P8D_M_D_idba_bin.58_PPR_0822_P8D_M_D_idba_bin.58_scaffold_46134_3	0.273479	0.150571	6	2	0.143497	0.239291	0.621074	P8						Not Significant	Not Significant
PPR_0822_P8S_P8D_M_D_coassembly_megahit_bin.68_PPR_0822_P8S_P8D_M_D_coassembly_megahit_bin.68_k121_28942_3	0.274339	0.151274	6	2	0.143957	0.239291	0.621074	P8						Not Significant	Not Significant
PPR_1022_P8D_M_E_Methanol3_Day30_megahit_bin.14_PPR_1022_P8D_M_E_Methanol3_Day30_megahit_bin.14_k121_1521680_9	0.274723	0.151589	6	2	0.144163	0.239291	0.621074	P8						Not Significant	Not Significant
PPR_1022_P8D_M_E_Formate2_Day30_megahit_bin.4_PPR_1022_P8D_M_E_Formate2_Day30_megahit_bin.4_k121_1168786_13	0.275165	0.151951	6	2	0.1444	0.239291	0.621074	P8						Not Significant	Not Significant
PPR_1022_P8D_M_E_Methanol3_Day30_megahit_bin.14_PPR_1022_P8D_M_E_Methanol3_Day30_megahit_bin.14_k121_1064224_8	0.278328	0.154557	6	2	0.1461	0.239291	0.621074	P8						Not Significant	Not Significant
PPR_1022_P8D_M_E_Methanol3_Day30_megahit_bin.11_PPR_1022_P8D_M_E_Methanol3_Day30_megahit_bin.11_k121_248618_8	0.278533	0.154726	6	2	0.14621	0.239291	0.621074	P8						Not Significant	Not Significant
PPR_0822_P8D_M_D_idba_bin.9_PPR_0822_P8D_M_D_idba_bin.9_scaffold_1211_10	0.278533	0.154726	6	2	0.14621	0.239291	0.621074	P8						Not Significant	Not Significant
PPR_1022_P8D_M_E_concat_coassembly_mesocosms_megahit_bin.162_PPR_1022_P8D_M_E_concat_coassembly_mesocosms_megahit_bin.162_k121_5422127_17	0.278533	0.154726	6	2	0.14621	0.239291	0.621074	P8						Not Significant	Not Significant
PPR_0822_P8D_M_D_idba_bin.9_PPR_0822_P8D_M_D_idba_bin.9_scaffold_907_13	0.278533	0.154726	6	2	0.14621	0.239291	0.621074	P8						Not Significant	Not Significant
PPR_1022_P8D_M_E_Methanol3_Day30_megahit_bin.14_PPR_1022_P8D_M_E_Methanol3_Day30_megahit_bin.14_k121_1160300_2	0.278533	0.154726	6	2	0.14621	0.239291	0.621074	P8						Not Significant	Not Significant
PPR_0822_P8D_M_D_idba_bin.9_PPR_0822_P8D_M_D_idba_bin.9_scaffold_1161_1	0.278533	0.154726	6	2	0.14621	0.239291	0.621074	P8						Not Significant	Not Significant
PPR_1022_P8D_M_E_Methanol3_Day30_megahit_bin.7_PPR_1022_P8D_M_E_Methanol3_Day30_megahit_bin.7_k121_1096885_8	0.278533	0.154726	6	2	0.14621	0.239291	0.621074	P8						Not Significant	Not Significant
PPR_1022_P8D_M_E_Methanol3_Day30_megahit_bin.14_PPR_1022_P8D_M_E_Methanol3_Day30_megahit_bin.14_k121_1521680_3	0.278533	0.154726	6	2	0.14621	0.239291	0.621074	P8						Not Significant	Not Significant
PPR_1022_P8D_M_E_concat_coassembly_mesocosms_is1_megahit_bin.33_PPR_1022_P8D_M_E_concat_coassembly_mesocosms_is1_megahit_bin.33_k121_6760864_2	0.278533	0.154726	6	2	0.14621	0.239291	0.621074	P8						Not Significant	Not Significant
PPR_1022_P8D_M_E_concat_coassembly_mesocosms_megahit_bin.150_PPR_1022_P8D_M_E_concat_coassembly_mesocosms_megahit_bin.150_k121_3999215_4	0.27883	0.154972	6	2	0.14637	0.239291	0.621074	P8						Not Significant	Not Significant
PPR_1022_P8D_M_E_Methanol3_Day30_megahit_bin.14_PPR_1022_P8D_M_E_Methanol3_Day30_megahit_bin.14_k121_1351095_6	0.27972	0.15571	6	2	0.146849	0.239291	0.621074	P8						Not Significant	Not Significant
PPR_1022_P7S_M_E_Acetate3_Day30_megahit_bin.23_PPR_1022_P7S_M_E_Acetate3_Day30_megahit_bin.23_k121_1717655_7	0.281457	0.157154	6	2	0.147785	0.239291	0.621074	P8						Not Significant	Not Significant
PPR_1022_P8D_M_E_Formate2_Day30_megahit_bin.4_PPR_1022_P8D_M_E_Formate2_Day30_megahit_bin.4_k121_146386_17	0.281583	0.157259	6	2	0.147853	0.239291	0.621074	P8						Not Significant	Not Significant
PPR_1022_P8D_M_E_Methanol3_Day30_megahit_bin.14_PPR_1022_P8D_M_E_Methanol3_Day30_megahit_bin.14_k121_59882_9	0.282622	0.158126	6	2	0.148413	0.239291	0.621074	P8						Not Significant	Not Significant
PPR_1022_P8D_M_E_Methanol3_Day30_megahit_bin.14_PPR_1022_P8D_M_E_Methanol3_Day30_megahit_bin.14_k121_1192345_9	0.283057	0.15849	6	2	0.148648	0.239291	0.621074	P8						Not Significant	Not Significant
PPR_0522_0822_P8D_M_D_coassembly_megahit_bin.68.renamed_PPR_0522_0822_P8D_M_D_coassembly_megahit_bin.68.renamed_k121_1101248_3	0.283481	0.158844	6	2	0.148876	0.239291	0.621074	P8						Not Significant	Not Significant
PPR_1022_P7D_M_E_concat_coassembly_mesocosms_megahit_bin.81_PPR_1022_P7D_M_E_concat_coassembly_mesocosms_megahit_bin.81_k121_1729280_3	0.283481	0.158844	6	2	0.148876	0.239291	0.621074	P8						Not Significant	Not Significant
PPR_1022_P7D_M_E_Control2_megahit_bin.6_PPR_1022_P7D_M_E_Control2_megahit_bin.6_k121_615517_2	0.283481	0.158844	6	2	0.148876	0.239291	0.621074	P8						Not Significant	Not Significant
PPR_1022_P8D_M_E_Methanol3_Day30_megahit_bin.14_PPR_1022_P8D_M_E_Methanol3_Day30_megahit_bin.14_k121_661188_14	0.283481	0.158844	6	2	0.148876	0.239291	0.621074	P8						Not Significant	Not Significant
PPR_0822_P8D_M_D_idba_bin.27_PPR_0822_P8D_M_D_idba_bin.27_scaffold_5136_1	0.283481	0.158844	6	2	0.148876	0.239291	0.621074	P8						Not Significant	Not Significant
PPR_1022_P8D_M_E_concat_coassembly_mesocosms_megahit_bin.186_PPR_1022_P8D_M_E_concat_coassembly_mesocosms_megahit_bin.186_k121_6734904_1	0.283863	0.159165	6	2	0.149082	0.239291	0.621074	P8						Not Significant	Not Significant
PPR_1022_P8D_M_E_Formate2_Day30_megahit_bin.4_PPR_1022_P8D_M_E_Formate2_Day30_megahit_bin.4_k121_1279804_13	0.283863	0.159165	6	2	0.149082	0.239291	0.621074	P8						Not Significant	Not Significant
PPR_1022_P8D_M_E_Methanol3_Day30_megahit_bin.14_PPR_1022_P8D_M_E_Methanol3_Day30_megahit_bin.14_k121_246421_8	0.285691	0.160699	6	2	0.150068	0.239291	0.621074	P8						Not Significant	Not Significant
PPR_0822_P8S_P8D_M_D_coassembly_megahit_bin.43_PPR_0822_P8S_P8D_M_D_coassembly_megahit_bin.43_k121_1772331_2	0.285691	0.160699	6	2	0.150068	0.239291	0.621074	P8						Not Significant	Not Significant
PPR_1022_P7D_M_E_concat_coassembly_mesocosms_megahit_bin.69_PPR_1022_P7D_M_E_concat_coassembly_mesocosms_megahit_bin.69_k121_8045855_1	0.285691	0.160699	6	2	0.150068	0.239291	0.621074	P8						Not Significant	Not Significant
PPR_1022_P8D_M_E_concat_coassembly_mesocosms_megahit_bin.98_PPR_1022_P8D_M_E_concat_coassembly_mesocosms_megahit_bin.98_k121_2236701_2	0.286204	0.161131	6	2	0.150345	0.239291	0.621074	P8						Not Significant	Not Significant
PPR_1022_P8D_M_E_concat_coassembly_mesocosms_is1_megahit_bin.1_PPR_1022_P8D_M_E_concat_coassembly_mesocosms_is1_megahit_bin.1_k121_5954465_6	0.286848	0.161674	6	2	0.150692	0.239291	0.621074	P8						Not Significant	Not Significant
PPR_0822_P8S_P8D_M_D_coassembly_megahit_bin.68_PPR_0822_P8S_P8D_M_D_coassembly_megahit_bin.68_k121_5278130_3	0.286848	0.161674	6	2	0.150692	0.239291	0.621074	P8						Not Significant	Not Significant
PPR_1022_P8D_M_E_Methanol3_Day30_megahit_bin.7_PPR_1022_P8D_M_E_Methanol3_Day30_megahit_bin.7_k121_61078_10	0.287701	0.162394	6	2	0.151152	0.239291	0.621074	P8						Not Significant	Not Significant
PPR_1022_P8D_M_E_concat_coassembly_mesocosms_megahit_bin.107_PPR_1022_P8D_M_E_concat_coassembly_mesocosms_megahit_bin.107_k121_4586837_21	0.28852	0.163086	6	2	0.151594	0.239291	0.621074	P8						Not Significant	Not Significant
OWC_1219_OWC_1219_scaffold_3245_10	0.28852	0.163086	6	2	0.151594	0.239291	0.621074	P8						Not Significant	Not Significant
PPR_1022_P7S_M_E_Acetate3_Day30_megahit_bin.14_PPR_1022_P7S_M_E_Acetate3_Day30_megahit_bin.14_k121_1346976_4	0.28852	0.163086	6	2	0.151594	0.239291	0.621074	P8						Not Significant	Not Significant
PPR_1022_P8D_M_E_concat_coassembly_mesocosms_megahit_bin.154_PPR_1022_P8D_M_E_concat_coassembly_mesocosms_megahit_bin.154_k121_1217630_7	0.28852	0.163086	6	2	0.151594	0.239291	0.621074	P8						Not Significant	Not Significant
PPR_1022_P7D_M_E_Formate3_megahit_bin.31_PPR_1022_P7D_M_E_Formate3_megahit_bin.31_k121_1208626_4	0.288716	0.163252	6	2	0.151699	0.239291	0.621074	P8						Not Significant	Not Significant
PPR_1022_P8D_M_E_Methanol3_Day30_megahit_bin.14_PPR_1022_P8D_M_E_Methanol3_Day30_megahit_bin.14_k121_861727_17	0.289539	0.163949	6	2	0.152142	0.239291	0.621074	P8						Not Significant	Not Significant
PPR_0822_P8S_M_D_idba_bin.23_PPR_0822_P8S_M_D_idba_bin.23_scaffold_346_8	0.290926	0.165127	6	2	0.152889	0.239291	0.621074	P8						Not Significant	Not Significant
PPR_1022_P8D_M_E_Methanol3_Day30_megahit_bin.41_PPR_1022_P8D_M_E_Methanol3_Day30_megahit_bin.41_k121_924197_1	0.290926	0.165127	6	2	0.152889	0.239291	0.621074	P8						Not Significant	Not Significant
PPR_1022_P8D_M_E_Methanol3_Day30_megahit_bin.15_PPR_1022_P8D_M_E_Methanol3_Day30_megahit_bin.15_k121_1249650_3	0.290926	0.165127	6	2	0.152889	0.239291	0.621074	P8						Not Significant	Not Significant
PPR_1022_P8S_M_E_Acetate3_Day30_IS1_megahit_bin.5_PPR_1022_P8S_M_E_Acetate3_Day30_IS1_megahit_bin.5_k121_1721656_2	0.290926	0.165127	6	2	0.152889	0.239291	0.621074	P8						Not Significant	Not Significant
PPR_1022_P8D_M_E_concat_coassembly_mesocosms_megahit_bin.105_PPR_1022_P8D_M_E_concat_coassembly_mesocosms_megahit_bin.105_k121_2266483_44	0.290926	0.165127	6	2	0.152889	0.239291	0.621074	P8						Not Significant	Not Significant
PPR_0822_P8S_M_D_megahit_bin.9_PPR_0822_P8S_M_D_megahit_bin.9_k121_2643032_48	0.290926	0.165127	6	2	0.152889	0.239291	0.621074	P8						Not Significant	Not Significant
PPR_1022_P8D_M_E_Control4_Day30_megahit_bin.26_PPR_1022_P8D_M_E_Control4_Day30_megahit_bin.26_k121_706028_8	0.290926	0.165127	6	2	0.152889	0.239291	0.621074	P8						Not Significant	Not Significant
PPR_0822_P8D_M_D_idba_bin.9_PPR_0822_P8D_M_D_idba_bin.9_scaffold_68_25	0.291224	0.16538	6	2	0.153049	0.239291	0.621074	P8						Not Significant	Not Significant
PPR_1022_P8D_M_E_Methanol3_Day30_megahit_bin.14_PPR_1022_P8D_M_E_Methanol3_Day30_megahit_bin.14_k121_121665_10	0.291224	0.16538	6	2	0.153049	0.239291	0.621074	P8						Not Significant	Not Significant
PPR_0822_P8D_M_D_idba_bin.9_PPR_0822_P8D_M_D_idba_bin.9_scaffold_2873_4	0.291224	0.16538	6	2	0.153049	0.239291	0.621074	P8						Not Significant	Not Significant
PPR_1022_P8D_M_E_Formate2_Day30_megahit_bin.4_PPR_1022_P8D_M_E_Formate2_Day30_megahit_bin.4_k121_830192_7	0.292191	0.166203	6	2	0.15357	0.239291	0.621074	P8						Not Significant	Not Significant
PPR_1022_P8D_M_E_concat_coassembly_mesocosms_megahit_bin.107_PPR_1022_P8D_M_E_concat_coassembly_mesocosms_megahit_bin.107_k121_334654_44	0.29264	0.166586	6	2	0.153811	0.239291	0.621074	P8						Not Significant	Not Significant
PPR_0522_0822_P7D_M_D_coassembly_megahit_bin.19.renamed_PPR_0522_0822_P7D_M_D_coassembly_megahit_bin.19.renamed_k121_2820797_11	0.293583	0.167392	6	2	0.154318	0.239291	0.621074	P8						Not Significant	Not Significant
PPR_0822_P8D_M_D_idba_bin.9_PPR_0822_P8D_M_D_idba_bin.9_scaffold_98_12	0.293669	0.167466	6	2	0.154364	0.239291	0.621074	P8						Not Significant	Not Significant
PPR_0822_P8S_P8D_M_D_coassembly_megahit_bin.7_PPR_0822_P8S_P8D_M_D_coassembly_megahit_bin.7_k121_4656260_7	0.293669	0.167466	6	2	0.154364	0.239291	0.621074	P8						Not Significant	Not Significant
PPR_0822_P8D_M_D_idba_bin.9_PPR_0822_P8D_M_D_idba_bin.9_scaffold_404_13	0.293669	0.167466	6	2	0.154364	0.239291	0.621074	P8						Not Significant	Not Significant
PPR_0822_P8D_M_D_idba_bin.9_PPR_0822_P8D_M_D_idba_bin.9_scaffold_68_28	0.293669	0.167466	6	2	0.154364	0.239291	0.621074	P8						Not Significant	Not Significant
PPR_0822_P8D_M_D_megahit_bin.57_PPR_0822_P8D_M_D_megahit_bin.57_k121_2730410_5	0.293669	0.167466	6	2	0.154364	0.239291	0.621074	P8						Not Significant	Not Significant
PPR_0822_P8D_M_D_idba_bin.9_PPR_0822_P8D_M_D_idba_bin.9_scaffold_160_9	0.293669	0.167466	6	2	0.154364	0.239291	0.621074	P8						Not Significant	Not Significant
PPR_0822_P8D_M_D_idba_bin.9_PPR_0822_P8D_M_D_idba_bin.9_scaffold_3129_5	0.293669	0.167466	6	2	0.154364	0.239291	0.621074	P8						Not Significant	Not Significant
PPR_1022_P8D_M_E_concat_coassembly_mesocosms_megahit_bin.150_PPR_1022_P8D_M_E_concat_coassembly_mesocosms_megahit_bin.150_k121_698596_2	0.293669	0.167466	6	2	0.154364	0.239291	0.621074	P8						Not Significant	Not Significant
PPR_2015_maxbin2.1403_PPR_2015_maxbin2.1403_maxbin2.1403_Contig_1079647_3	0.293669	0.167466	6	2	0.154364	0.239291	0.621074	P8						Not Significant	Not Significant
PPR_0822_P8S_M_D_idba_bin.23_PPR_0822_P8S_M_D_idba_bin.23_scaffold_217_16	0.293669	0.167466	6	2	0.154364	0.239291	0.621074	P8						Not Significant	Not Significant
PPR_0822_P8S_M_D_idba_bin.23_PPR_0822_P8S_M_D_idba_bin.23_scaffold_301_14	0.293669	0.167466	6	2	0.154364	0.239291	0.621074	P8						Not Significant	Not Significant
PPR_0822_P8S_M_D_idba_bin.23_PPR_0822_P8S_M_D_idba_bin.23_scaffold_6725_5	0.293669	0.167466	6	2	0.154364	0.239291	0.621074	P8						Not Significant	Not Significant
PPR_0522_0822_P8D_M_D_coassembly_megahit_bin.68.renamed_PPR_0522_0822_P8D_M_D_coassembly_megahit_bin.68.renamed_k121_2860642_10	0.293669	0.167466	6	2	0.154364	0.239291	0.621074	P8						Not Significant	Not Significant
PPR_0822_P8S_M_D_idba_bin.23_PPR_0822_P8S_M_D_idba_bin.23_scaffold_1661_6	0.293669	0.167466	6	2	0.154364	0.239291	0.621074	P8						Not Significant	Not Significant
PPR_1022_P8S_M_E_Acetate3_Day30_IS1_megahit_bin.5_PPR_1022_P8S_M_E_Acetate3_Day30_IS1_megahit_bin.5_k121_1501669_5	0.293669	0.167466	6	2	0.154364	0.239291	0.621074	P8						Not Significant	Not Significant
PPR_1022_P8D_M_E_Methanol3_Day30_megahit_bin.41_PPR_1022_P8D_M_E_Methanol3_Day30_megahit_bin.41_k121_265273_2	0.293669	0.167466	6	2	0.154364	0.239291	0.621074	P8						Not Significant	Not Significant
PPR_1022_P8D_M_E_Methanol3_Day30_megahit_bin.18_PPR_1022_P8D_M_E_Methanol3_Day30_megahit_bin.18_k121_1112085_2	0.293669	0.167466	6	2	0.154364	0.239291	0.621074	P8						Not Significant	Not Significant
PPR_0822_P8D_M_D_idba_bin.9_PPR_0822_P8D_M_D_idba_bin.9_scaffold_33_25	0.293669	0.167466	6	2	0.154364	0.239291	0.621074	P8						Not Significant	Not Significant
PPR_1022_P8D_M_E_concat_coassembly_mesocosms_megahit_bin.98_PPR_1022_P8D_M_E_concat_coassembly_mesocosms_megahit_bin.98_k121_1630882_4	0.293785	0.167565	6	2	0.154426	0.239291	0.621074	P8						Not Significant	Not Significant
PPR_1022_P8D_M_E_concat_coassembly_mesocosms_megahit_bin.29_PPR_1022_P8D_M_E_concat_coassembly_mesocosms_megahit_bin.29_k121_718702_6	0.294007	0.167754	6	2	0.154545	0.239291	0.621074	P8						Not Significant	Not Significant
PPR_1022_P8D_M_E_Methanol3_Day30_megahit_bin.14_PPR_1022_P8D_M_E_Methanol3_Day30_megahit_bin.14_k121_1508181_3	0.294209	0.167927	6	2	0.154654	0.239291	0.621074	P8						Not Significant	Not Significant
PPR_0822_P8D_M_D_idba_bin.9_PPR_0822_P8D_M_D_idba_bin.9_scaffold_3226_4	0.294209	0.167927	6	2	0.154654	0.239291	0.621074	P8						Not Significant	Not Significant
PPR_1022_P8D_M_E_concat_coassembly_mesocosms_megahit_bin.107_PPR_1022_P8D_M_E_concat_coassembly_mesocosms_megahit_bin.107_k121_286751_7	0.294816	0.168447	6	2	0.15498	0.239291	0.621074	P8						Not Significant	Not Significant
PPR_1022_P8D_M_E_Methanol3_Day30_megahit_bin.41_PPR_1022_P8D_M_E_Methanol3_Day30_megahit_bin.41_k121_715673_6	0.295255	0.168823	6	2	0.155215	0.239291	0.621074	P8						Not Significant	Not Significant
PPR_1022_P8D_M_E_concat_coassembly_mesocosms_megahit_bin.128_PPR_1022_P8D_M_E_concat_coassembly_mesocosms_megahit_bin.128_k121_3558709_9	0.295255	0.168823	6	2	0.155215	0.239291	0.621074	P8						Not Significant	Not Significant
PPR_1022_P8D_M_E_concat_coassembly_mesocosms_is1_megahit_bin.72_PPR_1022_P8D_M_E_concat_coassembly_mesocosms_is1_megahit_bin.72_k121_502520_2	0.295255	0.168823	6	2	0.155215	0.239291	0.621074	P8						Not Significant	Not Significant
PPR_0822_P8S_M_D_idba_bin.23_PPR_0822_P8S_M_D_idba_bin.23_scaffold_666_9	0.296836	0.170181	6	2	0.156063	0.239291	0.621074	P8						Not Significant	Not Significant
PPR_0822_P8S_M_D_idba_bin.23_PPR_0822_P8S_M_D_idba_bin.23_scaffold_424_12	0.296836	0.170181	6	2	0.156063	0.239291	0.621074	P8						Not Significant	Not Significant
PPR_1022_P8D_M_E_concat_coassembly_mesocosms_megahit_bin.107_PPR_1022_P8D_M_E_concat_coassembly_mesocosms_megahit_bin.107_k121_5496695_15	0.297356	0.170628	6	2	0.156341	0.239291	0.621074	P8						Not Significant	Not Significant
PPR_0822_P8D_M_D_idba_bin.27_PPR_0822_P8D_M_D_idba_bin.27_scaffold_3479_6	0.297863	0.171065	6	2	0.156612	0.239291	0.621074	P8						Not Significant	Not Significant
PPR_1022_P8D_M_E_concat_coassembly_mesocosms_megahit_bin.98_PPR_1022_P8D_M_E_concat_coassembly_mesocosms_megahit_bin.98_k121_5482796_1	0.297863	0.171065	6	2	0.156612	0.239291	0.621074	P8						Not Significant	Not Significant
PPR_1022_P8D_M_E_concat_coassembly_mesocosms_megahit_bin.107_PPR_1022_P8D_M_E_concat_coassembly_mesocosms_megahit_bin.107_k121_1580081_5	0.298287	0.17143	6	2	0.156839	0.239291	0.621074	P8						Not Significant	Not Significant
PPR_1022_P8D_M_E_Methanol3_Day30_megahit_bin.14_PPR_1022_P8D_M_E_Methanol3_Day30_megahit_bin.14_k121_1242390_8	0.298287	0.17143	6	2	0.156839	0.239291	0.621074	P8						Not Significant	Not Significant
PPR_1022_P8D_M_E_Methanol3_Day30_megahit_bin.14_PPR_1022_P8D_M_E_Methanol3_Day30_megahit_bin.14_k121_1064224_9	0.3	0.172909	6	2	0.157754	0.239291	0.621074	P8						Not Significant	Not Significant
PPR_1022_P8D_M_E_Methanol3_Day30_megahit_bin.14_PPR_1022_P8D_M_E_Methanol3_Day30_megahit_bin.14_k121_1166151_4	0.3	0.172909	6	2	0.157754	0.239291	0.621074	P8						Not Significant	Not Significant
PPR_1022_P8D_M_E_concat_coassembly_mesocosms_megahit_bin.139_PPR_1022_P8D_M_E_concat_coassembly_mesocosms_megahit_bin.139_k121_1257057_3	0.300914	0.173699	6	2	0.158241	0.239291	0.621074	P8						Not Significant	Not Significant
PPR_1022_P8D_M_E_Methanol3_Day30_megahit_bin.41_PPR_1022_P8D_M_E_Methanol3_Day30_megahit_bin.41_k121_1441679_2	0.300914	0.173699	6	2	0.158241	0.239291	0.621074	P8						Not Significant	Not Significant
PPR_1022_P8D_M_E_Methanol3_Day30_megahit_bin.16_PPR_1022_P8D_M_E_Methanol3_Day30_megahit_bin.16_k121_789607_34	0.300914	0.173699	6	2	0.158241	0.239291	0.621074	P8						Not Significant	Not Significant
PPR_1022_P8D_M_E_Methanol3_Day30_megahit_bin.41_PPR_1022_P8D_M_E_Methanol3_Day30_megahit_bin.41_k121_527275_3	0.302509	0.175082	6	2	0.159089	0.239291	0.621074	P8						Not Significant	Not Significant
PPR_0822_P8D_M_D_megahit_bin.57_PPR_0822_P8D_M_D_megahit_bin.57_k121_2222926_2	0.303773	0.176181	6	2	0.15976	0.239291	0.621074	P8						Not Significant	Not Significant
PPR_0822_P8D_M_D_idba_bin.9_PPR_0822_P8D_M_D_idba_bin.9_scaffold_71_22	0.303773	0.176181	6	2	0.15976	0.239291	0.621074	P8						Not Significant	Not Significant
PPR_1022_P8D_M_E_Methanol3_Day30_megahit_bin.41_PPR_1022_P8D_M_E_Methanol3_Day30_megahit_bin.41_k121_51805_2	0.303773	0.176181	6	2	0.15976	0.239291	0.621074	P8						Not Significant	Not Significant
PPR_1022_P8D_M_E_concat_coassembly_mesocosms_megahit_bin.76_PPR_1022_P8D_M_E_concat_coassembly_mesocosms_megahit_bin.76_k121_7239465_10	0.303773	0.176181	6	2	0.15976	0.239291	0.621074	P8						Not Significant	Not Significant
PPR_1022_P8D_M_E_Methanol3_Day30_megahit_bin.14_PPR_1022_P8D_M_E_Methanol3_Day30_megahit_bin.14_k121_1064224_4	0.304197	0.176549	6	2	0.159985	0.239291	0.621074	P8						Not Significant	Not Significant
OWC_1102_OWC_1102_k121_7402999_1	0.304398	0.176724	6	2	0.160091	0.239291	0.621074	P8						Not Significant	Not Significant
PPR_1022_P8D_M_E_Methanol3_Day30_megahit_bin.11_PPR_1022_P8D_M_E_Methanol3_Day30_megahit_bin.11_k121_106941_1	0.305224	0.177444	6	2	0.160529	0.239291	0.621074	P8						Not Significant	Not Significant
PPR_1022_P8D_M_E_Methanol3_Day30_megahit_bin.18_PPR_1022_P8D_M_E_Methanol3_Day30_megahit_bin.18_k121_1393072_8	0.306179	0.178277	6	2	0.161034	0.239291	0.621074	P8						Not Significant	Not Significant
PPR_1022_P8D_M_E_Formate2_Day30_megahit_bin.4_PPR_1022_P8D_M_E_Formate2_Day30_megahit_bin.4_k121_1278572_16	0.306179	0.178277	6	2	0.161034	0.239291	0.621074	P8						Not Significant	Not Significant
PPR_1022_P8D_M_E_Formate2_Day30_megahit_bin.4_PPR_1022_P8D_M_E_Formate2_Day30_megahit_bin.4_k121_630853_6	0.306179	0.178277	6	2	0.161034	0.239291	0.621074	P8						Not Significant	Not Significant
PPR_0822_P8S_M_D_idba_bin.32_PPR_0822_P8S_M_D_idba_bin.32_scaffold_3680_1	0.306179	0.178277	6	2	0.161034	0.239291	0.621074	P8						Not Significant	Not Significant
PPR_1022_P8D_M_E_concat_coassembly_mesocosms_megahit_bin.98_PPR_1022_P8D_M_E_concat_coassembly_mesocosms_megahit_bin.98_k121_6419818_2	0.307378	0.179326	6	2	0.161667	0.239291	0.621074	P8						Not Significant	Not Significant
PPR_0822_P8D_M_D_idba_bin.58_PPR_0822_P8D_M_D_idba_bin.58_scaffold_1104_10	0.307851	0.179739	6	2	0.161916	0.239291	0.621074	P8						Not Significant	Not Significant
PPR_1022_P8D_M_E_concat_coassembly_mesocosms_megahit_bin.107_PPR_1022_P8D_M_E_concat_coassembly_mesocosms_megahit_bin.107_k121_4586837_3	0.307851	0.179739	6	2	0.161916	0.239291	0.621074	P8						Not Significant	Not Significant
PPR_1022_P8D_M_E_Methanol3_Day30_megahit_bin.14_PPR_1022_P8D_M_E_Methanol3_Day30_megahit_bin.14_k121_514518_36	0.308275	0.18011	6	2	0.162139	0.239291	0.621074	P8						Not Significant	Not Significant
PPR_0822_P8S_P8D_M_D_coassembly_megahit_bin.7_PPR_0822_P8S_P8D_M_D_coassembly_megahit_bin.7_k121_3584991_4	0.308275	0.18011	6	2	0.162139	0.239291	0.621074	P8						Not Significant	Not Significant
PPR_1022_P8D_M_E_concat_coassembly_mesocosms_megahit_bin.107_PPR_1022_P8D_M_E_concat_coassembly_mesocosms_megahit_bin.107_k121_5263288_6	0.308944	0.180697	6	2	0.162491	0.239291	0.621074	P8						Not Significant	Not Significant
PPR_1022_P8D_M_E_Methanol3_Day30_megahit_bin.14_PPR_1022_P8D_M_E_Methanol3_Day30_megahit_bin.14_k121_59882_7	0.308944	0.180697	6	2	0.162491	0.239291	0.621074	P8						Not Significant	Not Significant
PPR_0822_P7D_M_D_idba_bin.30_PPR_0822_P7D_M_D_idba_bin.30_scaffold_14425_4	0.309432	0.181125	6	2	0.162747	0.239291	0.621074	P8						Not Significant	Not Significant
PPR_0822_P7D_M_D_idba_bin.27_PPR_0822_P7D_M_D_idba_bin.27_scaffold_7536_2	0.309432	0.181125	6	2	0.162747	0.239291	0.621074	P8						Not Significant	Not Significant
PPR_1022_P8D_M_E_concat_coassembly_mesocosms_megahit_bin.98_PPR_1022_P8D_M_E_concat_coassembly_mesocosms_megahit_bin.98_k121_6293417_3	0.309874	0.181513	6	2	0.162979	0.239291	0.621074	P8						Not Significant	Not Significant
PPR_1022_P8D_M_E_concat_coassembly_mesocosms_megahit_bin.107_PPR_1022_P8D_M_E_concat_coassembly_mesocosms_megahit_bin.107_k121_5496695_17	0.309874	0.181513	6	2	0.162979	0.239291	0.621074	P8						Not Significant	Not Significant
PPR_1022_P8D_M_E_Formate2_Day30_megahit_bin.4_PPR_1022_P8D_M_E_Formate2_Day30_megahit_bin.4_k121_1333148_14	0.310633	0.18218	6	2	0.163377	0.239291	0.621074	P8						Not Significant	Not Significant
PPR_1022_P8D_M_E_Methanol3_Day30_megahit_bin.14_PPR_1022_P8D_M_E_Methanol3_Day30_megahit_bin.14_k121_1328647_9	0.310728	0.182263	6	2	0.163427	0.239291	0.621074	P8						Not Significant	Not Significant
PPR_1022_P8D_M_E_concat_coassembly_mesocosms_megahit_bin.107_PPR_1022_P8D_M_E_concat_coassembly_mesocosms_megahit_bin.107_k121_1716113_32	0.310836	0.182358	6	2	0.163483	0.239291	0.621074	P8						Not Significant	Not Significant
PPR_1022_P8D_M_E_Methanol3_Day30_megahit_bin.14_PPR_1022_P8D_M_E_Methanol3_Day30_megahit_bin.14_k121_600230_4	0.311885	0.183281	6	2	0.164032	0.239291	0.621074	P8						Not Significant	Not Significant
PPR_1022_P8D_M_E_Control4_Day30_megahit_bin.26_PPR_1022_P8D_M_E_Control4_Day30_megahit_bin.26_k121_706028_11	0.313	0.184263	6	2	0.164614	0.239291	0.621074	P8						Not Significant	Not Significant
PPR_0822_P7D_M_D_idba_bin.30_PPR_0822_P7D_M_D_idba_bin.30_scaffold_3832_8	0.313	0.184263	6	2	0.164614	0.239291	0.621074	P8						Not Significant	Not Significant
PPR_1022_P8D_M_E_Formate2_Day30_megahit_bin.4_PPR_1022_P8D_M_E_Formate2_Day30_megahit_bin.4_k121_1275739_5	0.313242	0.184477	6	2	0.16474	0.239291	0.621074	P8						Not Significant	Not Significant
PPR_0822_P8D_M_D_idba_bin.9_PPR_0822_P8D_M_D_idba_bin.9_scaffold_1502_9	0.313242	0.184477	6	2	0.16474	0.239291	0.621074	P8						Not Significant	Not Significant
PPR_1022_P8D_M_E_Methanol3_Day30_megahit_bin.14_PPR_1022_P8D_M_E_Methanol3_Day30_megahit_bin.14_k121_1351095_5	0.31354	0.184739	6	2	0.164895	0.239291	0.621074	P8						Not Significant	Not Significant
PPR_1022_P8D_M_E_Methanol3_Day30_megahit_bin.41_PPR_1022_P8D_M_E_Methanol3_Day30_megahit_bin.41_k121_866251_6	0.314385	0.185486	6	2	0.165335	0.239291	0.621074	P8						Not Significant	Not Significant
PPR_1022_P8D_M_E_Methanol3_Day30_megahit_bin.41_PPR_1022_P8D_M_E_Methanol3_Day30_megahit_bin.41_k121_889157_3	0.314914	0.185953	6	2	0.16561	0.239291	0.621074	P8						Not Significant	Not Significant
PPR_0822_P7D_M_D_idba_bin.27_PPR_0822_P7D_M_D_idba_bin.27_scaffold_2550_8	0.314914	0.185953	6	2	0.16561	0.239291	0.621074	P8						Not Significant	Not Significant
PPR_1022_P8D_M_E_Methanol3_Day30_megahit_bin.14_PPR_1022_P8D_M_E_Methanol3_Day30_megahit_bin.14_k121_498759_9	0.314914	0.185953	6	2	0.16561	0.239291	0.621074	P8						Not Significant	Not Significant
PPR_0822_P8S_P8D_M_D_coassembly_megahit_bin.68_PPR_0822_P8S_P8D_M_D_coassembly_megahit_bin.68_k121_258173_2	0.314914	0.185953	6	2	0.16561	0.239291	0.621074	P8						Not Significant	Not Significant
PPR_1022_P8D_M_E_concat_coassembly_mesocosms_megahit_bin.154_PPR_1022_P8D_M_E_concat_coassembly_mesocosms_megahit_bin.154_k121_6926416_4	0.314914	0.185953	6	2	0.16561	0.239291	0.621074	P8						Not Significant	Not Significant
PPR_1022_P8D_M_E_Control4_Day30_megahit_bin.26_PPR_1022_P8D_M_E_Control4_Day30_megahit_bin.26_k121_755698_19	0.314914	0.185953	6	2	0.16561	0.239291	0.621074	P8						Not Significant	Not Significant
PPR_1022_P8S_M_E_Acetate3_Day30_megahit_bin.38_PPR_1022_P8S_M_E_Acetate3_Day30_megahit_bin.38_k121_217_1	0.315074	0.157844	6	4	0.116633	0.239291	0.621074	P8						Not Significant	Not Significant
PPR_1022_P7D_M_E_concat_coassembly_mesocosms_megahit_bin.69_PPR_1022_P7D_M_E_concat_coassembly_mesocosms_megahit_bin.69_k121_2886912_4	0.315985	0.186901	6	2	0.166165	0.239291	0.621074	P8						Not Significant	Not Significant
PPR_1022_P8D_M_E_Methanol3_Day30_megahit_bin.11_PPR_1022_P8D_M_E_Methanol3_Day30_megahit_bin.11_k121_463458_5	0.316102	0.187004	6	2	0.166225	0.239291	0.621074	P8						Not Significant	Not Significant
PPR_0822_P8S_P8D_M_D_coassembly_megahit_bin.43_PPR_0822_P8S_P8D_M_D_coassembly_megahit_bin.43_k121_4463305_1	0.316102	0.187004	6	2	0.166225	0.239291	0.621074	P8						Not Significant	Not Significant
PPR_0822_P8S_M_D_idba_bin.23_PPR_0822_P8S_M_D_idba_bin.23_scaffold_397_15	0.317571	0.188306	6	2	0.166985	0.239291	0.621074	P8						Not Significant	Not Significant
PPR_0822_P8D_M_D_idba_bin.9_PPR_0822_P8D_M_D_idba_bin.9_scaffold_20_48	0.319438	0.189965	6	2	0.167946	0.239291	0.621074	P8						Not Significant	Not Significant
PPR_1022_P8D_M_E_concat_coassembly_mesocosms_megahit_bin.107_PPR_1022_P8D_M_E_concat_coassembly_mesocosms_megahit_bin.107_k121_3988021_14	0.320063	0.190521	6	2	0.168267	0.239291	0.621074	P8						Not Significant	Not Significant
PPR_1022_P8D_M_E_Methanol3_Day30_megahit_bin.41_PPR_1022_P8D_M_E_Methanol3_Day30_megahit_bin.41_k121_119157_4	0.320063	0.190521	6	2	0.168267	0.239291	0.621074	P8						Not Significant	Not Significant
PPR_1022_P8D_M_E_concat_coassembly_mesocosms_megahit_bin.29_PPR_1022_P8D_M_E_concat_coassembly_mesocosms_megahit_bin.29_k121_6480677_3	0.320063	0.190521	6	2	0.168267	0.239291	0.621074	P8						Not Significant	Not Significant
PPR_1022_P8D_M_E_Methanol3_Day30_megahit_bin.10_PPR_1022_P8D_M_E_Methanol3_Day30_megahit_bin.10_k121_367536_40	0.320063	0.190521	6	2	0.168267	0.239291	0.621074	P8						Not Significant	Not Significant
PPR_1022_P8D_M_E_Methanol3_Day30_megahit_bin.41_PPR_1022_P8D_M_E_Methanol3_Day30_megahit_bin.41_k121_856532_1	0.320603	0.191001	6	2	0.168544	0.239291	0.621074	P8						Not Significant	Not Significant
PPR_1022_P8D_M_E_Methanol3_Day30_megahit_bin.14_PPR_1022_P8D_M_E_Methanol3_Day30_megahit_bin.14_k121_1420478_14	0.320603	0.191001	6	2	0.168544	0.239291	0.621074	P8						Not Significant	Not Significant
PPR_1022_P8D_M_E_concat_coassembly_mesocosms_megahit_bin.107_PPR_1022_P8D_M_E_concat_coassembly_mesocosms_megahit_bin.107_k121_5498481_23	0.32323	0.193344	6	2	0.169885	0.239291	0.621074	P8						Not Significant	Not Significant
PPR_1022_P8D_M_E_Methanol3_Day30_megahit_bin.41_PPR_1022_P8D_M_E_Methanol3_Day30_megahit_bin.41_k121_1057711_1	0.32323	0.193344	6	2	0.169885	0.239291	0.621074	P8						Not Significant	Not Significant
PPR_1022_P8D_M_E_Methanol3_Day30_megahit_bin.11_PPR_1022_P8D_M_E_Methanol3_Day30_megahit_bin.11_k121_264328_8	0.32323	0.193344	6	2	0.169885	0.239291	0.621074	P8						Not Significant	Not Significant
PPR_1022_P8D_M_E_Methanol3_Day30_megahit_bin.14_PPR_1022_P8D_M_E_Methanol3_Day30_megahit_bin.14_k121_109807_4	0.32323	0.193344	6	2	0.169885	0.239291	0.621074	P8						Not Significant	Not Significant
PPR_1022_P8D_M_E_Control4_Day30_megahit_bin.26_PPR_1022_P8D_M_E_Control4_Day30_megahit_bin.26_k121_1464384_11	0.324429	0.194416	6	2	0.170494	0.239291	0.621074	P8						Not Significant	Not Significant
PPR_1022_P8D_M_E_Methanol3_Day30_megahit_bin.11_PPR_1022_P8D_M_E_Methanol3_Day30_megahit_bin.11_k121_760568_1	0.325127	0.195041	6	2	0.170848	0.239291	0.621074	P8						Not Significant	Not Significant
PPR_1022_P8S_M_E_Acetate3_Day30_megahit_bin.28_PPR_1022_P8S_M_E_Acetate3_Day30_megahit_bin.28_k121_1718660_5	0.325683	0.195538	6	2	0.171129	0.239291	0.621074	P8						Not Significant	Not Significant
PPR_0822_P8D_M_D_idba_bin.9_PPR_0822_P8D_M_D_idba_bin.9_scaffold_17_63	0.325973	0.195798	6	2	0.171276	0.239291	0.621074	P8						Not Significant	Not Significant
PPR_0822_P8D_M_D_idba_bin.9_PPR_0822_P8D_M_D_idba_bin.9_scaffold_184_24	0.325973	0.195798	6	2	0.171276	0.239291	0.621074	P8						Not Significant	Not Significant
PPR_1022_P8D_M_E_concat_coassembly_mesocosms_megahit_bin.107_PPR_1022_P8D_M_E_concat_coassembly_mesocosms_megahit_bin.107_k121_1001417_9	0.329964	0.199383	6	2	0.173282	0.239291	0.621074	P8						Not Significant	Not Significant
PPR_1022_P8D_M_E_Methanol3_Day30_megahit_bin.41_PPR_1022_P8D_M_E_Methanol3_Day30_megahit_bin.41_k121_1507214_5	0.330051	0.199461	6	2	0.173325	0.239291	0.621074	P8						Not Significant	Not Significant
PPR_0822_P7D_M_D_idba_bin.30_PPR_0822_P7D_M_D_idba_bin.30_scaffold_13726_1	0.330167	0.199565	6	2	0.173383	0.239291	0.621074	P8						Not Significant	Not Significant
PPR_0822_P8S_M_D_idba_bin.23_PPR_0822_P8S_M_D_idba_bin.23_scaffold_544_12	0.330167	0.199565	6	2	0.173383	0.239291	0.621074	P8						Not Significant	Not Significant
PPR_1022_P8D_M_E_Methanol3_Day30_megahit_bin.27_PPR_1022_P8D_M_E_Methanol3_Day30_megahit_bin.27_k121_769739_1	0.330167	0.199565	6	2	0.173383	0.239291	0.621074	P8						Not Significant	Not Significant
PPR_1022_P8D_M_E_concat_coassembly_mesocosms_megahit_bin.94_PPR_1022_P8D_M_E_concat_coassembly_mesocosms_megahit_bin.94_k121_1815645_3	0.330167	0.199565	6	2	0.173383	0.239291	0.621074	P8						Not Significant	Not Significant
PPR_0822_P8S_M_D_megahit_bin.9_PPR_0822_P8S_M_D_megahit_bin.9_k121_2427199_16	0.330167	0.199565	6	2	0.173383	0.239291	0.621074	P8						Not Significant	Not Significant
PPR_1022_P8D_M_E_concat_coassembly_mesocosms_megahit_bin.107_PPR_1022_P8D_M_E_concat_coassembly_mesocosms_megahit_bin.107_k121_1087942_68	0.330167	0.199565	6	2	0.173383	0.239291	0.621074	P8						Not Significant	Not Significant
PPR_1022_P8D_M_E_concat_coassembly_mesocosms_megahit_bin.128_PPR_1022_P8D_M_E_concat_coassembly_mesocosms_megahit_bin.128_k121_6525141_3	0.330167	0.199565	6	2	0.173383	0.239291	0.621074	P8						Not Significant	Not Significant
PPR_1022_P8D_M_E_Methanol3_Day30_megahit_bin.1_PPR_1022_P8D_M_E_Methanol3_Day30_megahit_bin.1_k121_921378_5	0.33059	0.199947	6	2	0.173595	0.239291	0.621074	P8						Not Significant	Not Significant
PPR_1022_P8D_M_E_Formate2_Day30_megahit_bin.4_PPR_1022_P8D_M_E_Formate2_Day30_megahit_bin.4_k121_1168786_15	0.332573	0.201734	6	2	0.174581	0.239291	0.621074	P8						Not Significant	Not Significant
PPR_0822_P8D_M_D_IS1_megahit_bin.31_PPR_0822_P8D_M_D_IS1_megahit_bin.31_k121_1775116_2	0.332573	0.201734	6	2	0.174581	0.239291	0.621074	P8						Not Significant	Not Significant
PPR_1022_P8D_M_E_concat_coassembly_mesocosms_megahit_bin.94_PPR_1022_P8D_M_E_concat_coassembly_mesocosms_megahit_bin.94_k121_6244081_11	0.332573	0.201734	6	2	0.174581	0.239291	0.621074	P8						Not Significant	Not Significant
PPR_1022_P8D_M_E_Formate2_Day30_megahit_bin.4_PPR_1022_P8D_M_E_Formate2_Day30_megahit_bin.4_k121_758522_8	0.332573	0.201734	6	2	0.174581	0.239291	0.621074	P8						Not Significant	Not Significant
PPR_1022_P8D_M_E_concat_coassembly_mesocosms_megahit_bin.107_PPR_1022_P8D_M_E_concat_coassembly_mesocosms_megahit_bin.107_k121_328284_40	0.332573	0.201734	6	2	0.174581	0.239291	0.621074	P8						Not Significant	Not Significant
PPR_1022_P8D_M_E_Methanol3_Day30_megahit_bin.14_PPR_1022_P8D_M_E_Methanol3_Day30_megahit_bin.14_k121_1521022_4	0.334557	0.203526	6	2	0.175562	0.239291	0.621074	P8						Not Significant	Not Significant
PPR_1022_P8D_M_E_concat_coassembly_mesocosms_megahit_bin.154_PPR_1022_P8D_M_E_concat_coassembly_mesocosms_megahit_bin.154_k121_1853482_25	0.334817	0.203762	6	2	0.175691	0.239291	0.621074	P8						Not Significant	Not Significant
PPR_1022_P8D_M_E_concat_coassembly_mesocosms_megahit_bin.107_PPR_1022_P8D_M_E_concat_coassembly_mesocosms_megahit_bin.107_k121_7693378_17	0.335316	0.204213	6	2	0.175936	0.239291	0.621074	P8						Not Significant	Not Significant
PPR_0822_P8S_M_D_idba_bin.23_PPR_0822_P8S_M_D_idba_bin.23_scaffold_9844_1	0.335316	0.204213	6	2	0.175936	0.239291	0.621074	P8						Not Significant	Not Significant
PPR_1022_P8D_M_E_concat_coassembly_mesocosms_megahit_bin.36_PPR_1022_P8D_M_E_concat_coassembly_mesocosms_megahit_bin.36_k121_3703752_13	0.335316	0.204213	6	2	0.175936	0.239291	0.621074	P8						Not Significant	Not Significant
PPR_0822_P8S_P8D_M_D_coassembly_megahit_bin.43_PPR_0822_P8S_P8D_M_D_coassembly_megahit_bin.43_k121_3391836_4	0.33783	0.206491	6	2	0.177169	0.239291	0.621074	P8						Not Significant	Not Significant
PPR_1022_P8D_M_E_Methanol3_Day30_megahit_bin.14_PPR_1022_P8D_M_E_Methanol3_Day30_megahit_bin.14_k121_1160300_4	0.33783	0.206491	6	2	0.177169	0.239291	0.621074	P8						Not Significant	Not Significant
PPR_1022_P8D_M_E_Control4_Day30_megahit_bin.26_PPR_1022_P8D_M_E_Control4_Day30_megahit_bin.26_k121_1165500_1	0.339933	0.208401	6	2	0.178193	0.239291	0.621074	P8						Not Significant	Not Significant
PPR_0822_P8D_M_D_idba_bin.9_PPR_0822_P8D_M_D_idba_bin.9_scaffold_43_41	0.339933	0.208401	6	2	0.178193	0.239291	0.621074	P8						Not Significant	Not Significant
PPR_1022_P8D_M_E_Methanol3_Day30_IS1_megahit_bin.25_PPR_1022_P8D_M_E_Methanol3_Day30_IS1_megahit_bin.25_k121_610257_1	0.339933	0.208401	6	2	0.178193	0.239291	0.621074	P8						Not Significant	Not Significant
PPR_1022_P8D_M_E_Methanol3_Day30_megahit_bin.11_PPR_1022_P8D_M_E_Methanol3_Day30_megahit_bin.11_k121_1310029_12	0.340154	0.208602	6	2	0.178301	0.239291	0.621074	P8						Not Significant	Not Significant
PPR_1022_P8D_M_E_concat_coassembly_mesocosms_is1_megahit_bin.72_PPR_1022_P8D_M_E_concat_coassembly_mesocosms_is1_megahit_bin.72_k121_2950485_41	0.340154	0.208602	6	2	0.178301	0.239291	0.621074	P8						Not Significant	Not Significant
PPR_1022_P7D_M_E_Formate3_megahit_bin.31_PPR_1022_P7D_M_E_Formate3_megahit_bin.31_k121_561586_2	0.340407	0.129824	6	4	0.0586724	0.239291	0.621074	P8						Not Significant	Not Significant
PPR_0822_P8D_M_D_idba_bin.9_PPR_0822_P8D_M_D_idba_bin.9_scaffold_9396_3	0.341754	0.210057	6	2	0.179075	0.239291	0.621074	P8						Not Significant	Not Significant
PPR_0822_P8S_M_D_idba_bin.23_PPR_0822_P8S_M_D_idba_bin.23_scaffold_158_23	0.342379	0.210626	6	2	0.179376	0.239291	0.621074	P8						Not Significant	Not Significant
PPR_1022_P8D_M_E_concat_coassembly_mesocosms_megahit_bin.107_PPR_1022_P8D_M_E_concat_coassembly_mesocosms_megahit_bin.107_k121_3895602_1	0.342379	0.210626	6	2	0.179376	0.239291	0.621074	P8						Not Significant	Not Significant
PPR_1022_P8D_M_E_Methanol3_Day30_megahit_bin.16_PPR_1022_P8D_M_E_Methanol3_Day30_megahit_bin.16_k121_998997_2	0.343964	0.212071	6	2	0.180138	0.239291	0.621074	P8						Not Significant	Not Significant
PPR_1022_P8D_M_E_Methanol3_Day30_megahit_bin.41_PPR_1022_P8D_M_E_Methanol3_Day30_megahit_bin.41_k121_1088465_4	0.343964	0.212071	6	2	0.180138	0.239291	0.621074	P8						Not Significant	Not Significant
PPR_1022_P8D_M_E_Methanol3_Day30_megahit_bin.41_PPR_1022_P8D_M_E_Methanol3_Day30_megahit_bin.41_k121_350107_1	0.343964	0.212071	6	2	0.180138	0.239291	0.621074	P8						Not Significant	Not Significant
PPR_0822_P8D_M_D_idba_bin.9_PPR_0822_P8D_M_D_idba_bin.9_scaffold_83_9	0.343964	0.212071	6	2	0.180138	0.239291	0.621074	P8						Not Significant	Not Significant
PPR_1022_P8D_M_E_concat_coassembly_mesocosms_megahit_bin.107_PPR_1022_P8D_M_E_concat_coassembly_mesocosms_megahit_bin.107_k121_328284_47	0.34416	0.21225	6	2	0.180232	0.239291	0.621074	P8						Not Significant	Not Significant
PPR_0822_P8S_P8D_M_D_coassembly_megahit_bin.68_PPR_0822_P8S_P8D_M_D_coassembly_megahit_bin.68_k121_1440882_4	0.345545	0.213514	6	2	0.180894	0.239291	0.621074	P8						Not Significant	Not Significant
PPR_1022_P8D_M_E_Formate2_Day30_megahit_bin.4_PPR_1022_P8D_M_E_Formate2_Day30_megahit_bin.4_k121_1423261_13	0.348108	0.215857	6	2	0.182111	0.239291	0.621074	P8						Not Significant	Not Significant
PPR_0822_P8D_M_D_idba_bin.9_PPR_0822_P8D_M_D_idba_bin.9_scaffold_33_52	0.34871	0.216409	6	2	0.182395	0.239291	0.621074	P8						Not Significant	Not Significant
PPR_1022_P7D_M_E_concat_coassembly_mesocosms_megahit_bin.99_PPR_1022_P7D_M_E_concat_coassembly_mesocosms_megahit_bin.99_k121_1236429_5	0.441731	0.267816	6	5	0.174415	0.239291	0.621074	P8						Not Significant	Not Significant
[truncated: 415 more rows]

## Sheet: Formate
feature	coef	stderr	N	N.not.0	pval	qval	log10	Site	ko_id	gene_description	module	header	subheader
[truncated: 24 more rows]

[truncated: 1 more sheets: Methanol]
