# Supplementary material for: Sulfide stress tolerance as a controller of methane production in temperate wetlands
Source: ISME J. 2025 Aug 28;19(1):wraf196. doi: 10.1093/ismejo/wraf196 (PMC12448728; doi:10.1093/ismejo/wraf196)
Supplement: Supplemental_Data_2_wraf196 [file supplemental_data_2_wraf196.xlsx]

## Sheet: Supplemental Data 2
		MaAsLin2 Output				DRAM		BLAST		Assigned Category
gene	coef	stderr	pval	qval	log10	Dram ID	Blast hit	bitscore	Percent Identiy	Potential
PPR_1022_P8D_M_E_Methanol3_Day30_megahit_bin.37_PPR_1022_P8D_M_E_Methanol3_Day30_megahit_bin.37_k121_1000686_18	0.510542	0.106479	0.00868141	0.0549823	1.25978	A; mhz:Metho_0254 (K16306) K16306; fructose-bisphosphate aldolase / 2-amino-3,7-dideoxy-D-threo-hept-6-ulosonate synthase [EC:4.1.2.13 2.2.1.10]	2-amino-3,7-dideoxy-D-threo-hept-6-ulosonate synthase [Methanomethylovorans sp.]	533	100	Amino Acid Biosynthesis
PPR_1022_P8D_M_E_Methanol3_Day30_megahit_bin.37_PPR_1022_P8D_M_E_Methanol3_Day30_megahit_bin.37_k121_1226319_2	0.575085	0.159804	0.0227845	0.0652939	1.18513	mhz:Metho_0289 (K00930) argB; acetylglutamate kinase [EC:2.7.2.8]	acetylglutamate kinase [Methanomethylovorans sp.]	438	100	Amino Acid Biosynthesis
PPR_1022_P8D_M_E_Methanol3_Day30_megahit_bin.37_PPR_1022_P8D_M_E_Methanol3_Day30_megahit_bin.37_k121_626578_9	0.428511	0.104454	0.0148242	0.062136	1.20666	mhz:Metho_1915 (K01251) E3.3.1.1, ahcY; adenosylhomocysteinase [EC:3.3.1.1]	adenosylhomocysteinase [Methanomethylovorans sp.]	848	100	Amino Acid Biosynthesis
PPR_1022_P7D_M_E_Methanol3_megahit_bin.16_PPR_1022_P7D_M_E_Methanol3_megahit_bin.16_k121_896228_35	0.743948	0.227273	0.0306916	0.0676104	1.16999	mhz:Metho_0938 (K07144) mfnE; 5-(aminomethyl)-3-furanmethanol phosphate kinase [EC:2.7.4.31]	amino acid kinase [Methanomethylovorans sp.]	443	100	Amino Acid Biosynthesis
PPR_1022_P7D_M_E_Methanol3_megahit_bin.21_PPR_1022_P7D_M_E_Methanol3_megahit_bin.21_k121_385169_15	0.640064	0.228037	0.0484722	0.0783806	1.10579	mmet:MCMEM_1895 ()	DNA alkylation repair protein [Methanomethylovorans sp. PtaU1.Bin093]	376	86.89	DNA damage response
PPR_1022_P7D_M_E_Methanol3_megahit_bin.21_PPR_1022_P7D_M_E_Methanol3_megahit_bin.21_k121_1274436_1	0.782765	0.242545	0.0320575	0.0694538	1.1583	melo:J7W08_04240	GyrI-like domain-containing protein [uncultured Methanomethylovorans sp.]	278	86.54	DNA damage response
PPR_1022_P8D_M_E_Methanol3_Day30_megahit_bin.37_PPR_1022_P8D_M_E_Methanol3_Day30_megahit_bin.37_k121_1419478_9	0.485076	0.0920657	0.00621719	0.0471199	1.3268	mhz:Metho_2325 (K01916) nadE; NAD+ synthase	NAD+ synthase [Methanomethylovorans sp.]	521	100	DNA damage response
PPR_1022_P8D_M_E_Methanol3_Day30_megahit_bin.37_PPR_1022_P8D_M_E_Methanol3_Day30_megahit_bin.37_k121_419600_13	0.454053	0.0872948	0.00650998	0.0471199	1.3268	mhz:Metho_0429	replication protein A [Methanomethylovorans sp.]	811	100	DNA damage response
PPR_1022_P7D_M_E_Methanol3_megahit_bin.21_PPR_1022_P7D_M_E_Methanol3_megahit_bin.21_k121_460360_9	0.248592	0.131037	0.130673	0.184171	0.734779	mpy:Mpsy_0391	formylglycine-generating enzyme family protein [Methanomethylovorans sp.]	456	86.07	General Stress Response
PPR_1022_P8D_M_E_Methanol3_Day30_megahit_bin.37_PPR_1022_P8D_M_E_Methanol3_Day30_megahit_bin.37_k121_1094962_6	0.624539	0.218799	0.0461901	0.0763141	1.1174	mhz:Metho_0773	GTP-binding protein [Methanomethylovorans sp.]	702	100	General Stress Response
PPR_1022_P8D_M_E_Methanol3_Day30_megahit_bin.37_PPR_1022_P8D_M_E_Methanol3_Day30_megahit_bin.37_k121_1019810_6	0.973407	0.336237	0.0443396	0.0740618	1.13041	mhz:Metho_0713 (K04796) RUXX; small nuclear ribonucleoprotein	LSM domain-containing protein [Methanomethylovorans]	112	100	General Stress Response
PPR_1022_P8D_M_E_Methanol3_Day30_megahit_bin.37_PPR_1022_P8D_M_E_Methanol3_Day30_megahit_bin.37_k121_537797_4	0.517283	0.111788	0.00982667	0.0584136	1.23349	mhz:Metho_0327	phasin family protein [Methanomethylovorans sp.]	143	100	General Stress Response
PPR_1022_P7D_M_E_Methanol3_megahit_bin.16_PPR_1022_P7D_M_E_Methanol3_megahit_bin.16_k121_210805_9	0.542289	0.12301	0.0116141	0.062136	1.20666	mhz:Metho_0327	phasin family protein [Methanomethylovorans sp.]	143	100	General Stress Response
PPR_1022_P8D_M_E_Methanol3_Day30_megahit_bin.37_PPR_1022_P8D_M_E_Methanol3_Day30_megahit_bin.37_k121_851684_10	0.598637	0.155766	0.0184095	0.062136	1.20666	mhz:Metho_2391 (K06865) K06865; ATPase	PINc/VapC family ATPase [Methanomethylovorans sp.]	1229	100	General Stress Response
PPR_1022_P8D_M_E_Methanol3_Day30_megahit_bin.37_PPR_1022_P8D_M_E_Methanol3_Day30_megahit_bin.37_k121_468055_9	0.552722	0.142606	0.0179038	0.062136	1.20666	mpy:Mpsy_1969 (K22447) cct, ths; archaeal chaperonin	thermosome subunit alpha [Methanomethylovorans sp.]	1049	100	General Stress Response
PPR_1022_P8D_M_E_Methanol3_Day30_megahit_bin.37_PPR_1022_P8D_M_E_Methanol3_Day30_megahit_bin.37_k121_921386_10	0.415718	0.0729633	0.0046888	0.039957	1.39841	mls:MSLAZ_1151	universal stress protein [Methanomethylovorans sp.]	151	100	General Stress Response
PPR_1022_P7D_M_E_Methanol3_megahit_bin.16_PPR_1022_P7D_M_E_Methanol3_megahit_bin.16_k121_686725_5	-1.09395	0.294423	0.0205538	0.062136	1.20666	mhz:Metho_0272	universal stress protein [Methanomethylovorans sp.]	312	100	General Stress Response
PPR_1022_P7D_M_E_Methanol3_megahit_bin.16_PPR_1022_P7D_M_E_Methanol3_megahit_bin.16_k121_452829_11	0.858303	0.291147	0.0420527	0.0738057	1.13191	mls:MSLAZ_1151	universal stress protein [Methanomethylovorans sp.]	152	100	General Stress Response
PPR_1022_P8D_M_E_Methanol3_Day30_megahit_bin.37_PPR_1022_P8D_M_E_Methanol3_Day30_megahit_bin.37_k121_1243704_19	0.558201	0.214287	0.0597382	0.0915855	1.03817	mls:MSLAZ_1234	universal stress protein [Methanomethylovorans sp.]	314	100	General Stress Response
PPR_1022_P7D_M_E_Methanol3_megahit_bin.16_PPR_1022_P7D_M_E_Methanol3_megahit_bin.16_k121_967415_5	0.63508	0.16969	0.0200758	0.062136	1.20666	mhz:Metho_1924 (K02950) RP-S12, MRPS12, rpsL; small subunit ribosomal protein S12	30S ribosomal protein S12 [unclassified Methanomethylovorans]	288	99.3	Housekeeping
PPR_1022_P8D_M_E_Methanol3_Day30_megahit_bin.37_PPR_1022_P8D_M_E_Methanol3_Day30_megahit_bin.37_k121_626578_17	0.603692	0.151341	0.0162791	0.062136	1.20666	mhz:Metho_1924 (K02950) RP-S12, MRPS12, rpsL; small subunit ribosomal protein S12	30S ribosomal protein S12 [unclassified Methanomethylovorans]	288	99.3	Housekeeping
PPR_1022_P8D_M_E_Methanol3_Day30_megahit_bin.37_PPR_1022_P8D_M_E_Methanol3_Day30_megahit_bin.37_k121_653539_9	0.525812	0.147225	0.0233447	0.0652939	1.18513	mhz:Metho_2019 (K02982) RP-S3, rpsC; small subunit ribosomal protein S3	30S ribosomal protein S3 [Methanomethylovorans sp.]	563	100	Housekeeping
PPR_1022_P8D_M_E_Methanol3_Day30_megahit_bin.37_PPR_1022_P8D_M_E_Methanol3_Day30_megahit_bin.37_k121_653539_18	0.721221	0.219274	0.0302403	0.067596	1.17008	mhz:Metho_2010 (K02994) RP-S8, rpsH; small subunit ribosomal protein S8	30S ribosomal protein S8 [Methanomethylovorans sp.]	267	100	Housekeeping
PPR_1022_P8D_M_E_Methanol3_Day30_megahit_bin.37_PPR_1022_P8D_M_E_Methanol3_Day30_megahit_bin.37_k121_1416325_10	0.46304	0.134592	0.0262857	0.0652939	1.18513	mhz:Metho_1641 (K02996) RP-S9, MRPS9, rpsI; small subunit ribosomal protein S9	30S ribosomal protein S9 [Methanomethylovorans sp.]	271	100	Housekeeping
PPR_1022_P8D_M_E_Methanol3_Day30_megahit_bin.37_PPR_1022_P8D_M_E_Methanol3_Day30_megahit_bin.37_k121_871090_6	0.667678	0.200616	0.0291559	0.067147	1.17297	mhz:Metho_2349 (K02867) RP-L11, MRPL11, rplK; large subunit ribosomal protein L11	50S ribosomal protein L11 [Methanomethylovorans sp.]	270	100	Housekeeping
PPR_1022_P8D_M_E_Methanol3_Day30_megahit_bin.37_PPR_1022_P8D_M_E_Methanol3_Day30_megahit_bin.37_k121_515315_54	0.324712	0.0122732	1.21e-05	0.00184377	2.73429	mhz:Metho_1878	50S ribosomal protein L15e [Methanomethylovorans sp.]	363	99.49	Housekeeping
PPR_1022_P7D_M_E_Methanol3_megahit_bin.16_PPR_1022_P7D_M_E_Methanol3_megahit_bin.16_k121_1162957_15	0.400475	0.0503438	0.00135273	0.0196066	1.7076		50S ribosomal protein L15e [Methanomethylovorans sp.]	363	99.49	Housekeeping
PPR_1022_P8D_M_E_Methanol3_Day30_megahit_bin.37_PPR_1022_P8D_M_E_Methanol3_Day30_megahit_bin.37_k121_653539_4	0.75888	0.229809	0.0298714	0.067596	1.17008	mhz:Metho_2024 (K02930) RP-L4e, RPL4; large subunit ribosomal protein L4e	50S ribosomal protein L4 [Methanomethylovorans sp.]	513	100	Housekeeping
PPR_1022_P7D_M_E_Methanol3_megahit_bin.16_PPR_1022_P7D_M_E_Methanol3_megahit_bin.16_k121_851930_7	0.640594	0.169957	0.0196187	0.062136	1.20666	mhz:Metho_1515 (K02936) RP-L7Ae, RPL7A; large subunit ribosomal protein L7Ae (db=kegg)	50S ribosomal protein L7Ae [Methanomethylovorans sp.]	230	100	Housekeeping
PPR_1022_P7D_M_E_Methanol3_megahit_bin.16_PPR_1022_P7D_M_E_Methanol3_megahit_bin.16_k121_293485_3	0.318113	0.188788	0.167265	0.227715	0.642608	mhz:Metho_0333 (K02435) gatC, GATC; aspartyl-tRNA(Asn)/glutamyl-tRNA(Gln) amidotransferase subunit C [EC:6.3.5.6 6.3.5.7	Asp-tRNA(Asn)/Glu-tRNA(Gln) amidotransferase subunit GatC [Methanomethylovorans sp.]	190	100	Housekeeping
PPR_1022_P8D_M_E_Methanol3_Day30_megahit_bin.37_PPR_1022_P8D_M_E_Methanol3_Day30_megahit_bin.37_k121_963240_13	0.490687	0.139542	0.0245295	0.0652939	1.18513	mhz:Metho_0269 (K08482) kaiC; circadian clock protein KaiC	ATPase domain-containing protein [Methanomethylovorans sp.]	907	100	Housekeeping
PPR_1022_P8D_M_E_Methanol3_Day30_megahit_bin.37_PPR_1022_P8D_M_E_Methanol3_Day30_megahit_bin.37_k121_871090_3	0.587256	0.144298	0.0152263	0.062136	1.20666	mhz:Metho_2352 (K03531) ftsZ; cell division protein FtsZ	cell division protein FtsZ [Methanomethylovorans sp.]	700	100	Housekeeping
PPR_1022_P8D_M_E_Methanol3_Day30_megahit_bin.37_PPR_1022_P8D_M_E_Methanol3_Day30_megahit_bin.37_k121_329150_20	0.53134	0.139563	0.0189861	0.062136	1.20666	mhz:Metho_0403 (K02683) priS, pri1, priA; DNA primase small subunit [EC:2.7.7.102]	DNA primase catalytic subunit PriS [Methanomethylovorans sp.]	765	100	Housekeeping
PPR_1022_P8D_M_E_Methanol3_Day30_megahit_bin.37_PPR_1022_P8D_M_E_Methanol3_Day30_megahit_bin.37_k121_626578_13	0.679815	0.193552	0.0246203	0.0652939	1.18513	mhz:Metho_1920 (K03041) rpoA1; DNA-directed RNA polymerase subunit A' [EC:2.7.7.6]	DNA-directed RNA polymerase subunit A' [Methanomethylovorans sp.]	1752	100	Housekeeping
PPR_1022_P8D_M_E_Methanol3_Day30_megahit_bin.37_PPR_1022_P8D_M_E_Methanol3_Day30_megahit_bin.37_k121_626578_14	0.762694	0.23807	0.0327866	0.0694538	1.1583	mhz:Metho_1921 (K03042) rpoA2; DNA-directed RNA polymerase subunit A" [EC:2.7.7.6]	DNA-directed RNA polymerase subunit A'' [Methanomethylovorans sp.]	740	100	Housekeeping
PPR_1022_P8D_M_E_Methanol3_Day30_megahit_bin.37_PPR_1022_P8D_M_E_Methanol3_Day30_megahit_bin.37_k121_626578_12	0.576733	0.144222	0.0161446	0.062136	1.20666	mhz:Metho_1919 (K03044) rpoB1; DNA-directed RNA polymerase subunit B' [EC:2.7.7.6]	DNA-directed RNA polymerase subunit B [Methanomethylovorans sp.]	1235	100	Housekeeping
PPR_1022_P8D_M_E_Methanol3_Day30_megahit_bin.37_PPR_1022_P8D_M_E_Methanol3_Day30_megahit_bin.37_k121_626578_10	0.629499	0.184932	0.0271782	0.0652939	1.18513	mhz:Metho_1917 (K03053) rpoH; DNA-directed RNA polymerase subunit H [EC:2.7.7.6]	DNA-directed RNA polymerase subunit H [Methanomethylovorans sp. PtaU1.Bin073]	174	96.59	Housekeeping
PPR_1022_P8D_M_E_Methanol3_Day30_megahit_bin.37_PPR_1022_P8D_M_E_Methanol3_Day30_megahit_bin.37_k121_626578_19	0.614743	0.204742	0.0398429	0.0729653	1.13688	mhz:Metho_1926 (K03234) EEF2; elongation factor 2	elongation factor EF-2 [Methanomethylovorans sp.]	1470	100	Housekeeping
PPR_1022_P8D_M_E_Methanol3_Day30_megahit_bin.37_PPR_1022_P8D_M_E_Methanol3_Day30_megahit_bin.37_k121_515315_62	0.547453	0.126986	0.0125348	0.062136	1.20666	mhz:Metho_1886 (K12589) RRP42, EXOSC7; exosome complex component RRP42	exosome complex protein Rrp42 [Methanomethylovorans sp.]	528	100	Housekeeping
PPR_1022_P8D_M_E_Methanol3_Day30_megahit_bin.37_PPR_1022_P8D_M_E_Methanol3_Day30_megahit_bin.37_k121_35183_6	0.704129	0.201562	0.0250464	0.0652939	1.18513	mhz:Metho_2237 (K07573) CSL4, EXOSC1; exosome complex component CSL4	exosome complex RNA-binding protein Csl4 [Methanomethylovorans sp.]	368	100	Housekeeping
PPR_1022_P7D_M_E_Methanol3_megahit_bin.16_PPR_1022_P7D_M_E_Methanol3_megahit_bin.16_k121_89703_3	0.459972	0.0809332	0.00473175	0.039957	1.39841	mhz:Metho_0057	GerW family sporulation protein [Methanomethylovorans sp.]	172	100	Housekeeping
PPR_1022_P8D_M_E_Methanol3_Day30_megahit_bin.37_PPR_1022_P8D_M_E_Methanol3_Day30_megahit_bin.37_k121_1000686_17	0.609302	0.164708	0.0208483	0.062136	1.20666	pbp:STSP1_01223 (K02517) lpxL, htrB; Kdo2-lipid IVA lauroyltransferase/acyltransferase [EC:2.3.1.241 2.3.1.-]	glycine--tRNA ligase [Methanomethylovorans sp.]	1040	100	Housekeeping
PPR_1022_P8D_M_E_Methanol3_Day30_megahit_bin.37_PPR_1022_P8D_M_E_Methanol3_Day30_megahit_bin.37_k121_1226319_3	0.265828	0.144391	0.139431	0.194436	0.711222	mhz:Metho_0290	non-histone chromosomal MC1 family protein [Methanomethylovorans sp.]	193	100	Housekeeping
PPR_1022_P8D_M_E_Methanol3_Day30_megahit_bin.37_PPR_1022_P8D_M_E_Methanol3_Day30_megahit_bin.37_k121_626578_16	0.799	0.314683	0.0640445	0.0954389	1.02027	mhz:Metho_1923 (K02600) nusA; transcription termination/antitermination protein NusA	NusA-like transcription termination signal-binding factor [Methanomethylovorans sp.]	283	99.29	Housekeeping
PPR_1022_P7D_M_E_Methanol3_megahit_bin.16_PPR_1022_P7D_M_E_Methanol3_megahit_bin.16_k121_838053_2	-1.23276	0.297148	0.014276	0.062136	1.20666	mpy:Mpsy_1238	spore germination protein GerW family protein [Methanomethylovorans sp.]	451	100	Housekeeping
PPR_1022_P8D_M_E_Methanol3_Day30_megahit_bin.37_PPR_1022_P8D_M_E_Methanol3_Day30_megahit_bin.37_k121_179797_15	0.520975	0.138815	0.0198949	0.062136	1.20666	mhz:Metho_2067 (K21640) nrpRII; global nitrogen regulator NrpRII	DUF128 domain-containing protein [Methanomethylovorans sp.]	503	99.6	Hypothetical/Uncharacterized Protein
PPR_1022_P7D_M_E_Methanol3_megahit_bin.16_PPR_1022_P7D_M_E_Methanol3_megahit_bin.16_k121_33152_30	0.417665	0.0680934	0.0035807	0.0388762	1.41032	mhz:Metho_1861	DUF1699 family protein [Methanomethylovorans sp.]	272	100	Hypothetical/Uncharacterized Protein
PPR_1022_P8D_M_E_Methanol3_Day30_megahit_bin.37_PPR_1022_P8D_M_E_Methanol3_Day30_megahit_bin.37_k121_1234363_3	0.637796	0.226045	0.047753	0.0780478	1.10764	mhz:Metho_2071	DUF1699 family protein [Methanomethylovorans sp.]	274	100	Hypothetical/Uncharacterized Protein
PPR_1022_P8D_M_E_Methanol3_Day30_megahit_bin.37_PPR_1022_P8D_M_E_Methanol3_Day30_megahit_bin.37_k121_515315_37	0.330066	0.174096	0.130858	0.184171	0.734779	mhz:Metho_1861	DUF1699 family protein [Methanomethylovorans sp.]	272	100	Hypothetical/Uncharacterized Protein
PPR_1022_P8D_M_E_Methanol3_Day30_megahit_bin.37_PPR_1022_P8D_M_E_Methanol3_Day30_megahit_bin.37_k121_179797_18	0.557347	0.1616	0.02608	0.0652939	1.18513	mls:MSLAZ_2223	DUF2769 domain-containing protein [Methanomethylovorans sp.]	183	100	Hypothetical/Uncharacterized Protein
PPR_1022_P7D_M_E_Methanol3_megahit_bin.21_PPR_1022_P7D_M_E_Methanol3_megahit_bin.21_k121_1100306_5	-1.3522	0.235438	0.00455464	0.039957	1.39841	mhz:Metho_0325 ()	DUF3303 family protein [uncultured Methanomethylovorans sp.]	189	96.7	Hypothetical/Uncharacterized Protein
PPR_1022_P7D_M_E_Methanol3_megahit_bin.21_PPR_1022_P7D_M_E_Methanol3_megahit_bin.21_k121_83983_9	0.350029	0.0314966	0.000372994	0.0188984	1.72358	mzi:HWN40_11810 (K09779) K09779; uncharacterized protein	DUF378 domain-containing protein [uncultured Methanolobus sp.]	73.9	79.69	Hypothetical/Uncharacterized Protein
PPR_1022_P7D_M_E_Methanol3_megahit_bin.16_PPR_1022_P7D_M_E_Methanol3_megahit_bin.16_k121_1210827_1	0.403899	0.0753095	0.00583386	0.0466709	1.33095		Hypothetical/Uncharacterized Protein [Methanomethylovorans sp.]	207	100	Hypothetical/Uncharacterized Protein
PPR_1022_P7D_M_E_Methanol3_megahit_bin.16_PPR_1022_P7D_M_E_Methanol3_megahit_bin.16_k121_791913_31	-0.54895	0.146643	0.0200608	0.062136	1.20666	mhz:Metho_0765	Hypothetical/Uncharacterized Protein [Methanomethylovorans sp.]	467	100	Hypothetical/Uncharacterized Protein
PPR_1022_P8D_M_E_Methanol3_Day30_megahit_bin.37_PPR_1022_P8D_M_E_Methanol3_Day30_megahit_bin.37_k121_1226428_18	0.635791	0.167678	0.0192399	0.062136	1.20666	mhz:Metho_1676	Hypothetical/Uncharacterized Protein [Methanomethylovorans sp.]	522	100	Hypothetical/Uncharacterized Protein
PPR_1022_P8D_M_E_Methanol3_Day30_megahit_bin.37_PPR_1022_P8D_M_E_Methanol3_Day30_megahit_bin.37_k121_154982_2	0.496315	0.116394	0.0130112	0.062136	1.20666	mhz:Metho_1161	Hypothetical/Uncharacterized Protein [Methanomethylovorans sp.]	124	100	Hypothetical/Uncharacterized Protein
PPR_1022_P8D_M_E_Methanol3_Day30_megahit_bin.37_PPR_1022_P8D_M_E_Methanol3_Day30_megahit_bin.37_k121_404311_3	0.62933	0.165795	0.0191725	0.062136	1.20666	mhz:Metho_1346	Hypothetical/Uncharacterized Protein [Methanomethylovorans sp.]	96.7	100	Hypothetical/Uncharacterized Protein
PPR_1022_P8D_M_E_Methanol3_Day30_megahit_bin.37_PPR_1022_P8D_M_E_Methanol3_Day30_megahit_bin.37_k121_537797_5	0.595501	0.157692	0.0194969	0.062136	1.20666	mhz:Metho_0326	Hypothetical/Uncharacterized Protein [Methanomethylovorans sp.]	350	96.86	Hypothetical/Uncharacterized Protein
PPR_1022_P8D_M_E_Methanol3_Day30_megahit_bin.37_PPR_1022_P8D_M_E_Methanol3_Day30_megahit_bin.37_k121_1005278_3	0.738618	0.218869	0.0279217	0.0652939	1.18513		Hypothetical/Uncharacterized Protein [Methanomethylovorans sp.]	118	100	Hypothetical/Uncharacterized Protein
PPR_1022_P8D_M_E_Methanol3_Day30_megahit_bin.37_PPR_1022_P8D_M_E_Methanol3_Day30_megahit_bin.37_k121_124320_2	0.733766	0.21657	0.0275776	0.0652939	1.18513		Hypothetical/Uncharacterized Protein [Methanomethylovorans sp.]	198	100	Hypothetical/Uncharacterized Protein
PPR_1022_P8D_M_E_Methanol3_Day30_megahit_bin.37_PPR_1022_P8D_M_E_Methanol3_Day30_megahit_bin.37_k121_844463_2	0.458321	0.130407	0.0245711	0.0652939	1.18513	mhz:Metho_0538	Hypothetical/Uncharacterized Protein [Methanomethylovorans sp.]	139	100	Hypothetical/Uncharacterized Protein
PPR_1022_P7D_M_E_Methanol3_megahit_bin.16_PPR_1022_P7D_M_E_Methanol3_megahit_bin.16_k121_715902_9	0.678988	0.22081	0.0371122	0.0711408	1.14788	mzi:HWN40_01600	Hypothetical/Uncharacterized Protein [Methanomethylovorans sp.]	153	100	Hypothetical/Uncharacterized Protein
PPR_1022_P7D_M_E_Methanol3_megahit_bin.16_PPR_1022_P7D_M_E_Methanol3_megahit_bin.16_k121_768143_1	0.519765	0.169677	0.037539	0.0711408	1.14788	mhz:Metho_1963	Hypothetical/Uncharacterized Protein [Methanomethylovorans sp.]	201	100	Hypothetical/Uncharacterized Protein
PPR_1022_P8D_M_E_Methanol3_Day30_megahit_bin.37_PPR_1022_P8D_M_E_Methanol3_Day30_megahit_bin.37_k121_1243704_16	0.608619	0.194927	0.0354478	0.0711408	1.14788	mhz:Metho_0847	Hypothetical/Uncharacterized Protein [Methanomethylovorans sp.]	174	100	Hypothetical/Uncharacterized Protein
PPR_1022_P8D_M_E_Methanol3_Day30_megahit_bin.37_PPR_1022_P8D_M_E_Methanol3_Day30_megahit_bin.37_k121_732216_6	0.83236	0.267764	0.0359221	0.0711408	1.14788	mhz:Metho_1626	Hypothetical/Uncharacterized Protein [Methanomethylovorans sp.]	404	100	Hypothetical/Uncharacterized Protein
PPR_1022_P7D_M_E_Methanol3_megahit_bin.16_PPR_1022_P7D_M_E_Methanol3_megahit_bin.16_k121_345595_31	0.633095	0.213678	0.0414371	0.0738057	1.13191		Hypothetical/Uncharacterized Protein [Methanomethylovorans sp.]	92.8	100	Hypothetical/Uncharacterized Protein
PPR_1022_P8D_M_E_Methanol3_Day30_megahit_bin.37_PPR_1022_P8D_M_E_Methanol3_Day30_megahit_bin.37_k121_1226428_17	0.741628	0.250434	0.0414979	0.0738057	1.13191	mhz:Metho_1677	Hypothetical/Uncharacterized Protein [Methanomethylovorans sp.]	141	100	Hypothetical/Uncharacterized Protein
PPR_1022_P8D_M_E_Methanol3_Day30_megahit_bin.37_PPR_1022_P8D_M_E_Methanol3_Day30_megahit_bin.37_k121_924918_8	0.880758	0.300695	0.0428534	0.0738057	1.13191	mhz:Metho_1102	Hypothetical/Uncharacterized Protein [Methanomethylovorans sp.]	325	99.38	Hypothetical/Uncharacterized Protein
PPR_1022_P7D_M_E_Methanol3_megahit_bin.16_PPR_1022_P7D_M_E_Methanol3_megahit_bin.16_k121_1163183_14	0.495469	0.185927	0.0561054	0.0888336	1.05142		Hypothetical/Uncharacterized Protein [Methanomethylovorans sp.]	186	100	Hypothetical/Uncharacterized Protein
PPR_1022_P8D_M_E_Methanol3_Day30_megahit_bin.37_PPR_1022_P8D_M_E_Methanol3_Day30_megahit_bin.37_k121_568855_39	0.490635	0.188942	0.0602536	0.0915855	1.03817	mhz:Metho_0206	Hypothetical/Uncharacterized Protein [Methanomethylovorans sp.]	119	100	Hypothetical/Uncharacterized Protein
PPR_1022_P8D_M_E_Methanol3_Day30_megahit_bin.37_PPR_1022_P8D_M_E_Methanol3_Day30_megahit_bin.37_k121_732216_13	0.589814	0.22566	0.0591875	0.0915855	1.03817	mhz:Metho_2244	Hypothetical/Uncharacterized Protein [Methanomethylovorans sp.]	140	100	Hypothetical/Uncharacterized Protein
PPR_1022_P8D_M_E_Methanol3_Day30_megahit_bin.37_PPR_1022_P8D_M_E_Methanol3_Day30_megahit_bin.37_k121_1009476_13	0.215464	0.10849	0.117984	0.169185	0.771639	mhz:Metho_0753 ()	Hypothetical/Uncharacterized Protein [Methanomethylovorans sp.]	137	100	Hypothetical/Uncharacterized Protein
PPR_1022_P7D_M_E_Methanol3_megahit_bin.16_PPR_1022_P7D_M_E_Methanol3_megahit_bin.16_k121_1179013_7	0.204128	0.122084	0.169835	0.22845	0.641208		Hypothetical/Uncharacterized Protein [Methanomethylovorans sp.]	106	100	Hypothetical/Uncharacterized Protein
PPR_1022_P8D_M_E_Methanol3_Day30_megahit_bin.37_PPR_1022_P8D_M_E_Methanol3_Day30_megahit_bin.37_k121_8407_4	0.813478	0.266437	0.0379106	0.0711408	1.14788	mef:MSWH1_2642	Hypothetical/Uncharacterized Protein [Methanosarcina sp.]	87.4	63.24	Hypothetical/Uncharacterized Protein
PPR_1022_P7D_M_E_Methanol3_megahit_bin.21_PPR_1022_P7D_M_E_Methanol3_megahit_bin.21_k121_546482_2	0.84076	0.271906	0.0364999	0.0711408	1.14788		no match found	NA	NA	Hypothetical/Uncharacterized Protein
PPR_1022_P8D_M_E_Methanol3_Day30_megahit_bin.37_PPR_1022_P8D_M_E_Methanol3_Day30_megahit_bin.37_k121_690685_7	0.561446	0.191896	0.0429946	0.0738057	1.13191	pbas:SMSP2_02585	PEGA domain-containing protein [Methanomethylovorans sp.]	910	100	Hypothetical/Uncharacterized Protein
PPR_1022_P7D_M_E_Methanol3_megahit_bin.16_PPR_1022_P7D_M_E_Methanol3_megahit_bin.16_k121_149351_2	-1.11074	0.120696	0.00077453	0.0196066	1.7076	mhz:Metho_2419 ()	HPP family protein [Methanomethylovorans sp.]	534	100	Transporters
PPR_1022_P8D_M_E_Methanol3_Day30_megahit_bin.37_PPR_1022_P8D_M_E_Methanol3_Day30_megahit_bin.37_k121_1027514_12	0.617838	0.233227	0.0570365	0.0893768	1.04878	mhz:Metho_2419	HPP family protein [Methanomethylovorans sp.]	532	100	Transporters
PPR_1022_P8D_M_E_Methanol3_Day30_megahit_bin.37_PPR_1022_P8D_M_E_Methanol3_Day30_megahit_bin.37_k121_939200_1	0.425485	0.203788	0.105083	0.15212	0.817813	pbp:STSP1_01223 (K02517) lpxL, htrB; Kdo2-lipid IVA lauroyltransferase/acyltransferase [EC:2.3.1.241 2.3.1.-]	lysophospholipid acyltransferase family protein [Planctomycetota bacterium]	99.8	95.74	Membrane Remodeling
PPR_1022_P7D_M_E_Methanol3_megahit_bin.16_PPR_1022_P7D_M_E_Methanol3_megahit_bin.16_k121_1103967_7	-0.420765	0.109127	0.0182132	0.062136	1.20666		cupredoxin domain-containing protein [uncultured Methanomethylovorans sp.]	548	77.06	Electron Transport Chain
PPR_1022_P7D_M_E_Methanol3_megahit_bin.16_PPR_1022_P7D_M_E_Methanol3_megahit_bin.16_k121_1163183_16	-0.536137	0.248977	0.0976128	0.142665	0.845683	mhz:Metho_0499	glycerophosphodiester phosphodiesterase [Methanomethylovorans sp.]	313	99.47	Phospholipid Metabolism
PPR_1022_P8D_M_E_Methanol3_Day30_megahit_bin.37_PPR_1022_P8D_M_E_Methanol3_Day30_megahit_bin.37_k121_690685_4	0.750132	0.234772	0.0330533	0.0694538	1.1583	mhz:Metho_2363	SagB/ThcOx family dehydrogenase [Methanomethylovorans sp.]	538	100	Dehydrogenase
PPR_1022_P7D_M_E_Methanol3_megahit_bin.16_PPR_1022_P7D_M_E_Methanol3_megahit_bin.16_k121_1241288_1	0.828319	0.285599	0.0441055	0.0740618	1.13041	mhz:Metho_0033 (K16178) mtbB; dimethylamine---corrinoid protein Co-methyltransferase [EC:2.1.1.249]	dimethylamine---corrinoid protein Co-methyltransferase [Methanolobus sp.]	68.2	94.12	Methanogenesis
PPR_1022_P8D_M_E_Methanol3_Day30_megahit_bin.37_PPR_1022_P8D_M_E_Methanol3_Day30_megahit_bin.37_k121_1094962_4	-0.909597	0.105636	0.000999835	0.0196066	1.7076	mhz:Metho_0775 (K04480) mtaB; methanol---5-hydroxybenzimidazolylcobamide Co-methyltransferase [EC:2.1.1.90]	methanol--corrinoid protein co-methyltransferase MtaB [Methanomethylovorans sp.]	931	100	Methanogenesis
PPR_1022_P8D_M_E_Methanol3_Day30_megahit_bin.37_PPR_1022_P8D_M_E_Methanol3_Day30_megahit_bin.37_k121_1094962_5	-0.532217	0.0918972	0.00441839	0.039957	1.39841	mhz:Metho_0774 (K14081) mtaC; methanol corrinoid protein	methanol--corrinoid protein MtaC [Methanomethylovorans sp.]	483	100	Methanogenesis
PPR_1022_P7D_M_E_Methanol3_megahit_bin.16_PPR_1022_P7D_M_E_Methanol3_megahit_bin.16_k121_1162957_2	0.401538	0.051116	0.0014189	0.0196066	1.7076	mhz:Metho_1865 (K05919) dfx; superoxide reductase	desulfoferrodoxin family protein [Methanomethylovorans sp.]	210	100	Oxidative Stress
PPR_1022_P8D_M_E_Methanol3_Day30_megahit_bin.37_PPR_1022_P8D_M_E_Methanol3_Day30_megahit_bin.37_k121_116050_8	0.822254	0.27281	0.0393941	0.0729653	1.13688	mhz:Metho_0655 (K03926) cutA; periplasmic divalent cation tolerance protein	divalent-cation tolerance protein CutA [Methanomethylovorans sp.]	209	100	Oxidative Stress
PPR_1022_P7D_M_E_Methanol3_megahit_bin.21_PPR_1022_P7D_M_E_Methanol3_megahit_bin.21_k121_109944_2	0.344858	0.212886	0.180565	0.240754	0.618427	mpy:Mpsy_0848 (K03711) fur, zur, furB; Fur family transcriptional regulator, ferric uptake regulator	Fur family transcriptional regulator [Methanolobus sp.]	173	97	Oxidative Stress
PPR_1022_P8D_M_E_Methanol3_Day30_megahit_bin.37_PPR_1022_P8D_M_E_Methanol3_Day30_megahit_bin.37_k121_1074068_27	0.367092	0.0418532	0.000931619	0.0196066	1.7076	mhz:Metho_1741 (K03711) fur, zur, furB; Fur family transcriptional regulator, ferric uptake regulator	Fur family transcriptional regulator [Methanomethylovorans sp.]	283	100	Oxidative Stress
PPR_1022_P7D_M_E_Methanol3_megahit_bin.16_PPR_1022_P7D_M_E_Methanol3_megahit_bin.16_k121_416515_18	0.400963	0.0621715	0.00297515	0.0376853	1.42383	mhz:Metho_1741 (K03711) fur, zur, furB; Fur family transcriptional regulator, ferric uptake regulator	Fur family transcriptional regulator [Methanomethylovorans sp.]	283	100	Oxidative Stress
PPR_1022_P8D_M_E_Methanol3_Day30_megahit_bin.37_PPR_1022_P8D_M_E_Methanol3_Day30_megahit_bin.37_k121_1152545_5	0.484441	0.0985629	0.00795761	0.0549799	1.2598	mhz:Metho_0929	glutaredoxin family protein [Methanomethylovorans sp.]	166	100	Oxidative Stress
PPR_1022_P8D_M_E_Methanol3_Day30_megahit_bin.37_PPR_1022_P8D_M_E_Methanol3_Day30_megahit_bin.37_k121_866771_18	0.60471	0.151943	0.0164032	0.062136	1.20666	mhz:Metho_0079 (K07305) msrB; peptide-methionine (R)-S-oxide reductase [EC:1.8.4.12	peptide-methionine (R)-S-oxide reductase MsrB [Methanomethylovorans sp.]	278	100	Oxidative Stress
PPR_1022_P8D_M_E_Methanol3_Day30_megahit_bin.37_PPR_1022_P8D_M_E_Methanol3_Day30_megahit_bin.37_k121_1243704_20	0.71739	0.225198	0.0333561	0.0694538	1.1583	mek:MSKOL_0910	thioredoxin family protein [Methanomethylovorans sp.]	116	100	Oxidative Stress
PPR_1022_P7D_M_E_Methanol3_megahit_bin.16_PPR_1022_P7D_M_E_Methanol3_megahit_bin.16_k121_47590_1	0.508084	0.10482	0.00835629	0.0549823	1.25978	mhz:Metho_2162 (K25518) K25518; trans-anhydromevalonate 5-phosphate decarboxylase [EC:4.1.1.-]	TPA: UbiD family decarboxylase [Methanomethylovorans sp.]	260	97.9	Oxidative Stress
PPR_1022_P8D_M_E_Methanol3_Day30_megahit_bin.37_PPR_1022_P8D_M_E_Methanol3_Day30_megahit_bin.37_k121_1027514_13	-0.441816	0.117039	0.0195209	0.062136	1.20666	mhz:Metho_2420	CBS domain-containing protein [Methanomethylovorans sp.]	673	100	Regulation
PPR_1022_P7D_M_E_Methanol3_megahit_bin.21_PPR_1022_P7D_M_E_Methanol3_megahit_bin.21_k121_216155_2	-2.73053	0.339344	0.00129503	0.0196066	1.7076	mhz:Metho_2419 ()	CBS domain-containing protein [uncultured Methanomethylovorans sp.]	483	87.02	Regulation
PPR_1022_P7D_M_E_Methanol3_megahit_bin.21_PPR_1022_P7D_M_E_Methanol3_megahit_bin.21_k121_216155_3	-1.91405	0.308899	0.00344925	0.0388762	1.41032	mhz:Metho_2418 ()	CBS domain-containing protein [uncultured Methanomethylovorans sp.]	398	98.02	Regulation
PPR_1022_P8D_M_E_Methanol3_Day30_megahit_bin.37_PPR_1022_P8D_M_E_Methanol3_Day30_megahit_bin.37_k121_124320_3	0.655673	0.213978	0.0375041	0.0711408	1.14788	mzi:HWN40_12895	class I SAM-dependent methyltransferase [Methanomethylovorans sp.]	381	100	Regulation
PPR_1022_P8D_M_E_Methanol3_Day30_megahit_bin.37_PPR_1022_P8D_M_E_Methanol3_Day30_megahit_bin.37_k121_1301095_4	0.724215	0.212503	0.0270768	0.0652939	1.18513		CxxC-x17-CxxC domain-containing protein [Methanomethylovorans sp.]	88.6	100	Regulation
PPR_1022_P7D_M_E_Methanol3_megahit_bin.16_PPR_1022_P7D_M_E_Methanol3_megahit_bin.16_k121_149351_3	-0.45548	0.0989059	0.0099918	0.0584136	1.23349	mhz:Metho_2418	cyclic nucleotide-binding/CBS domain-containing protein [Methanomethylovorans sp.]	404	100	Regulation
PPR_1022_P8D_M_E_Methanol3_Day30_megahit_bin.37_PPR_1022_P8D_M_E_Methanol3_Day30_megahit_bin.37_k121_1027514_11	0.308362	0.183292	0.16779	0.227715	0.642608	mhz:Metho_2418 ()	cyclic nucleotide-binding/CBS domain-containing protein [Methanomethylovorans sp.]	403	100	Regulation
PPR_1022_P8D_M_E_Methanol3_Day30_megahit_bin.37_PPR_1022_P8D_M_E_Methanol3_Day30_megahit_bin.37_k121_1479952_5	0.61858	0.173397	0.0234299	0.0652939	1.18513	mhz:Metho_2454	GNAT family N-acetyltransferase [Methanomethylovorans sp.]	254	100	Regulation
PPR_1022_P7D_M_E_Methanol3_megahit_bin.16_PPR_1022_P7D_M_E_Methanol3_megahit_bin.16_k121_47590_14	0.580919	0.225994	0.061946	0.0932257	1.03046	mhz:Metho_2174 (K24410) tfuA; TfuA protein	TfuA-related McrA-glycine thioamidation protein [Methanomethylovorans sp.]	446	100	Regulation
PPR_1022_P7D_M_E_Methanol3_megahit_bin.16_PPR_1022_P7D_M_E_Methanol3_megahit_bin.16_k121_1168343_63	0.358623	0.0287989	0.000239143	0.0181749	1.74053	mhz:Metho_0209	transcriptional regulator [Methanomethylovorans sp.]	135	100	Regulation
PPR_1022_P8D_M_E_Methanol3_Day30_megahit_bin.37_PPR_1022_P8D_M_E_Methanol3_Day30_megahit_bin.37_k121_568855_40	0.544915	0.137331	0.0165679	0.062136	1.20666	mhz:Metho_0209	transcriptional regulator [Methanomethylovorans sp.]	135	100	Regulation
PPR_1022_P8D_M_E_Methanol3_Day30_megahit_bin.37_PPR_1022_P8D_M_E_Methanol3_Day30_megahit_bin.37_k121_924918_17	0.654377	0.240046	0.052657	0.0842511	1.07442	mhz:Metho_1093 (K07013) K07013; uncharacterized protein	V4R domain-containing protein [Methanomethylovorans sp.]	534	100	Regulation
PPR_1022_P8D_M_E_Methanol3_Day30_megahit_bin.37_PPR_1022_P8D_M_E_Methanol3_Day30_megahit_bin.37_k121_850431_11	0.376094	0.0449561	0.00111646	0.0196066	1.7076	mhz:Metho_1565	winged helix-turn-helix domain-containing protein [Methanomethylovorans sp.]	199	98.99	Regulation
PPR_1022_P8D_M_E_Methanol3_Day30_megahit_bin.37_PPR_1022_P8D_M_E_Methanol3_Day30_megahit_bin.37_k121_1086953_7	0.942796	0.322803	0.0432152	0.0738057	1.13191	mpy:Mpsy_0789 ()	winged helix-turn-helix domain-containing protein [Methanomethylovorans sp.]	152	100	Regulation
PPR_1022_P8D_M_E_Methanol3_Day30_megahit_bin.37_PPR_1022_P8D_M_E_Methanol3_Day30_megahit_bin.37_k121_980783_30	-0.324003	0.144527	0.0884437	0.130519	0.884327	mhz:Metho_1123 (K05845) opuC; osmoprotectant transport system substrate-binding protein	glycine betaine ABC transporter substrate-binding protein [Methanomethylovorans sp.]	587	100	Transporters
PPR_1022_P8D_M_E_Methanol3_Day30_megahit_bin.37_PPR_1022_P8D_M_E_Methanol3_Day30_megahit_bin.37_k121_732216_1	0.85533	0.280107	0.0378954	0.0711408	1.14788	mhz:Metho_1621	phage tail protein [Methanomethylovorans sp.]	301	100	Viral Gene
