# Supplementary material for: Sulfide stress tolerance as a controller of methane production in temperate wetlands
Source: ISME J. 2025 Aug 28;19(1):wraf196. doi: 10.1093/ismejo/wraf196 (PMC12448728; doi:10.1093/ismejo/wraf196)
Supplement: Supplemental_Data_3_wraf196 [file supplemental_data_3_wraf196.xlsx]

## Sheet: Sulfide
Site	Treatment	Day	Average Sulfide value (mM)	SEM
P7	Control	Day 0	80.976	24.5757
P7	Control	Day 30	280.111	131.231
P7	Acetate	Day 0	22.4644	18.5313
P7	Acetate	Day 30	627.895	252.232
P7	Formate	Day 0	18.6046	6.23615
P7	Formate	Day 30	572.484	93.5306
P7	Methanol	Day 0	67.4728	20.1501
P7	Methanol	Day 30	136.228	75.4524
P8	Control	Day 0	724.064	336.033
P8	Control	Day 30	1239.06	378.09
P8	Acetate	Day 0	550.604	299.882
P8	Acetate	Day 30	1423.51	437.18
P8	Formate	Day 0	455.462	100.531
P8	Formate	Day 30	1882.6	470.121
P8	Methanol	Day 0	1098.71	309.694
P8	Methanol	Day 30	987.966	298.275

## Sheet: NMR
Day	Site	Treatment	Methanol (mM)	Acetate (mM)	Formate
0	P7	Control	0.00534	0	undetected
0	P7	Control	0.004272	0	undetected
0	P7	Control	0	0	undetected
0	P8	Control	0.002403	0.00534	undetected
0	P8	Control	0.0046725	0.158064	undetected
0	P8	Control	0.0054735	0	undetected
0	P7	Methanol	0.0049395	0.004539	undetected
0	P7	Methanol	0.0038715	0	undetected
0	P7	Methanol	0.004806	0	undetected
0	P8	Methanol	0.003204	0.0081435	undetected
0	P8	Methanol	0.0046725	1.15277	undetected
0	P8	Methanol	0.0044055	0.00534	undetected
0	P7	Acetate	0.005874	0.006942	undetected
0	P7	Acetate	0.0054735	0.0094785	undetected
0	P7	Acetate	0	0	undetected
0	P8	Acetate	0.00534	0.012549	undetected
0	P8	Acetate	0.0081435	1.22419	undetected
0	P8	Acetate	0.003204	0.0118815	undetected
0	P7	Formate	0.006141	0.0260325	undetected
0	P7	Formate	0.009612	0.017622	undetected
0	P7	Formate	0.0100125	0.0204255	undetected
0	P8	Formate	0.0060075	0.029103	undetected
0	P8	Formate	0.013884	3.22296	undetected
0	P8	Formate	0.0052065	0.0260325	undetected
10	P7	Control	0.010947	0.0196245	undetected
10	P7	Control	0.005607	0.022695	undetected
10	P7	Control	0.00801	0.0161535	undetected
10	P8	Control	0.0041385	0.0172215	undetected
10	P8	Control	0	1.05799	undetected
10	P8	Control	0.0124155	0.010413	undetected
10	P7	Methanol	0.011748	0.028302	undetected
10	P7	Methanol	0	0.01068	undetected
10	P7	Methanol	0.006408	0.022161	undetected
10	P8	Methanol	0.005874	0.016554	undetected
10	P8	Methanol	0.0041385	2.23826	undetected
10	P8	Methanol	0.0092115	0.016554	undetected
10	P7	Acetate	0.004539	0.0126825	undetected
10	P7	Acetate	0.0081435	0	undetected
10	P7	Acetate	0.006408	0	undetected
10	P8	Acetate	0.004539	2.67053	undetected
10	P8	Acetate	0.004806	4.58292	undetected
10	P8	Acetate	0.005607	0.0161535	undetected
10	P7	Formate	0.0070755	0	undetected
10	P7	Formate	0.008811	0	undetected
10	P7	Formate	0.0108135	0	undetected
10	P8	Formate	0.007476	0.066483	undetected
10	P8	Formate	0.0073425	5.72314	undetected
10	P8	Formate	0.0020025	0.0100125	undetected
20	P7	Control	0.0060075	0.00267	undetected
20	P7	Control	0.006942	0.00801	undetected
20	P7	Control	0.007209	0.003204	undetected
20	P8	Control	0.0052065	0.008277	undetected
20	P8	Control	0.0033375	1.55835	undetected
20	P8	Control	0.001602	0.0046725	undetected
20	P7	Methanol	0.0078765	0.012282	undetected
20	P7	Methanol	0.0054735	0.009345	undetected
20	P7	Methanol	0.0078765	0.008811	undetected
20	P8	Methanol	0.0030705	0.639865	undetected
20	P8	Methanol	0.004005	2.37189	undetected
20	P8	Methanol	0.004806	0.010146	undetected
20	P7	Acetate	0.006675	0.010146	undetected
20	P7	Acetate	0.0081435	0.0145515	undetected
20	P7	Acetate	0.0065415	0.0094785	undetected
20	P8	Acetate	0.003471	6.16316	undetected
20	P8	Acetate	0.003738	7.89733	undetected
20	P8	Acetate	0.00534	2.38244	undetected
20	P7	Formate	0.006675	0.013083	undetected
20	P7	Formate	0.003471	0.008544	undetected
20	P7	Formate	0.0060075	0.0060075	undetected
20	P8	Formate	0.003471	1.81907	undetected
20	P8	Formate	0.019491	6.64149	undetected
20	P8	Formate	0.007476	0.223479	undetected
30	P7	Control	0.0172215	0.108936	undetected
30	P7	Control	0.0740925	0.092916	undetected
30	P7	Control	0.0129495	0.035778	undetected
30	P8	Control	0.008811	0.248176	undetected
30	P8	Control	0.004539	1.88102	undetected
30	P8	Control	0.0351105	0.09345	undetected
30	P7	Methanol	0.013083	0.117213	undetected
30	P7	Methanol	0.012282	0.07743	undetected
30	P7	Methanol	0.010413	0.0655485	undetected
30	P8	Methanol	0.008544	1.7052	undetected
30	P8	Methanol	0.00801	1.53885	undetected
30	P8	Methanol	0.006408	0.162069	undetected
30	P7	Acetate	0.0359115	0.071022	undetected
30	P7	Acetate	0.0380475	0.107734	undetected
30	P7	Acetate	0.0153525	0.033642	undetected
30	P8	Acetate	0.007476	10.6719	undetected
30	P8	Acetate	0.005874	12.2686	undetected
30	P8	Acetate	0.0073425	5.70392	undetected
30	P7	Formate	0.0054735	0.098256	undetected
30	P7	Formate	0.0113475	0.100792	undetected
30	P7	Formate	0.0089445	0.052866	undetected
30	P8	Formate	0	3.89419	undetected
30	P8	Formate	0.0017355	7.48414	undetected
30	P8	Formate	0.034977	1.64392	undetected
